# Supplementary material for: Strigolactones optimise plant water usage by modulating vessel formation
Source: Nat Commun. 2025 Apr 28;16:3854. doi: 10.1038/s41467-025-59072-y (PMC12037892; doi:10.1038/s41467-025-59072-y)
Supplement: Supplementary file 4 — Supplementary Data 2 [file 41467_2025_59072_MOESM4_ESM.xlsx]

## Sheet: Descriptions
Dataset	10x all hypocotyl				VASA-seq				10x WTd14
Filter	nCount_RNA > 1200 & nCount_RNA < 10000 & percent.mt < 20				nCount_RNA > 1200 & nCount_RNA < 15000 & percent.mt < 20 & nCount_Ploidy < 75000 & nCount_GFP < 75000				nCount_RNA > 1500 & nCount_RNA < 15000 & percent.mt < 20
RDS file	10x_All_hypocotyl.rds				VASA-seq.rds				WTd14.rds
Sample type											WT	d14
Clusters	Cluster ID	Annotation	Nuclei number		Cluster ID	Annotation	Nuclei number		Cluster ID	Annotation	Nuclei number	Nucleinumber
	0	10x_developing phloem (devP)	252		0	VASA_unknown #2	193		0	WTd14_developing cortex (devC)	80	126
	1	10x_unknown #2	206		1	VASA_unknown #4	145		1	WTd14_developing phloem (devP)	112	87
	2	10x_unknown #1	202		2	VASA_unknown #3	143		2	WTd14_epidermis a (EPIa)	85	76
	3	10x_periderm	187		3	VASA_unknown #6	99		3	WTd14_periderm	85	64
	4	10x_unknown #3	151		4	VASA_unknown #5	96		4	WTd14_cambium stem cell/phloem (CSC/P)	45	75
	5	10x_xylem parenchyma (XPc)	141		5	VASA_unknown #1	94		5	WTd14_phloem parenchyma (PP)	65	52
	6	10x_cambium stem cell (CSC)	139		6	VASA_cambium stem cell (CSC)	94		6	WTd14_developing vessel (devV)	22	80
	7	10x_unknown #4	134		7	VASA_xylem parenchyma (XPbc)	89		7	WTd14_epidermis b (EPIb)	42	58
	8	10x_cortex - epidermis (cortex-EPI)	97		8	VASA_epidermis-derived tissue or cortex (EPI-Cb)	85		8	WTd14_cambium stem cell/xylem (CSC/X)	38	55
	9	10x_cortex	93		9	VASA_developing phloem (devPb)	83		9	WTd14_cortex	23	31
	10	10x_epidermis	92		10	VASA_developing phloem (devPa)	75		10	WTd14_xylem parenchyma (XP)	18	32
	11	10x_companion cell (CC)	80		11	VASA_dividing cell	66		11	WTd14_unknown #3, #4	20	28
	12	10x_xylem parenchyma and developing vessel (XPa-dV)	80		12	VASA_phloem parenchyma (PP)	56		12	WTd14_dividing cell	21	25
	13	10x_xylem parenchyma (XPb)	73		13	VASA_epidermis-derived tissue or cortex (EPI-Ca)	54		13	WTd14_phellem	17	17
	14	10x_phloem parenchyma (PP)	47		14	VASA_periderm	51		14	WTd14_companion cell (CC)	11	16
	15	10x_developing cortex (devC)	39		15	VASA_companion cell (CCb)	46
	16	10x_phellem	29		16	VASA_xylem parenchyma (XPa)	37
	17	10x_dividing cell	19		17	VASA_phellem	27
					18	VASA_companion cell (CCa)	26
Remarks	"H4GFP" and "H2BRFP" are included as transgene				"H4GFP" and "H2BRFP" are included as transgene				Sample type can be specified in "genotype" by "WT" or "d14".
					Fluorscent signal (GFP, RFP, Hoechst) of each nucleus detected by cell sorter is stored as "488-B-A", "561-C-A" and "405-C-A" in "FACS" assay.
					Sample type can be specified in "sampletype" by "Cambium" or "All_Hypocotyl".
					Each 384-well plate can be specified in "plate" by "All_hypocotyl_plate1", "All_hypocotyl_plate2", "All_hypocotyl_plate3", "Cambium_plate1", "Cambium_plate2" or "Cambium_plate3"

## Sheet: Marker genes 10x all hypocotyl
p_val	avg_log2FC	pct.1	pct.2	p_val_adj	cluster	gene	Primary Gene Symbol	All Gene Symbols	Gene Model Description
1.90491e-36	1.49442	0.583	0.237	7.20417e-32	0	AT3G25560	NSP-INTERACTING KINASE 2 (NIK2)	NSP-INTERACTING KINASE 2 (NIK2); (ATNIK2)	NSP-interacting kinase 2;(source:Araport11)
9.66414e-34	2.08748	0.25	0.047	3.65488e-29	0	AT4G01440	USUALLY MULTIPLE ACIDS MOVE IN AND OUT TRANSPORTERS 31 (UMAMIT31)	USUALLY MULTIPLE ACIDS MOVE IN AND OUT TRANSPORTERS 31 (UMAMIT31)	nodulin MtN21-like transporter family protein
9.47869e-26	1.09756	0.833	0.606	3.58475e-21	0	AT1G54660			Possibly not a pseudogene based on evidence for transcription (RNA-seq) and translation (Ribo-seq) described in PMID:27791167
1.38204e-24	1.20411	0.417	0.16	5.22674e-20	0	AT4G18050			P-glycoprotein 9;(source:Araport11)
2.74432e-20	1.62628	0.317	0.117	1.03787e-15	0	AT4G01450	USUALLY MULTIPLE ACIDS MOVE IN AND OUT TRANSPORTERS 30 (UMAMIT30)	USUALLY MULTIPLE ACIDS MOVE IN AND OUT TRANSPORTERS 30 (UMAMIT30)	nodulin MtN21-like transporter family protein
8.29704e-17	1.17321	0.302	0.116	3.13786e-12	0	AT1G72210	(BHLH096)	(BHLH96); (BHLH096)	basic helix-loop-helix (bHLH) DNA-binding superfamily protein;(source:Araport11)
6.17619e-15	0.926466	0.544	0.331	2.33577e-10	0	AT3G50700	INDETERMINATE(ID)-DOMAIN 2 (IDD2)	INDETERMINATE(ID)-DOMAIN 2 (AtIDD2);INDETERMINATE(ID)-DOMAIN 2 (IDD2)	zinc finger protein, similar to maize Indeterminate1 (ID1)
7.76576e-15	0.893217	0.659	0.462	2.93693e-10	0	AT4G08150	KNOTTED-LIKE FROM ARABIDOPSIS THALIANA (KNAT1)	KNOTTED-LIKE FROM ARABIDOPSIS THALIANA (KNAT1);BREVIPEDICELLUS (BP);BREVIPEDICELLUS 1 (BP1)	A member of class I knotted1-like homeobox gene family (together with KNAT2). Similar to the knotted1 (kn1) homeobox gene of maize. Normally expressed in the peripheral and rib zone of shoot apical meristem but not in the leaf primordia. It is also expressed in the fourth floral whorl, in the region that would become style, particularly in the cell surrounding the transmitting tissue. No expressi…
4.02012e-14	0.928154	0.409	0.205	1.52037e-09	0	AT1G78120	TETRATRICOPEPTIDE REPEAT 12 (TPR12)	TETRATRICOPEPTIDE REPEAT 12 (TPR12)	Encodes one of the 36 carboxylate clamp (CC)-tetratricopeptide repeat (TPR) proteins (Prasad 2010, Pubmed ID: 20856808) with potential to interact with Hsp90/Hsp70 as co-chaperones.
2.22441e-13	0.909972	0.516	0.315	8.41249e-09	0	AT1G28290	ARABINOGALACTAN PROTEIN 31 (AGP31)	ARABINOGALACTAN PROTEIN 31 (AGP31)	Encodes an atypical arabinogalactan protein that is localized to the plasma membrange. AGP31 is highly expressed in flowers and vascular tissue and is repressed by jasmonic acid. AGP31 may play a role in vascular tissue function during defense and development.
3.49945e-13	0.907344	0.46	0.266	1.32346e-08	0	AT1G63420			O-glucosyltransferase-like protein (DUF821);(source:Araport11)
4.55752e-13	0.981152	0.385	0.196	1.72361e-08	0	AT1G14730			Cytochrome b561/ferric reductase transmembrane protein family;(source:Araport11)
8.09758e-13	0.823926	0.532	0.32	3.06242e-08	0	AT5G63530	FARNESYLATED PROTEIN 3 (FP3)	ARABIDOPSIS THALIANA FARNESYLATED PROTEIN 3 (ATFP3);HEAVY METAL ASSOCIATED PROTEIN 54 (ATHMP54);FARNESYLATED PROTEIN 3 (FP3)	Farnesylated protein that binds metals.
9.69964e-13	0.9611	0.548	0.36	3.66831e-08	0	AT4G29100	BASIC HELIX LOOP HELIX 68 (BHLH68)	BASIC HELIX LOOP HELIX 68 (BHLH68);PERICYCLE FACTOR TYPE-A 3 (PFA3)	Member of basic helix loop helix protein family. Expressed primarily in vascular system. Overexpression causes ABA sensitivity. Together with PFA1 and PFA2 governs the competence of pericycle cells to initiate lateral root primordium formation. Governs the competence of pericycle cells to initiate lateral root primordium formation.
1.03571e-12	1.1428	0.437	0.256	3.91695e-08	0	AT1G04240			SHY2/IAA3 regulates multiple auxin responses in roots. It is induced rapidly by IAA, and has been shown to be phosphorylated by oat phytochrome A in vitro.
2.00147e-12	0.960262	0.262	0.107	7.56937e-08	0	AT1G78580	TREHALOSE-6-PHOSPHATE SYNTHASE (TPS1)	TREHALOSE-6-PHOSPHATE SYNTHASE (ATTPS1);TREHALOSE-6-PHOSPHATE SYNTHASE (TPS1);TREHALOSE-6-PHOSPHATE SYNTHASE 1 (TPS1)	Encodes an enzyme putatively involved in trehalose biosynthesis. The protein has a trehalose synthase (TPS)-like domain but no trehalose phosphatase (TPP)-like domain. ATTPS1 is able to complement yeast tps1 mutants in vivo. The gene product modulates cell growth but not cell differentiation by determining cell wall deposition and cell division. The N-terminal domain of TPS1 has a nuclear localiz…
2.28561e-12	1.02602	0.341	0.165	8.64394e-08	0	AT5G11790	N-MYC DOWNREGULATED-LIKE 2 (NDL2)	N-MYC DOWNREGULATED-LIKE 2 (NDL2)	Plays a role in dehydration stress response.
4.87939e-12	1.19757	0.377	0.201	1.84534e-07	0	AT1G12200	FLAVIN MONOOXYGENASE (FMO)	FLAVIN MONOOXYGENASE (FMO)	Putative flavin monooxygenase.
5.49336e-12	0.732235	0.687	0.551	2.07754e-07	0	AT1G13390			translocase subunit seca;(source:Araport11)
2.48576e-11	0.83498	0.397	0.228	9.40088e-07	0	AT3G02510			Regulator of chromosome condensation (RCC1) family protein;(source:Araport11)
3.0075e-11	0.830204	0.397	0.23	1.13741e-06	0	AT5G13710	STEROL METHYLTRANSFERASE 1 (SMT1)	CEPHALOPOD (CPH);STEROL METHYLTRANSFERASE 1 (SMT1)	SMT1 controls the level of cholesterol in plants
4.17095e-11	0.846432	0.5	0.327	1.57741e-06	0	AT1G01620	PLASMA MEMBRANE INTRINSIC PROTEIN 1C (PIP1C)	PLASMA MEMBRANE INTRINSIC PROTEIN 1C (PIP1C); (TMP-B);PLASMA MEMBRANE INTRINSIC PROTEIN 1;3 (PIP1;3)	a member of the plasma membrane intrinsic protein subfamily PIP1. localizes to the plasma membrane and exhibits water transport activity in Xenopus oocyte. expressed ubiquitously and protein level decreases slightly during leaf development. Involved redundantly with PIP1;1/2/4/5 in hydraulics and carbon fixation, regulates the expression of related genes that affect plant growth and development.
4.48301e-11	0.781304	0.619	0.442	1.69543e-06	0	AT3G13810	INDETERMINATE(ID)-DOMAIN 11 (IDD11)	INDETERMINATE(ID)-DOMAIN 11 (IDD11)	indeterminate(ID)-domain 11;(source:Araport11)
5.35361e-11	1.08688	0.29	0.138	2.02468e-06	0	AT5G60200	TARGET OF MONOPTEROS 6 (TMO6)	TARGET OF MONOPTEROS 6 (TMO6);DNA BINDING WITH ONE FINGER 5.3 (DOF5.3)	Encodes a Dof-type transcription factor. PEAR protein involved in the formation of a short-range concentration gradient that peaks at protophloem sieve elements, and activates gene expression that promotes radial growth. Locally promotes transcription of inhibitory HD-ZIP III genes, and thereby establishes a negative-feedback loop that forms a robust boundary that demarks the zone of cell divisio…
2.4472e-10	1.02237	0.306	0.153	9.25505e-06	0	AT4G37750	AINTEGUMENTA (ANT)	(ATANT);COMPLEMENTING A PROTEIN KINASE C MUTANT 1 (CKC1); (CKC);DRAGON (DRG);AINTEGUMENTA (ANT)	ANT is required for control of cell proliferation and encodes a putative transcriptional regulator similar to AP2. Loss of function alleles have reduced fertility, abnormal ovules and abnormal lateral organs. Expressed in the chalaza, floral organ primordia, and lateral shoot organ primordia. Regulates growth and cell numbers during organogenesis. Modulates auxin biosynthesis in the ovule via reg…
7.09117e-10	0.724053	0.278	0.133	2.68181e-05	0	AT3G13510			carboxyl-terminal peptidase, putative (DUF239);(source:Araport11)
8.19584e-10	0.707087	0.651	0.512	3.09958e-05	0	AT5G19140	(AILP1)	(AILP1); (AtAILP1)	aluminum induced protein with YGL and LRDR motifs;(source:Araport11)
8.43211e-10	0.660387	0.905	0.826	3.18894e-05	0	AT4G39260	RNA-BINDING GLYCINE-RICH PROTEIN A6 (RBGA6)	COLD, CIRCADIAN RHYTHM, AND RNA BINDING 1 (CCR1);GLYCINE-RICH PROTEIN 8 (ATGRP8);GLYCINE-RICH RNA-BINDING PROTEIN 8 (GR-RBP8); (GRP8);RNA-BINDING GLYCINE-RICH PROTEIN A6 (RBGA6)	Encodes a glycine-rich protein with RNA binding domain at the N-terminus. Protein is structurally similar to proteins induced by stress in other plants. Gene expression is induced by cold. Transcript undergoes circadian oscillations that is depressed by overexpression of AtGRP7. A substrate of the type III effector HopU1 (mono-ADP-ribosyltransferase).
1.5515e-09	0.762377	0.496	0.331	5.86761e-05	0	AT3G23290	LIGHT SENSITIVE HYPOCOTYLS 4 (LSH4)	LIGHT SENSITIVE HYPOCOTYLS 4 (LSH4)	LIGHT-DEPENDENT SHORT HYPOCOTYLS-like protein (DUF640);(source:Araport11)
7.46432e-09	0.774082	0.325	0.184	0.000282293	0	AT3G04940	CYSTEINE SYNTHASE D1 (CYSD1)	CYSTEINE SYNTHASE D1 (ATCYSD1);CYSTEINE SYNTHASE D1 (CYSD1)	Encodes cysteine synthase CysD1.
7.68543e-09	0.703859	0.317	0.174	0.000290655	0	AT5G62890			Xanthine/uracil permease family protein;(source:Araport11)
9.14686e-09	0.740912	0.48	0.345	0.000345925	0	AT5G38150	PLASTID MOVEMENT IMPAIRED 15 (PMI15)	PLASTID MOVEMENT IMPAIRED 15 (PMI15)	Involved in chloroplast avoidance movement under high-light intensities
1.08443e-08	0.654787	0.385	0.23	0.000410122	0	AT5G44190	GOLDEN2-LIKE 2 (GLK2)	GOLDEN2-LIKE 2 (GLK2);GBF'S PRO-RICH REGION-INTERACTING FACTOR 2 (GPRI2); (ATGLK2)	Encodes GLK2, Golden2-like 2, one of a pair of partially redundant nuclear transcription factors that regulate chloroplast development in a cell-autonomous manner. GLK1, Golden2-like 1, is encoded by At2g20570. GLK1 and GLK2 regulate the expression of the photosynthetic apparatus.
1.43412e-08	0.577003	0.595	0.452	0.000542369	0	AT4G00040			Chalcone and stilbene synthase family protein;(source:Araport11)
1.7456e-08	0.584213	0.742	0.647	0.000660168	0	AT1G73540	NUDIX HYDROLASE HOMOLOG 21 (NUDT21)	NUDIX HYDROLASE HOMOLOG 21 (atnudt21);NUDIX HYDROLASE HOMOLOG 21 (NUDT21)	nudix hydrolase homolog 21;(source:Araport11)
3.16085e-08	0.720516	0.496	0.344	0.0011954	0	AT2G33620	AT-HOOK MOTIF NUCLEAR LOCALIZED PROTEIN 10 (AHL10)	AT-HOOK MOTIF NUCLEAR LOCALIZED PROTEIN 10 (AHL10)	AT hook motif DNA-binding family protein;(source:Araport11)
3.9092e-08	0.765196	0.317	0.185	0.00147842	0	AT1G08910	PROTEIN INHIBITOR OF ACTIVATED STAT LIKE 1 (PIAL1)	EMBRYO DEFECTIVE 3001 (EMB3001);PROTEIN INHIBITOR OF ACTIVATED STAT LIKE 1 (PIAL1)	Encodes an SP-RING domain containing protein that functions in sumolaytion and is involved in positive regulation of sulfur metabolism and stress response.
4.68305e-08	0.537659	0.802	0.745	0.00177108	0	AT1G76180	EARLY RESPONSE TO DEHYDRATION 14 (ERD14)	EARLY RESPONSE TO DEHYDRATION 14 (ERD14)	Encodes a dehydrin protein whose expression is induced early on in response to dehydration stress. This gene's expression to cold occurs in two waves, with early induction occurring within 1 h and secondary induction occurring 5 h after the beginning of cold stress. Expression is also induced in response to ABA but not in response to 2,4-D, BA, and GA3. ERD14 protein is capable of binding Ca2+, e…
7.61617e-08	1.3073	0.321	0.192	0.00288036	0	AT4G02290	GLYCOSYL HYDROLASE 9B13 (GH9B13)	GLYCOSYL HYDROLASE 9B13 (AtGH9B13);GLYCOSYL HYDROLASE 9B13 (GH9B13)	glycosyl hydrolase 9B13;(source:Araport11)
9.42848e-08	0.702831	0.361	0.223	0.00356576	0	AT3G15353	METALLOTHIONEIN 3 (MT3)	(ATMT3);METALLOTHIONEIN 3 (MT3)	metallothionein, binds to and detoxifies excess copper and other metals, limiting oxidative damage
1.21644e-07	0.873815	0.274	0.155	0.00460044	0	AT3G02550	LOB DOMAIN-CONTAINING PROTEIN 41 (LBD41)	LOB DOMAIN-CONTAINING PROTEIN 41 (LBD41)	LOB domain-containing protein 41;(source:Araport11)
1.38522e-07	0.666332	0.552	0.42	0.00523876	0	AT1G65960	GLUTAMATE DECARBOXYLASE 2 (GAD2)	GLUTAMATE DECARBOXYLASE 2 (GAD2)	glutamate decarboxylase (GAD2) The mRNA is cell-to-cell mobile.
2.38584e-07	0.560882	0.683	0.582	0.00902301	0	AT5G40910			Disease resistance protein (TIR-NBS-LRR class) family;(source:Araport11)
3.92876e-07	0.622293	0.345	0.216	0.0148582	0	AT1G33470			RNA-binding (RRM/RBD/RNP motifs) family protein;(source:Araport11)
4.49391e-07	0.543005	0.579	0.466	0.0169955	0	AT1G76880	(DF1)	(DF1)	DF1 is a putative transcription factor required for the synthesis of seed mucilage polysaccharides. The df1 seeds produce almost 50% less mucilage than wild-type, but show less severe defects than the myb5 and ttg2 mutants.
4.73723e-07	0.553867	0.508	0.371	0.0179157	0	AT5G54270	LIGHT-HARVESTING CHLOROPHYLL B-BINDING PROTEIN 3 (LHCB3)	(LHCB3*1);LIGHT-HARVESTING CHLOROPHYLL B-BINDING PROTEIN 3 (LHCB3)	Lhcb3 protein is a component of the main light harvesting chlorophyll a/b-protein complex of Photosystem II (LHC II).
6.48289e-07	0.585714	0.508	0.389	0.0245176	0	AT2G38800			Plant calmodulin-binding protein-like protein;(source:Araport11)
7.07994e-07	0.728339	0.476	0.34	0.0267756	0	AT3G13750	BETA GALACTOSIDASE 1 (BGAL1)	BETA GALACTOSIDASE 1 (BGAL1);BETA-GALACTOSIDASE 1 (BGAL1)	beta-galactosidase, glycosyl hydrolase family 35 The mRNA is cell-to-cell mobile.
7.84049e-07	0.737921	0.44	0.311	0.029652	0	AT1G12780	UDP-D-GLUCOSE/UDP-D-GALACTOSE 4-EPIMERASE 1 (UGE1)	A. THALIANA UDP-GLC 4-EPIMERASE 1 (ATUGE1);UDP-D-GLUCOSE/UDP-D-GALACTOSE 4-EPIMERASE 1 (UGE1)	Encodes a UDP-glucose epimerase that catalyzes the interconversion of the sugar nucleotides UDP-glucose UDP-galactose via a UDP-4-keto-hexose intermediate. Responsive to stress.
1.18317e-06	0.525551	0.762	0.692	0.0447464	0	AT2G18160	BASIC LEUCINE-ZIPPER 2 (bZIP2)	BASIC LEUCINE-ZIPPER 2 (ATBZIP2);G-BOX BINDING FACTOR 5 (GBF5);BASIC LEUCINE-ZIPPER 2 (bZIP2);FLORAL TRANSITION AT THE MERISTEM3 (FTM3)	Encodes a b-ZIP transcription factor.
1.96348e-06	0.612568	0.333	0.215	0.0742568	0	AT2G24945			transmembrane protein;(source:Araport11)
2.15125e-06	0.483578	0.675	0.58	0.081358	0	AT1G09140	SERINE/ARGININE-RICH PROTEIN SPLICING FACTOR 30 (SR30)	SERINE-ARGININE PROTEIN 30 (ATSRP30);SERINE/ARGININE-RICH PROTEIN SPLICING FACTOR 30 (At-SR30);SERINE/ARGININE-RICH PROTEIN SPLICING FACTOR 30 (SR30)	Encodes a serine-arginine rich RNA binding protein involved in regulation of splicing (including splicing of itself). Exists as 3 alternative spliced forms that are differentially expressed. AT1G09140.1 predominantly accumulates in the cytosol in light grown plants.Barta et al (2010) have proposed a nomenclature for Serine/Arginine-Rich Protein Splicing Factors (SR proteins): Plant Cell. 2010, 22…
2.15547e-06	0.619527	0.321	0.204	0.0815179	0	AT2G36220			hypothetical protein;(source:Araport11)
2.51486e-06	0.527465	0.698	0.587	0.0951096	0	AT3G48100	RESPONSE REGULATOR 5 (RR5)	ARABIDOPSIS THALIANA RESPONSE REGULATOR 2 (ATRR2);INDUCED BY CYTOKININ 6 (IBC6);RESPONSE REGULATOR 5 (RR5);RESPONSE REGULATOR 5 (ARR5)	Encodes a transcription repressor that mediates a negative feedback loop in cytokinin signalling. ARR5 expression is upregulated by Class I KNOX genes. Arr5 protein is stabilized by cytokinin in a two-component phosphorelay.
2.939e-06	0.460402	0.603	0.492	0.11115	0	AT3G57040	RESPONSE REGULATOR 9 (ARR9)	RESPONSE REGULATOR 9 (ARR9);RESPONSE REGULATOR 4 (ATRR4)	response regulator ARR9, A two-component response regulator-like protein with a receiver domain with a conserved aspartate residue and a possible phosphorylation site and at the N-terminal half. Appears to interact with histidine kinase like genes ATHP3 and ATHP2
3.1641e-06	0.521508	0.433	0.299	0.119663	0	AT3G06435			Expressed protein;(source:Araport11)
3.73939e-06	0.639822	0.333	0.22	0.14142	0	AT3G07360	PLANT U-BOX 9 (PUB9)	PLANT U-BOX 9 (PUB9);ARABIDOPSIS THALIANA PLANT U-BOX 9 (ATPUB9)	Encodes a protein containing a U-box and an ARM domain. This protein has E3 ubiquitin ligase activity based on in vitro assays.
3.84025e-06	0.738178	0.377	0.257	0.145234	0	AT4G29780			Expression of the gene is affected by multiple stresses. Knockout and overexpression lines show no obvious phenotypes.
3.85893e-06	0.501168	0.694	0.561	0.145941	0	AT1G20450	EARLY RESPONSIVE TO DEHYDRATION 10 (ERD10)	LOW TEMPERATURE INDUCED 29 (LTI29);LOW TEMPERATURE INDUCED 45 (LTI45);EARLY RESPONSIVE TO DEHYDRATION 10 (ERD10)	Encodes a gene induced by low temperature and dehydration. Inhibits e.coli growth while overexpressed. Belongs to the dehydrin protein family, which contains highly conserved stretches of 7-17 residues that are repetitively scattered in their sequences, the K-, S-, Y- and lysine rich segments. LTI29 and LTI30 double overexpressors confer cold tolerance. Localized to membranes and cytoplasm.
4.42835e-06	0.577146	0.504	0.39	0.167476	0	AT1G63840			RING/U-box superfamily protein;(source:Araport11)
4.43658e-06	0.552824	0.274	0.161	0.167787	0	AT4G15450			Senescence/dehydration-associated protein-like protein;(source:Araport11)
5.20818e-06	0.506381	0.417	0.289	0.196968	0	AT2G46590	DOF AFFECTING GERMINATION 2 (DAG2)	DOF AFFECTING GERMINATION 2 (DAG2)	Encodes a protein containing Dof zinc finger motifs that is a positive regulator of light-mediated seed germination. Its expression is limited to vascular system of the mother plant. A recessive mutation is inherited as maternal-effect and expression is not detected in the embryo. Mutants are defective in seed germination and are more dependent on light and cold treatment and less sensitive to gi…
6.59914e-06	0.559929	0.294	0.186	0.249573	0	AT2G34710	PHABULOSA (PHB)	ARABIDOPSIS THALIANA HOMEOBOX PROTEIN 14 (ATHB14); (ATHB-14);PHABULOSA (PHB);PHABULOSA 1D (PHB-1D)	Dominant PHB mutations cause transformation of abaxial leaf fates into adaxial leaf fates. Encodes a member of HD-Zip family which contains homeodomain-leucine zipper domains and domain similar to a mammalian sterol binding domain. Has overlapping functions with PHAVOLUTA, REVOLUTA and CORONA.
9.06137e-06	0.513035	0.524	0.412	0.342692	0	AT4G37300	MATERNAL EFFECT EMBRYO ARREST 59 (MEE59)	MATERNAL EFFECT EMBRYO ARREST 59 (MEE59)	maternal effect embryo arrest 59;(source:Araport11)
9.7788e-06	0.57059	0.401	0.281	0.369825	0	AT1G19570	DEHYDROASCORBATE REDUCTASE (DHAR1)	DEHYDROASCORBATE REDUCTASE (DHAR1); (ATDHAR1);DEHYDROASCORBATE REDUCTASE 5 (DHAR5)	Encodes a member of the dehydroascorbate reductase gene family. Critical for a mutualistic symbiosis between the host Arabidopsis and the root colonizing fungus Piriformospora indica.Encodes about 50-60% of extractable leaf GSH-dependent DHAR activity, but single knockout mutants show unaltered ascorbate and glutathione status in optimal and oxidative stress conditions (PMID:28381499). Acts redun…
1.04769e-05	0.546989	0.341	0.223	0.396224	0	AT5G43700	AUXIN INDUCIBLE 2-11 (ATAUX2-11)	INDOLE-3-ACETIC ACID INDUCIBLE 4 (IAA4);AUXIN INDUCIBLE 2-11 (ATAUX2-11)	Auxin inducible protein similar to transcription factors.
1.06091e-05	0.515366	0.496	0.396	0.401224	0	AT5G55550			RNA-binding (RRM/RBD/RNP motifs) family protein;(source:Araport11)
1.17983e-05	0.579766	0.456	0.352	0.446201	0	AT1G27921			Natural antisense transcript overlaps with AT1G27920;(source:Araport11)
1.20625e-05	0.546477	0.27	0.165	0.456191	0	AT4G29080	PHYTOCHROME-ASSOCIATED PROTEIN 2 (PAP2)	PHYTOCHROME-ASSOCIATED PROTEIN 2 (PAP2);INDOLE-3-ACETIC ACID INDUCIBLE 27 (IAA27)	phytochrome-associated protein 2 (PAP2)
1.30615e-05	0.507589	0.405	0.285	0.493973	0	AT4G10340	LIGHT HARVESTING COMPLEX OF PHOTOSYSTEM II 5 (LHCB5)	CHLOROPHYLL PROTEIN 26 (CP26);LIGHT HARVESTING COMPLEX OF PHOTOSYSTEM II 5 (LHCB5)	photosystem II encoding the light-harvesting chlorophyll a/b binding protein CP26 of the antenna system of the photosynthetic apparatus The mRNA is cell-to-cell mobile.
1.4825e-05	0.575435	0.254	0.153	0.560667	0	AT1G78476			hypothetical protein;(source:Araport11)
1.52996e-05	0.619577	0.365	0.249	0.578614	0	AT3G56880			VQ motif-containing protein;(source:Araport11)
1.60905e-05	0.444973	0.794	0.739	0.608528	0	AT2G41430	EARLY RESPONSIVE TO DEHYDRATION 15 (ERD15)	EARLY RESPONSIVE TO DEHYDRATION 15 (ERD15);LIGHT STRESS RESPONSE DEFICIENT 1 (LSR1);LIGHT STRESS-REGULATED 1 (LSR1);CTC-INTERACTING DOMAIN 1 (CID1); (LSR1)	Encodes hydrophilic protein lacking Cys residues that is expressed in response to drought stress, light stress and treatment with plant-growth-promoting rhizobacteria (Paenibacillus polymyxa), possibly revealing a connection between responses to biotic and abiotic stress. Also identified as a CTC Interacting Domain (CID) protein in a yeast two hybrid screen using the PAB2 protein as bait. Contain…
1.81972e-05	0.802207	0.337	0.235	0.688199	0	AT3G23030			auxin inducible gene expressed in the nucleus
2.06898e-05	0.45344	0.726	0.621	0.782466	0	AT1G65370			TRAF-like family protein;(source:Araport11)
2.55318e-05	0.517964	0.619	0.496	0.965589	0	AT1G20440	COLD-REGULATED 47 (COR47)	COLD-REGULATED 47 (COR47); (RD17); (AtCOR47)	Belongs to the dehydrin protein family, which contains highly conserved stretches of 7-17 residues that are repetitively scattered in their sequences, the K-, S-, Y- and lysine rich segments. Cold regulated gene, amino acid sequence homology with Group II LEA (late embryogenesis abundant) proteins. Also responds to osmotic stress, ABA, dehydration and inhibits e.coli growth while overexpressed. C…
2.60218e-05	0.480768	0.667	0.622	0.984119	0	AT5G65670	INDOLE-3-ACETIC ACID INDUCIBLE 9 (IAA9)	INDOLE-3-ACETIC ACID INDUCIBLE 9 (IAA9)	auxin (indole-3-acetic acid) induced gene The mRNA is cell-to-cell mobile.
3.18883e-05	0.563817	0.492	0.405	1	0	AT2G39580			zinc finger C3H1 domain protein;(source:Araport11)
4.23329e-05	0.672106	0.536	0.436	1	0	AT1G18300	NUDIX HYDROLASE HOMOLOG 4 (NUDT4)	NUDIX HYDROLASE HOMOLOG 4 (atnudt4);NUDIX HYDROLASE HOMOLOG 4 (NUDT4)	nudix hydrolase homolog 4;(source:Araport11)
4.57135e-05	0.586655	0.27	0.175	1	0	AT5G11070			hypothetical protein;(source:Araport11)
4.82214e-05	0.542773	0.357	0.254	1	0	AT2G05070	PHOTOSYSTEM II LIGHT HARVESTING COMPLEX GENE 2.2 (LHCB2.2)	PHOTOSYSTEM II LIGHT HARVESTING COMPLEX GENE 2.2 (LHCB2.2);LIGHT-HARVESTING CHLOROPHYLL B-BINDING 2 (LHCB2)	Encodes Lhcb2.2. Belongs to the Lhc super-gene family encodes the light-harvesting chlorophyll a/b-binding (LHC) proteins that constitute the antenna system of the photosynthetic apparatus.
5.1181e-05	0.515562	0.313	0.207	1	0	AT3G61850	DOF AFFECTING GERMINATION 1 (DAG1)	DOF AFFECTING GERMINATION 1 (DAG1)	Zinc finger transcription factor of the Dof family involved in the control of seed germination.
6.19923e-05	0.349923	0.766	0.695	1	0	AT5G65660			hydroxyproline-rich glycoprotein family protein;(source:Araport11)
6.29943e-05	0.468179	0.496	0.407	1	0	AT1G23380	KNOTTED1-LIKE HOMEOBOX GENE 6 (KNAT6)	KNOTTED1-LIKE HOMEOBOX GENE 6 (KNAT6); (KNAT6L); (KNAT6S)	homeodomain transcription factor KNAT6, belonging to class I of KN transcription factor family (which also includes KNAT1 and KNAT2). Expression is increased in as and bop1 leaf mutants.
6.77316e-05	0.45056	0.599	0.498	1	0	AT2G01930	BASIC PENTACYSTEINE1 (BPC1)	BASIC PENTACYSTEINE1 (BPC1); (BBR);BASIC PENTACYSTEINE1 (ATBPC1)	BASIC PENTACYSTEINE1 (BPC1) is a regulator of the homeotic Arabidopsis thaliana gene SEEDSTICK (STK), which controls ovule identity. BPC1 induces conformational changes by cooperative binding to purine-rich elements present in the STK regulatory sequence. STK is upregulated in bpc1 mutant.Along with BPC2, BPC1 binds to the promoter of and represses GALS1 thereby reducing beta 1,4- galactan accumu…
7.70778e-05	0.545486	0.353	0.253	1	0	AT1G72645			transmembrane protein;(source:Araport11)
7.75734e-05	0.547961	0.417	0.321	1	0	AT2G23120			Late embryogenesis abundant protein, group 6;(source:Araport11)
0.000100363	0.424613	0.643	0.558	1	0	AT3G51950	(ATC3H46)	(ATC3H46)	Contains single CCCH domain.
0.000108246	0.614701	0.401	0.31	1	0	AT1G19350	BRI1-EMS-SUPPRESSOR 1 (BES1)	BRI1-EMS-SUPPRESSOR 1 (BES1);BRASSINAZOLE-RESISTANT 2 (BZR2); (BES1-L)	Encodes brassinosteroid (BR) signalling protein that accumulates in the nucleus as dephosphorylated form in response to BRs. Is phosphorylated by the BIN2 GSK3 kinase. It synergistically interacts with BIM1 to bind to E box sequences (CANNTG). The protein contains a nuclear localization signal (NLS), followed by a highly conserved amino-terminal domain (N) shared by all family members, a BIN2 pho…
0.000133305	0.335742	0.456	0.356	1	0	AT1G01320	REDUCED CHLOROPLAST COVERAGE (REC1)	REDUCED CHLOROPLAST COVERAGE (REC1);FLOURY ENDOSPERM LIKE 2 (FLL2)	Encodes REDUCED CHLOROPLAST COVERAGE 1 (REC1) a protein with similarity to the FLOURY locus in maize. Located in the nucleus and cytosol. Contributes to establishing the size of the chloroplast compartment.
0.000136979	0.555721	0.433	0.342	1	0	AT3G13310	DNA J PROTEIN C66 (DJC66)	DNA J PROTEIN C66 (DJC66)	Chaperone DnaJ-domain superfamily protein;(source:Araport11)
0.000139094	0.489012	0.266	0.174	1	0	AT1G22610	MULTIPLE C2 DOMAIN AND TRANSMEMBRANE REGION PROTEIN 6 (MCTP6)	MULTIPLE C2 DOMAIN AND TRANSMEMBRANE REGION PROTEIN 6 (MCTP6)	C2 calcium/lipid-binding plant phosphoribosyltransferase family protein;(source:Araport11)
0.000148567	0.464703	0.448	0.348	1	0	AT1G67900	(NPY8)	(NPY8)	Encodes a gene homologous to the NPY family based on deep phylogeny.
0.000151796	0.661161	0.282	0.195	1	0	AT4G27450	HYPOXIA RESPONSE UNKNOWN PROTEIN 54 (HUP54)	HYPOXIA RESPONSE UNKNOWN PROTEIN 54 (HUP54)	aluminum induced protein with YGL and LRDR motifs;(source:Araport11)
0.000154111	0.387381	0.619	0.535	1	0	AT4G21960	(PRXR1)	(PRXR1)	Encodes AT4g21960 (AT4g21960/T8O5_170). The mRNA is cell-to-cell mobile.
0.000165971	0.499928	0.278	0.188	1	0	AT4G30690	(ATINFC-4)	(ATINFC-4);INITIATION FACTOR 3-4 (ATIF3- 4);SVR9-LIKE1 (SVR9L)	SVR9-LIKE1 (SVR9L1)
0.000176931	0.407408	0.56	0.472	1	0	AT2G34420	PHOTOSYSTEM II LIGHT HARVESTING COMPLEX GENE B1B2 (LHB1B2)	PHOTOSYSTEM II LIGHT HARVESTING COMPLEX GENE B1B2 (LHB1B2);PHOTOSYSTEM II LIGHT HARVESTING COMPLEX GENE 1.5 (LHCB1.5)	Photosystem II type I chlorophyll a/b-binding protein
0.000187589	0.529796	0.488	0.41	1	0	AT2G05100			Lhcb2.1 protein encoding a subunit of the light harvesting complex II. Member of a gene family with high degree of sequence similarity. Initially LHCB2.3 was considered as a separate gene but appears to be an allele of LHCB2.1.
0.000201252	0.460624	0.361	0.276	1	0	AT5G10180	SULFATE TRANSPORTER 2;1 (SULTR2;1)	SULFATE TRANSPORTER 2;1 (SULTR2;1);ARABIDOPSIS SULFATE TRANSPORTER 68 (AST68)	Encodes a low-affinity sulfate transporter expressed in the root cap and central cylinder, where it is induced by sulfur starvation. Expression in the shoot vascular system is not induced by sulfur starvation.
0.000211104	0.511395	0.349	0.262	1	0	AT5G64040	(PSAN)	(PSAN)	Encodes the only subunit of photosystem I located entirely in the thylakoid lumen. May be involved in the interaction between plastocyanin and the photosystem I complex. Phosphorylation of this protein is dependent on calcium.
0.000215026	0.34486	0.841	0.805	1	0	AT3G54500	NIGHT LIGHT-INDUCIBLE AND CLOCK-REGULATED GENE 2 (LNK2)	NIGHT LIGHT-INDUCIBLE AND CLOCK-REGULATED GENE 2 (LNK2)	Member of a small family (4 proteins) in Arabidopsis that have some overlap in function. LNK2 along with LNK1 functions in the integration of light signaling and circadian clock. It is regulated by the clock TOC1 complex. Functions as a transcriptional coactivator.
0.000272829	0.512353	0.452	0.368	1	0	AT5G48560	CRY2-INTERACTING BHLH 2 (CIB2)	CRY2-INTERACTING BHLH 2 (CIB2)	basic helix-loop-helix (bHLH) DNA-binding superfamily protein;(source:Araport11)
0.000359323	0.446498	0.671	0.64	1	0	AT4G36690	(ATU2AF65A)	(ATU2AF65A)	Regulates flowering time and displays a redundant role in pollen tube growth together with AtU2AF65b.
0.000378863	0.377061	0.591	0.537	1	0	AT1G70620			cyclin-like protein;(source:Araport11)
0.000379192	0.53556	0.337	0.258	1	0	AT1G14690	MICROTUBULE-ASSOCIATED PROTEIN 65-7 (MAP65-7)	MICROTUBULE-ASSOCIATED PROTEIN 65-7 (MAP65-7)	microtubule-associated protein 65-7;(source:Araport11)
0.000387263	0.48078	0.425	0.346	1	0	AT3G57300	INO80 ORTHOLOG (INO80)	INO80 ORTHOLOG (INO80)	Encodes the Arabidopsis INO80 ortholog of the SWI/SNF ATPase family that has been shown to interact with H2A.Z and facilitates the enrichment of H2A.Z at the ends of the flowering repressor genes FLC and MAF4/5. Functions as a positive regulator of DNA homologous recombination (HR) and plays a crucial role in genome stability maintenance. In INO80 mutants, the HR frequency is reduced to 15% of th…
0.000391264	0.608519	0.373	0.286	1	0	AT2G23672			Natural antisense transcript overlaps with AT2G23670;(source:Araport11)
0.000450024	0.418164	0.31	0.217	1	0	AT3G02870	(VTC4)	(VTC4);L-GALACTOSE 1-PHOSPHATE PHOSPHATASE (GPP)	Encodes a L-galactose-1-phosphate phosphatase, involved in ascorbate biosynthesis.
0.000457907	0.421679	0.496	0.423	1	0	AT4G18020	(APRR2)	PSEUDO-RESPONSE REGULATOR 2 (PRR2); (APRR2)	Encodes pseudo-response regulator 2 (APRR2) that interacts with a calcium sensor (CML9).
0.000506745	0.424213	0.306	0.212	1	0	AT4G27520	EARLY NODULIN-LIKE PROTEIN 2 (ENODL2)	EARLY NODULIN-LIKE PROTEIN 2 (ENODL2); (AtENODL2)	early nodulin-like protein 2;(source:Araport11)
0.000532116	0.50942	0.369	0.27	1	0	AT4G11280	1-AMINOCYCLOPROPANE-1-CARBOXYLIC ACID (ACC) SYNTHASE 6 (ACS6)	1-AMINOCYCLOPROPANE-1-CARBOXYLIC ACID (ACC) SYNTHASE 6 (ACS6); (ATACS6)	encodes a a member of the 1-aminocyclopropane-1-carboxylate (ACC) synthase (S-adenosyl-L-methionine methylthioadenosine-lyase, EC 4.4.1.14) gene family The mRNA is cell-to-cell mobile.
0.000535986	0.319552	0.603	0.524	1	0	AT1G80780	CCR4-ASSOCIATED FACTOR 1J (CAF1J)	CCR4-ASSOCIATED FACTOR 1J (CAF1J)	Deadenylase.
0.000604681	0.31118	0.821	0.788	1	0	AT4G36980			CLK4-associating serine/arginine-rich protein;(source:Araport11)
0.000665948	0.634645	0.313	0.238	1	0	AT4G03415	2C-TYPE PROTEIN PHOSPHATASE 52 (PP2C52)	2C-TYPE PROTEIN PHOSPHATASE 52 (PP2C52)	Encodes a myristoylated 2C-type protein phosphatase that interacts with AGB1 and is localized to the plasma membrane.
0.000688411	0.477059	0.286	0.206	1	0	AT3G05120	GA INSENSITIVE DWARF1A (GID1A)	GA INSENSITIVE DWARF1A (ATGID1A);GA INSENSITIVE DWARF1A (GID1A)	Encodes a gibberellin (GA) receptor ortholog of the rice GA receptor gene (OsGID1). Has GA-binding activity, showing higher affinity to GA4. Interacts with DELLA proteins in vivo in the presence of GA4. The DELLA region alone can interact with GID1A in GA-dependent manner in a Y2H assay.
0.000724931	0.399501	0.556	0.504	1	0	AT1G60200	RNA-BINDING PROTEIN 25 (RBM25)	RNA-BINDING PROTEIN 25 (RBM25)	RBM25 is an alternative splicing factor involved in mediation of abiotic stress response and ABA response. Its expression is modulated by a variety of stressors and it in turn appears to affect the ratio of splice variants of stress responsive genes such as HAB1.2/HAB1.1.
0.000832698	0.526839	0.262	0.18	1	0	AT1G70710	GLYCOSYL HYDROLASE 9B1 (GH9B1)	GLYCOSYL HYDROLASE 9B1 (ATGH9B1);CELLULASE 1 (CEL1);GLYCOSYL HYDROLASE 9B1 (GH9B1)	endo-1,4-beta-glucanase. Involved in cell elongation.
0.000973972	0.518683	0.329	0.25	1	0	AT5G60400			hypothetical protein;(source:Araport11)
0.0010207	0.422971	0.25	0.172	1	0	AT3G17040	HIGH CHLOROPHYLL FLUORESCENT 107 (HCF107)	HIGH CHLOROPHYLL FLUORESCENT 107 (HCF107)	It is a RNA tetratricopeptide repeat-containing protein required for normal processing of transcripts from the polycistronic chloroplast psbB-psbT-psbH-petB-petD operon coding for proteins of the photosystem II and cytochrome b6/f complexes. Localizes to the chloroplast membrane. Involved in regulating plastidial gene expression and biogenesis. It binds in the psbT?psbH intercistronic region and …
0.00102988	0.404586	0.409	0.323	1	0	AT4G30440	UDP-D-GLUCURONATE 4-EPIMERASE 1 (GAE1)	UDP-D-GLUCURONATE 4-EPIMERASE 1 (GAE1)	Encodes a UDP-D-glucuronate 4-epimerase involved in pectin biosynthesis in the cell wall and affects cell wall integrity and immunity to fungi and bacteria.
0.00103002	0.425764	0.317	0.236	1	0	AT1G19720			Pentatricopeptide repeat (PPR-like) superfamily protein;(source:Araport11)
0.00105594	0.456791	0.329	0.248	1	0	AT1G14710			hydroxyproline-rich glycoprotein family protein;(source:Araport11)
0.00126717	0.429355	0.409	0.331	1	0	AT1G61520	PHOTOSYSTEM I LIGHT HARVESTING COMPLEX GENE 3 (LHCA3)	PHOTOSYSTEM I LIGHT HARVESTING COMPLEX GENE 3 (LHCA3)	PSI type III chlorophyll a/b-binding protein (Lhca3*1) The mRNA is cell-to-cell mobile.
0.00137867	0.533861	0.325	0.25	1	0	AT4G27700			Rhodanese/Cell cycle control phosphatase superfamily protein;(source:Araport11)
0.001393	0.533691	0.54	0.466	1	0	AT3G55980	TANDEM ZINC FINGER 11 (TZF11)	TANDEM ZINC FINGER 11 (TZF11); (ATC3H47)	CCCH-type zinc finger protein involved in salt stress and immune responses.
0.00160208	0.314275	0.71	0.633	1	0	AT5G40450	REGULATOR OF BULB BIOGENESIS1 (RBB1)	REGULATOR OF BULB BIOGENESIS1 (RBB1)	Encodes a member of a plant gene family, APK_ORTHOMCL5144,of unknown function. RBB1 is localized to the cytosol and involved in vacuolar biogenesis and organization. RBB1 mutants have increased number of vacuolar bulbs and fewer trans-vacuolar strands.
0.00166571	0.531656	0.397	0.325	1	0	AT2G40000	ORTHOLOG OF SUGAR BEET HS1 PRO-1 2 (HSPRO2)	ORTHOLOG OF SUGAR BEET HS1 PRO-1 2 (HSPRO2);ARABIDOPSIS ORTHOLOG OF SUGAR BEET HS1 PRO-1 2 (ATHSPRO2)	Ortholog of sugar beet HS1 PRO-1 2. Involved in basal disease resistance.
0.00175202	0.53121	0.496	0.464	1	0	AT3G61860	ARGININE/SERINE-RICH SPLICING FACTOR 31 (RS31)	ARGININE/SERINE-RICH SPLICING FACTOR 31 (ATRSP31);ARGININE/SERINE-RICH SPLICING FACTOR 31 (RSP31);ARGININE/SERINE-RICH SPLICING FACTOR 31 (At-RS31);ARGININE/SERINE-RICH SPLICING FACTOR 31 (RS31)	encodes an arginine/serine-rich splicing factor. transcript is alternatively spliced and is differentially expressed in different tissues (flowers, roots, stems, and leaves) examined. Barta et al (2010) have proposed a nomenclature for Serine/Arginine-Rich Protein Splicing Factors (SR proteins): Plant Cell. 2010, 22:2926.
0.00177424	0.727026	0.282	0.212	1	0	AT4G31500	CYTOCHROME P450, FAMILY 83, SUBFAMILY B, POLYPEPTIDE 1 (CYP83B1)	CYTOCHROME P450, FAMILY 83, SUBFAMILY B, POLYPEPTIDE 1 (CYP83B1);SUPERROOT 2 (SUR2);RUNT 1 (RNT1);RED ELONGATED 1 (RED1);ALTERED TRYPTOPHAN REGULATION 4 (ATR4)	Encodes an oxime-metabolizing enzyme in the biosynthetic pathway of glucosinolates. Is required for phytochrome signal transduction in red light. Mutation confers auxin overproduction.
0.00187543	0.44359	0.313	0.248	1	0	AT4G10070	(ATKH18)	(ATKH18)	KH domain-containing protein;(source:Araport11)
0.00194921	0.410303	0.258	0.187	1	0	AT1G50970			Membrane trafficking VPS53 family protein;(source:Araport11)
0.00197401	0.438607	0.282	0.206	1	0	AT1G19050	RESPONSE REGULATOR 7 (ARR7)	RESPONSE REGULATOR 7 (ARR7)	Encodes a member of the Arabidopsis response regulator (ARR) family, most closely related to ARR15. A two-component response regulator protein containing a phosphate accepting domain in the receiver domain but lacking a DNA binding domain in the output domain. Involved in response to cytokinin and meristem stem cell maintenance. Arr7 protein is stabilized by cytokinin.
0.00209878	0.267332	0.782	0.746	1	0	AT1G20920	REGULATOR OF CBF GENE EXPRESSION 1 (RCF1)	REGULATOR OF CBF GENE EXPRESSION 1 (RCF1)	P-loop containing nucleoside triphosphate hydrolases superfamily protein;(source:Araport11)
0.0022402	0.358471	0.417	0.343	1	0	AT3G55020			Ypt/Rab-GAP domain of gyp1p superfamily protein;(source:Araport11)
0.00224352	0.496655	0.302	0.228	1	0	AT1G33055	HYPOXIA RESPONSE UNKNOWN PROTEIN 32 (HUP32)	HYPOXIA RESPONSE UNKNOWN PROTEIN 32 (HUP32)	hypothetical protein;(source:Araport11)
0.00278423	0.329577	0.671	0.647	1	0	AT1G79245			pseudogene of Winged helix-turn-helix transcription repressor DNA-binding protein;(source:Araport11)
0.00285735	0.376802	0.313	0.243	1	0	AT1G08520	ALBINA 1 (ALB1)	ALBINA 1 (ALB1); (ALB-1V); (CHLD);PIGMENT DEFECTIVE EMBRYO 166 (PDE166); (V157)	Encodes the CHLD subunit of the Mg-chelatase enzyme involved in chlorophyll biosynthesis. Lines carrying recessive mutations of this locus are white and seedling lethal.
0.00301403	0.439207	0.583	0.569	1	0	AT3G56860	UBP1-ASSOCIATED PROTEIN 2A (UBA2A)	UBP1-ASSOCIATED PROTEIN 2A (UBA2A)	encodes a nuclear protein that binds to RNA with a specificity for oligouridylates in vitro. Along with UBP1 and UBA1a, it may act as a component of a complex recognizing U-rich sequences in plant 3'-UTRs and contributing to the stabilization of mRNAs in the nucleus.
0.0030473	0.395654	0.282	0.214	1	0	AT2G01830	WOODEN LEG (WOL)	WOODEN LEG (WOL);CYTOKININ RESPONSE 1 (CRE1);WOODEN LEG 1 (WOL1);ARABIDOPSIS HISTIDINE KINASE 4 (AHK4); (ATCRE1)	Histidine kinase: cytokinin-binding receptor that transduces cytokinin signals across the plasma membrane
0.00310358	0.395808	0.29	0.226	1	0	AT4G16280	FLOWERING CONTROL LOCUS A (FCA)	FLOWERING CONTROL LOCUS A (FCA)	Involved in the promotion of the transition of the vegetative meristem to reproductive development. Four forms of the protein (alpha, beta, delta and gamma) are produced by alternative splicing. Involved in RNA-mediated chromatin silencing. At one point it was believed to act as an abscisic acid receptor but the paper describing that function was retracted.
0.00330909	0.452265	0.46	0.404	1	0	AT1G73490			RNA-binding (RRM/RBD/RNP motifs) family protein;(source:Araport11)
0.00335978	0.459876	0.298	0.238	1	0	AT2G46900			transcription factor-like protein;(source:Araport11)
0.0033834	0.439776	0.262	0.193	1	0	AT5G58070	TEMPERATURE-INDUCED LIPOCALIN (TIL)	TEMPERATURE-INDUCED LIPOCALIN (TIL);TEMPERATURE-INDUCED LIPOCALIN (ATTIL)	Encodes a temperature-induced lipocalin that is involved in thermotolerance and is required for retinal-mediated de novo root organogenesis. Peripherally associated with plasma membrane.
0.00347527	0.424109	0.369	0.308	1	0	AT3G61010			Ferritin/ribonucleotide reductase-like family protein;(source:Araport11)
0.00349235	0.403946	0.337	0.269	1	0	AT1G29418			transmembrane protein;(source:Araport11)
0.00384904	0.389545	0.274	0.204	1	0	AT2G23610	METHYL ESTERASE 3 (MES3)	ARABIDOPSIS THALIANA METHYL ESTERASE 3 (ATMES3);METHYL ESTERASE 3 (MES3)	Encodes a protein shown to have carboxylesterase activity, methyl IAA esterase activity, and methyl jasmonate esterase activity in vitro. This protein does not act on methyl salicylate, MeGA4, or MEGA9 in vitro.
0.00395731	0.359154	0.52	0.449	1	0	AT4G27652			hypothetical protein;(source:Araport11)
0.00402578	0.498185	0.417	0.354	1	0	AT5G46110	ACCLIMATION OF PHOTOSYNTHESIS TO ENVIRONMENT 2 (APE2)	TRIOSE-PHOSPHATE &#8260; PHOSPHATE TRANSLOCATOR (TPT);ACCLIMATION OF PHOTOSYNTHESIS TO ENVIRONMENT 2 (APE2)	Encodes a chloroplast triose phosphate / 3-phosphoglycerate translocator that transports triose phosphates derived from the Calvin cycle in the stroma to the cytosol for use in sucrose synthesis and other biosynthetic processes. A tpt mutant has altered acclimation responses. The mRNA is cell-to-cell mobile.
0.00407761	0.395801	0.437	0.373	1	0	AT1G19330	SAP30 FUNCTION-RELATED 2 (AFR2)	SAP30 FUNCTION-RELATED 2 (AFR2)	Evening-expressed key component of Sin3-HDAC complex, which bind directly to the CIRCADIAN CLOCK ASSOCIATED 1 (CCA1) and PSEUDO-RESPONSE REGULATOR 9 (PRR9) promoters and catalyze histone 3 (H3) deacetylation at the cognate regions to repress expression, allowing the declining phase of their expression at dusk.
0.00412117	0.650348	0.353	0.286	1	0	AT3G16240	DELTA TONOPLAST INTEGRAL PROTEIN (DELTA-TIP)	DELTA TONOPLAST INTEGRAL PROTEIN (DELTA-TIP); (TIP2;1); (DELTA-TIP1); (AQP1); (ATTIP2;1)	Delta tonoplast intrinsic protein, functions as a water channel and ammonium (NH3) transporter. Highly expressed in flower, shoot, and stem. Expression shows diurnal regulation and is induced by ammonium (NH3). Protein localized to vacuolar membrane. The mRNA is cell-to-cell mobile.
0.00434546	0.361217	0.393	0.31	1	0	AT2G39705	ROTUNDIFOLIA LIKE 8 (RTFL8)	ROTUNDIFOLIA LIKE 8 (RTFL8);DEVIL 11 (DVL11)	ROTUNDIFOLIA like 8;(source:Araport11)
0.00441178	0.332781	0.413	0.346	1	0	AT3G63520	CAROTENOID CLEAVAGE DIOXYGENASE 1 (CCD1)	CAROTENOID CLEAVAGE DIOXYGENASE 1 (CCD1);CAROTENOID CLEAVAGE DIOXYGENASE 1 (ATCCD1); (ATNCED1); (NCED1)	Encodes a protein with 9-<i>cis</i>-epoxycarotenoid dioxygenase activity. The enzyme was shown to act on a variety of carotenoid including &#946;-carotene, lutein, zeaxanthin, and all-<i>trans</i>-violaxanthin. When those compounds are used as substrates, the major reaction product detected is a C14 dialdehyde: 4,9-dimethyldodeca-2,4,6,8,10-pentaene-1,12-dial. The enzyme did not cleave as efficie…
0.00447001	0.46159	0.25	0.19	1	0	AT5G56360	PRIORITY IN SWEET LIFE 4 (PSL4)	PRIORITY IN SWEET LIFE 4 (PSL4)	Encodes PSL4, beta-subunit of endoplasmic reticulum-resident glucosidase II, which is essential for stable accumulation and quality control of the elf18 receptor EFR but not the flg22 receptor FLS2. The mRNA is cell-to-cell mobile.
0.00449599	0.368181	0.397	0.324	1	0	AT1G67090	RIBULOSE BISPHOSPHATE CARBOXYLASE SMALL CHAIN 1A (RBCS1A)	RIBULOSE BISPHOSPHATE CARBOXYLASE SMALL CHAIN 1A (RBCS1A)	Encodes a member of the Rubisco small subunit (RBCS) multigene family: RBCS1A (At1g67090), RBCS1B (At5g38430), RBCS2B (At5g38420), and RBCS3B (At5g38410). Functions to yield sufficient Rubisco content for leaf photosynthetic capacity.
0.00508933	0.370874	0.282	0.218	1	0	AT1G53400			Ubiquitin domain-containing protein;(source:Araport11)
0.00510132	0.315658	0.313	0.237	1	0	AT3G45780	PHOTOTROPIN 1 (PHOT1)	PHOTOTROPIN 1 (PHOT1);NONPHOTOTROPIC HYPOCOTYL 1 (NPH1); (JK224);ROOT PHOTOTROPISM 1 (RPT1)	Blue-light photoreceptor. Contains a light activated serine-threonine kinase domain and LOV1 and LOV2 repeats. Mutants are defective in blue-light response. Mediates blue light-induced growth enhancements. PHOT1 and PHOT2 mediate blue light-dependent activation of the plasma membrane H+-ATPase in guard cell protoplasts. PHOT1 undergoes blue-light-dependent autophosphorylation. At least eight phos…
0.00519886	0.336935	0.679	0.635	1	0	AT1G10470	RESPONSE REGULATOR 4 (ARR4)	RESPONSE REGULATOR 4 (ARR4);INDUCED BY CYTOKININ 7 (IBC7);RESPONCE REGULATOR 1 (ATRR1);MATERNAL EFFECT EMBRYO ARREST 7 (MEE7)	Encodes a two-component response regulator. Acts redundantly with ARR3 in the control of circadian period in a cytokinin-independent manner.
0.00530746	0.416873	0.266	0.2	1	0	AT4G20880			ethylene-responsive nuclear protein / ethylene-regulated nuclear protein (ERT2);(source:Araport11)
0.00531844	0.484381	0.278	0.222	1	0	AT3G49140	(HUGZ-2)	(HUGZ-2)	HugZ domain containing protein which is part of the main network with the CLPPRT complex.
0.00534192	0.255364	0.615	0.535	1	0	AT2G05440	GLYCINE RICH PROTEIN 9 (GRP9)	ARABIDOPSIS GLYCINE RICH PROTEIN 9 (ATGRP9);GLYCINE RICH PROTEIN 9 (GRP9)	GLYCINE RICH PROTEIN 9;(source:Araport11)
0.00535593	0.378451	0.274	0.202	1	0	AT2G43010			Isolated as a semidominant mutation defective in red -light responses. Encodes a nuclear localized bHLH protein that interacts with active PhyB protein. Negatively regulates phyB mediated red light responses. Involved in shade avoidance response. Protein abundance is negatively regulated by PhyB.Involved in the regulation of response to nutrient levels. Controls the resistance to B. cinerea in a …
0.00552533	0.331111	0.333	0.26	1	0	AT3G54260	TRICHOME BIREFRINGENCE-LIKE 36 (TBL36)	TRICHOME BIREFRINGENCE-LIKE 36 (TBL36)	Encodes a member of the TBL (TRICHOME BIREFRINGENCE-LIKE) gene family containing a plant-specific DUF231 (domain of unknown function) domain. TBL gene family has 46 members, two of which (TBR/AT5G06700 and TBL3/AT5G01360) have been shown to be involved in the synthesis and deposition of secondary wall cellulose, presumably by influencing the esterification state of pectic polymers. A nomenclature…
0.00553823	0.413198	0.25	0.188	1	0	AT1G54200	BIG GRAIN 3 (BG3)	BIG GRAIN 3 (BG3)	DNA mismatch repair Msh6-like protein;(source:Araport11)
0.00569442	0.315675	0.286	0.216	1	0	AT2G22990	SINAPOYLGLUCOSE 1 (SNG1)	SINAPOYLGLUCOSE 1 (SNG1);SERINE CARBOXYPEPTIDASE-LIKE 8 (SCPL8)	sinapoylglucose:malate sinapoyltransferase. Catalyzes the formation of sinapoylmalate from sinapoylglucose. Mutants accumulate excess sinapoylglucose.
0.00574014	0.513985	0.254	0.193	1	0	AT4G35790	PHOSPHOLIPASE D DELTA (PLDDELTA)	ARABIDOPSIS THALIANA PHOSPHOLIPASE D DELTA (ATPLDDELTA);PHOSPHOLIPASE D DELTA (PLDDELTA)	Encodes a protein with phospholipase D activity. Involved in phospolipase metabolism. Mutants are affected in hydrogen peroxide mediated cell death.
0.00575771	0.542781	0.329	0.281	1	0	AT1G35612			pseudogene of Ulp1 protease family protein
0.00616139	0.421084	0.302	0.233	1	0	AT2G42760			DUF1685 family protein;(source:Araport11)
0.00634324	0.482289	0.266	0.21	1	0	AT1G53440			Leucine-rich repeat transmembrane protein kinase;(source:Araport11)
0.00662667	0.395311	0.548	0.543	1	0	AT5G65050	AGAMOUS-LIKE 31 (AGL31)	MADS AFFECTING FLOWERING 2 (MAF2);AGAMOUS-LIKE 31 (AGL31)	Originally published as Agamous like MADS-box protein AGL31. One of a group of MADS box genes involved in control of flowering time. Four variant sequences have been identified for this locus but have not been characterized for differences in expression pattern and/or function.
0.00673528	0.494508	0.484	0.438	1	0	AT2G01450	MAP KINASE 17 (MPK17)	MAP KINASE 17 (ATMPK17);MAP KINASE 17 (MPK17)	MPK17 Map kinase family member. Mutants have increased numbers of peroxisomes a phenotype that can be suppressed by mutations in PMD1. This and other treatments, suggests a function in control of peroxisome proliferation in salt stress.
0.00704173	0.319033	0.266	0.197	1	0	AT2G14890	ARABINOGALACTAN PROTEIN 9 (AGP9)	ARABINOGALACTAN PROTEIN 9 (AGP9)	putative proline-rich protein (At2g14890) mRNA, complete The mRNA is cell-to-cell mobile.
0.00717981	0.404409	0.472	0.423	1	0	AT4G34000	ABSCISIC ACID RESPONSIVE ELEMENTS-BINDING FACTOR 3 (ABF3)	ABSCISIC ACID RESPONSIVE ELEMENTS-BINDING FACTOR 3 (ABF3);DC3 PROMOTER-BINDING FACTOR 5 (DPBF5); (ATABF3)	Encodes an ABA-responsive element-binding protein with similarity to transcription factors that is expressed in response to stress and abscisic acid.
0.00786617	0.305451	0.623	0.579	1	0	AT1G68490			translocase subunit seca;(source:Araport11)
0.00807621	0.409359	0.369	0.318	1	0	AT5G06265			hyaluronan mediated motility receptor-like protein;(source:Araport11)
0.00842621	0.461259	0.286	0.223	1	0	AT1G70940	PIN-FORMED 3 (PIN3)	PIN-FORMED 3 (PIN3);ARABIDOPSIS PIN-FORMED 3 (ATPIN3)	A regulator of auxin efflux and involved in differential growth. PIN3 is expressed in gravity-sensing tissues, with PIN3 protein accumulating predominantly at the lateral cell surface. PIN3 localizes to the plasma membrane and to vesicles. In roots, PIN3 is expressed without pronounced polarity in tiers two and three of the columella cells, at the basal side of vascular cells, and to the lateral …
0.00847924	0.382865	0.258	0.195	1	0	AT1G10140			Uncharacterized conserved protein UCP031279;(source:Araport11)
0.00880423	0.407101	0.282	0.219	1	0	AT5G38280			putative receptor serine/threonine kinase PR5K (PR5K) mRNA, PR5-like receptor kinase
0.00881346	0.580859	0.345	0.287	1	0	AT1G03620	(ELMOD_F)	(ELMOD_F)	Member of the ELMOD family.
0.00916686	0.313147	0.365	0.291	1	0	AT2G04800			hypothetical protein;(source:Araport11)
0.00972014	0.384059	0.262	0.207	1	0	AT1G59750	AUXIN RESPONSE FACTOR 1 (ARF1)	AUXIN RESPONSE FACTOR 1 (ARF1)	Encodes a member of the auxin response factor family. ARFs bind to the cis element 5'-TGTCTC-3' ARFs mediate changes in gene expression in response to auxin. ARF's form heterodimers with IAA/AUX genes. ARF1 enhances mutant phenotypes of ARF2 and may act with ARF2 to control aspects of maturation and senescence.ARF1:LUC and 3xHA:ARF1 proteins have a half-life of ~3-4 hours and their degradation is…
1.02963e-101	2.56486	0.859	0.217	3.89395e-97	1	AT4G13280			Catalyzes the conversion of farnesyl diphosphate to (Z)-gamma-bisabolene and the additional minor products E-nerolidol and alpha-bisabolol. Expressed in cortex and sub-epidermal layers of roots, leaf hydathodes and flower stigmata. Induced by wounding.
6.44429e-66	2.20442	0.913	0.504	2.43717e-61	1	AT2G05440	GLYCINE RICH PROTEIN 9 (GRP9)	ARABIDOPSIS GLYCINE RICH PROTEIN 9 (ATGRP9);GLYCINE RICH PROTEIN 9 (GRP9)	GLYCINE RICH PROTEIN 9;(source:Araport11)
6.02173e-57	2.54704	0.573	0.149	2.27736e-52	1	AT5G24770	VEGETATIVE STORAGE PROTEIN 2 (VSP2)	VEGETATIVE STORAGE PROTEIN 2 (VSP2); (ATVSP2)	Has acid phosphatase activity dependent on the presence of divalent cations (Mg2+, Co2+, Zn2+, Mn2+) and anti-insect activity. Insects fed with the protein show a retarded development. Induced in response to abscisic acid, jasmonic acid, salt, water deficiency and wounding.
5.52977e-56	1.89386	0.49	0.098	2.0913e-51	1	AT4G13290	CYTOCHROME P450, FAMILY 71, SUBFAMILY A, POLYPEPTIDE 19 (CYP71A19)	CYTOCHROME P450, FAMILY 71, SUBFAMILY A, POLYPEPTIDE 19 (CYP71A19)	putative cytochrome P450
1.36939e-55	1.72692	0.782	0.289	5.17889e-51	1	AT3G16470	JASMONATE RESPONSIVE 1 (JR1)	JASMONATE RESPONSIVE 1 (JR1);JACALIN-RELATED LECTIN 35 (JAL35);JACALIN-LECTIN LIKE 1 (ATJAC1)	Encodes a JA-responsive gene that coordinates with GRP7 in shaping plant development through the regulation of RNA processing in Arabidopsis. AtJAC1 interacts with RNA binding protein GRP7 specifically in the cytoplasm to regulate its nucleocytoplasmic distribution.
1.07017e-53	2.8618	0.252	0.022	4.04728e-49	1	AT1G45191	BETA GLUCOSIDASE 1 (BGLU1)	BETA GLUCOSIDASE 1 (BGLU1)	beta-glucosidase related protein, similar to beta-glucosidase GI:3820531 from (Pinus contorta); contains Pfam profile: PF00232 Glycosyl hydrolase family 1
4.4688e-52	2.3458	0.573	0.162	1.69005e-47	1	AT3G62740	BETA GLUCOSIDASE 7 (BGLU7)	BETA GLUCOSIDASE 7 (BGLU7)	beta glucosidase 7;(source:Araport11)
3.65191e-50	2.07559	0.782	0.367	1.38112e-45	1	AT4G11320	CYSTEINE PROTEASE 2 (CP2)	CYSTEINE PROTEASE 2 (CP2); (ATCP2)	Papain family cysteine protease;(source:Araport11)
7.33283e-48	1.57048	0.835	0.394	2.7732e-43	1	AT1G27030			hypothetical protein;(source:Araport11)
2.3909e-45	2.03548	0.67	0.255	9.04214e-41	1	AT5G60890	#N/A	#N/A	#N/A
3.30014e-44	1.65598	0.782	0.353	1.24808e-39	1	AT2G47180	GALACTINOL SYNTHASE 1 (GolS1)	GALACTINOL SYNTHASE 1 (AtGolS1);GALACTINOL SYNTHASE 1 (GolS1)	GolS1 is a galactinol synthase that catalyzes the formation of galactinol from UDP-galactose and myo-inositol. GolS1 transcript levels rise in response to methyl viologen, an oxidative damage-inducing agent. Plants over-expressing GolS1 have increased tolerance to salt, chilling, and high-light stress.
6.12968e-40	1.32129	0.84	0.43	2.31819e-35	1	AT4G23670			Polyketide cyclase/dehydrase and lipid transport superfamily protein;(source:Araport11)
4.85629e-38	1.55084	0.524	0.168	1.8366e-33	1	AT4G21760			beta-glucosidase 47;(source:Araport11)
7.83283e-37	1.45402	0.456	0.128	2.9623e-32	1	AT1G60270	BETA GLUCOSIDASE 6 (BGLU6)	BETA GLUCOSIDASE 6 (BGLU6)	beta glucosidase 6;(source:Araport11)
2.07194e-35	1.59209	0.335	0.07	7.83587e-31	1	AT2G05441			Annotated as unknown pseudogene.Possibly not a pseudogene based on evidence for transcription (RNA-seq) and translation (Ribo-seq) described in PMID:27791167
5.47036e-34	1.28889	0.534	0.178	2.06884e-29	1	AT1G62540			belongs to the flavin-monooxygenase (FMO) family, encodes a glucosinolate S-oxygenase that catalyzes the conversion of methylthioalkyl glucosinolates to methylsulfinylalkyl glucosinolatesThe mRNA is cell-to-cell mobile.
1.33923e-31	1.41247	0.728	0.379	5.06483e-27	1	AT1G05710			basic helix-loop-helix (bHLH) DNA-binding superfamily protein;(source:Araport11)
1.2854e-30	1.17831	0.903	0.604	4.86125e-26	1	AT1G54660			Possibly not a pseudogene based on evidence for transcription (RNA-seq) and translation (Ribo-seq) described in PMID:27791167
6.66381e-28	1.21834	0.602	0.255	2.52019e-23	1	AT3G44990	XYLOGLUCAN ENDOTRANSGLUCOSYLASE/HYDROLASE 31 (XTH31)	XYLOGLUCAN ENDO-TRANSGLYCOSYLASE-RELATED 8 (XTR8); (ATXTR8);XYLOGLUCAN ENDOTRANSGLUCOSYLASE/HYDROLASE 31 (XTH31); (ATXTH31)	Encodes a xyloglucan endotransglycosylase/hydrolase. Protein sequence and phylogenetic analysis indicates that this enzyme resides in Group III-A of the XTH family, with high similarity to Tropaeolum majus (nasturtium) xyloglucanase 1 (TmNXG1).Enzyme kinetic analysis indicates predominant xyloglucan endo-hydrolase activity (EC 3.2.1.151) with only limited potential to act as a xyloglucan endo-tra…
9.48341e-28	1.17625	0.534	0.211	3.58653e-23	1	AT2G22920	SERINE CARBOXYPEPTIDASE-LIKE 12 (SCPL12)	LAVONOL-PHENYLACYLTRANSFERASE 1 (FPT1);SERINE CARBOXYPEPTIDASE-LIKE 12 (SCPL12)	serine carboxypeptidase-like 12;(source:Araport11)
2.17554e-27	1.4448	0.485	0.175	8.22767e-23	1	AT5G65640	BETA HLH PROTEIN 93 (bHLH093)	NO FLOWERING IN SHORT DAY (NFL);BETA HLH PROTEIN 93 (bHLH093)	bHLH093/NFL encodes a bHLH transcription factor involved in GA mediated control of flowering time. Mutants are non-flowering in short days and phenotype can be reversed with GA application. Based on the expression of GA biosynthetic genes in the mutant, it likely acts through regulation of GA metabolism. Its expression shows developmental stage and tissue specificity. In short days it is expresse…
2.82303e-26	1.24	0.451	0.157	1.06764e-21	1	AT5G11790	N-MYC DOWNREGULATED-LIKE 2 (NDL2)	N-MYC DOWNREGULATED-LIKE 2 (NDL2)	Plays a role in dehydration stress response.
1.35439e-25	1.20565	0.437	0.154	5.12215e-21	1	AT3G63280			Encodes AtNek4, a member of the NIMA-related serine/threonine kinases (Neks) that have been linked to cell-cycle regulation in fungi and mammals. Plant Neks might be involved in plant development processes.
2.22613e-25	2.18455	0.388	0.133	8.41901e-21	1	AT4G39950			Belongs to cytochrome P450 and is involved in tryptophan metabolism. Converts Trp to indo-3-acetaldoxime (IAOx), a precursor to IAA and indole glucosinolates.The mRNA is cell-to-cell mobile.
2.69678e-25	1.11774	0.748	0.439	1.01989e-20	1	AT3G26520	TONOPLAST INTRINSIC PROTEIN 2 (TIP2)	TONOPLAST INTRINSIC PROTEIN 2 (TIP2);SALT-STRESS INDUCIBLE TONOPLAST INTRINSIC PROTEIN (SITIP); (GAMMA-TIP2); (TIP1;2)	gamma tonoplast intrinsic protein 2 (TIP2). expressed throughout the plant and transcript level is increased upon NaCl or ABA treatments. NaCl stress-sensitive yeast mutant strains exhibit more resistance to salt when expressing this protein.
7.85946e-24	1.36663	0.524	0.209	2.97237e-19	1	AT2G40460			Major facilitator superfamily protein;(source:Araport11)
9.24223e-23	1.58504	0.398	0.147	3.49532e-18	1	AT1G32240	KANADI 2 (KAN2)	KANADI 2 (KAN2)	Encodes a member of the KANADI family of putative transcription factors. Together with KAN1, this gene appears to be involved in the development of the carpel and the outer integument of the ovule.Along with KAN1 and KAN4 appears to regulate the proper localization of PIN1 in early embryogenesis.
2.64522e-22	1.26891	0.291	0.079	1.0004e-17	1	AT1G76790	INDOLE GLUCOSINOLATE O-METHYLTRANSFERASE 5 (IGMT5)	INDOLE GLUCOSINOLATE O-METHYLTRANSFERASE 5 (IGMT5)	Encodes a protein with similarity to N-acetylserotonin O-methyltransferase (ASMT) but it does not have ASMT activity in vitro.
5.15136e-21	1.18992	0.549	0.267	1.94819e-16	1	AT1G19570	DEHYDROASCORBATE REDUCTASE (DHAR1)	DEHYDROASCORBATE REDUCTASE (DHAR1); (ATDHAR1);DEHYDROASCORBATE REDUCTASE 5 (DHAR5)	Encodes a member of the dehydroascorbate reductase gene family. Critical for a mutualistic symbiosis between the host Arabidopsis and the root colonizing fungus Piriformospora indica.Encodes about 50-60% of extractable leaf GSH-dependent DHAR activity, but single knockout mutants show unaltered ascorbate and glutathione status in optimal and oxidative stress conditions (PMID:28381499). Acts redun…
1.66069e-20	1.22161	0.379	0.136	6.28057e-16	1	AT1G78970	LUPEOL SYNTHASE 1 (LUP1)	ARABIDOPSIS THALIANA LUPEOL SYNTHASE 1 (ATLUP1);LUPEOL SYNTHASE 1 (LUP1)	Lupeol synthase. Converts oxidosqualene to multiple triterpene alcohols and a triterpene diols. This conversion proceeds through the formation of a 17&#946;-dammarenyl cation.
7.73421e-20	1.12056	0.558	0.273	2.925e-15	1	AT4G37410	CYTOCHROME P450, FAMILY 81, SUBFAMILY F, POLYPEPTIDE 4 (CYP81F4)	CYTOCHROME P450, FAMILY 81, SUBFAMILY F, POLYPEPTIDE 4 (CYP81F4)	member of CYP81F The mRNA is cell-to-cell mobile.
1.49064e-19	1.16168	0.35	0.119	5.63746e-15	1	AT4G01450	USUALLY MULTIPLE ACIDS MOVE IN AND OUT TRANSPORTERS 30 (UMAMIT30)	USUALLY MULTIPLE ACIDS MOVE IN AND OUT TRANSPORTERS 30 (UMAMIT30)	nodulin MtN21-like transporter family protein
1.82452e-19	1.48716	0.354	0.128	6.90015e-15	1	AT4G28250	EXPANSIN B3 (EXPB3)	EXPANSIN B3 (ATEXPB3);EXPANSIN B3 (EXPB3); (ATHEXP BETA 1.6)	putative beta-expansin/allergen protein. Naming convention from the Expansin Working Group (Kende et al, 2004. Plant Mol Bio). Involved in the formation of nematode-induced syncytia in roots of Arabidopsis thaliana.
3.53828e-19	1.2238	0.432	0.177	1.33814e-14	1	AT2G15080	RECEPTOR LIKE PROTEIN 19 (RLP19)	RECEPTOR LIKE PROTEIN 19 (RLP19);RECEPTOR LIKE PROTEIN 19 (AtRLP19)	receptor like protein 19;(source:Araport11)
1.21664e-18	0.77612	0.932	0.776	4.60122e-14	1	AT1G20620	REPRESSOR OF GSNOR1 (ROG1)	REPRESSOR OF GSNOR1 (ROG1)	Catalase, catalyzes the breakdown of hydrogen peroxide (H2O2) into water and oxygen.The mRNA is cell-to-cell mobile.It is a target for SUMOlaytion (PMID: 21413927).Transnitrosylates GSNOR1 and mutants suppress the gnsnor1 phenotype.
1.41742e-18	0.880754	0.655	0.364	5.36054e-14	1	AT3G59060	PHYTOCHROME INTERACTING FACTOR 3-LIKE 6 (PIL6)	PHYTOCHROME-INTERACTING FACTOR 5 (PIF5); (A-PUT2); (BHLHB1);PHYTOCHROME INTERACTING FACTOR 3-LIKE 6 (PIL6)	Encodes a novel Myc-related bHLH transcription factor, which physically associated with APRR1/TOC1 and is a member of PIF3 transcription factor family. Involved in shade avoidance. Functions as negative regulator of PhyB. Protein levels are modulated by phytochrome B. Controls the resistance to B. cinerea in a COI1- and EIN2-dependent manner.
3.07227e-18	0.84554	0.461	0.192	1.1619e-13	1	AT1G14730			Cytochrome b561/ferric reductase transmembrane protein family;(source:Araport11)
3.8709e-18	0.965156	0.272	0.082	1.46394e-13	1	AT5G63580	FLAVONOL SYNTHASE 2 (FLS2)	(ATFLS2);FLAVONOL SYNTHASE 2 (FLS2)	encodes a protein whose sequence is similar to flavonol synthase
8.38057e-18	0.901316	0.699	0.438	3.16945e-13	1	AT3G13810	INDETERMINATE(ID)-DOMAIN 11 (IDD11)	INDETERMINATE(ID)-DOMAIN 11 (IDD11)	indeterminate(ID)-domain 11;(source:Araport11)
8.3809e-18	1.12762	0.534	0.274	3.16957e-13	1	AT2G04800			hypothetical protein;(source:Araport11)
9.27899e-18	1.27962	0.422	0.189	3.50922e-13	1	AT2G23610	METHYL ESTERASE 3 (MES3)	ARABIDOPSIS THALIANA METHYL ESTERASE 3 (ATMES3);METHYL ESTERASE 3 (MES3)	Encodes a protein shown to have carboxylesterase activity, methyl IAA esterase activity, and methyl jasmonate esterase activity in vitro. This protein does not act on methyl salicylate, MeGA4, or MEGA9 in vitro.
1.04992e-17	0.870587	0.777	0.546	3.9707e-13	1	AT3G51950	(ATC3H46)	(ATC3H46)	Contains single CCCH domain.
5.55419e-17	0.907529	0.684	0.41	2.10054e-12	1	AT2G25450	GLUCOSINOLATE HYDROXYLASE (GSL-OH)	GLUCOSINOLATE HYDROXYLASE (GSL-OH)	Encodes a 2-oxoacid-dependent dioxygenase involved in the production of 2-hydroxybut-3-enyl glucosinolate.
1.51538e-16	1.20653	0.432	0.203	5.73102e-12	1	AT1G35720	ANNEXIN 1 (ANNAT1)	ANNEXIN 1 (ANNAT1); (OXY5); (ATOXY5);ANNEXIN 1 (ANN1); (ATANN1)	Encodes a member of the annexin gene family, a diverse, multigene family of calcium-dependent, membrane-binding proteins. The protein was determined to have peroxidase activity. This activity is thought to be dependent on the presence of post-translational modifications (most likely phosphorylation). The protein was shown to be present as a mixture of monomer and homodimer. The homodimerization s…
1.77511e-16	0.766553	0.85	0.688	6.71327e-12	1	AT5G65660			hydroxyproline-rich glycoprotein family protein;(source:Araport11)
2.51069e-16	1.25015	0.408	0.185	9.49517e-12	1	AT1G52410	TSK-ASSOCIATING PROTEIN 1 (TSA1)	TSK-ASSOCIATING PROTEIN 1 (TSA1); (ATTSA1)	Contains a novel calcium-binding repeat sequence. Binds TSK in vitro. Localizes to small cytoplasmic vesicles in interphase cells. In cells synchronized for cell division, TSA1 and TSK relocalize to ends of spindle microtubules that are ahead of separating chromatids during metaphase and anaphase of mitosis. May be involved in mitosis together with TSK. Expressed preferentially in the flower and …
6.18151e-16	1.14732	0.553	0.33	2.33778e-11	1	AT5G64740	CELLULOSE SYNTHASE 6 (CESA6)	CELLULOSE SYNTHASE 6 (CESA6);PROCUSTE 1 (PRC1); (E112);ISOXABEN RESISTANT 2 (IXR2)	Encodes a cellulose synthase isomer. CESA6 mutants have cellulose defect in the primary cell wall. Multiple lines of evidence suggest that CESA6, along with CESA1 and CESA3 are present in the same plasma membrane complex for cellulose biosynthesis. CESA2 and CESA5 are related to CESA6, having partially redundant roles. As inferred from the null role of secondary wall-type CesAs, included in a set…
2.42887e-15	1.21577	0.422	0.198	9.18574e-11	1	AT4G31500	CYTOCHROME P450, FAMILY 83, SUBFAMILY B, POLYPEPTIDE 1 (CYP83B1)	CYTOCHROME P450, FAMILY 83, SUBFAMILY B, POLYPEPTIDE 1 (CYP83B1);SUPERROOT 2 (SUR2);RUNT 1 (RNT1);RED ELONGATED 1 (RED1);ALTERED TRYPTOPHAN REGULATION 4 (ATR4)	Encodes an oxime-metabolizing enzyme in the biosynthetic pathway of glucosinolates. Is required for phytochrome signal transduction in red light. Mutation confers auxin overproduction.
3.56496e-15	0.881621	0.65	0.401	1.34823e-10	1	AT4G37300	MATERNAL EFFECT EMBRYO ARREST 59 (MEE59)	MATERNAL EFFECT EMBRYO ARREST 59 (MEE59)	maternal effect embryo arrest 59;(source:Araport11)
3.62792e-15	1.54002	0.447	0.224	1.37204e-10	1	AT1G69530	EXPANSIN A1 (EXPA1)	EXPANSIN A1 (ATEXPA1);EXPANSIN 1 (EXP1); (AT-EXP1); (ATEXP1); (ATHEXP ALPHA 1.2);EXPANSIN A1 (EXPA1)	Member of Alpha-Expansin Gene Family. Naming convention from the Expansin Working Group (Kende et al, Plant Mol Bio). Involved in the formation of nematode-induced syncytia in roots of Arabidopsis thaliana.
7.59712e-14	0.9669	0.5	0.277	2.87316e-09	1	AT3G61890	HOMEOBOX 12 (HB-12)	HOMEOBOX 12 (ATHB-12);ARABIDOPSIS THALIANA HOMEOBOX 12 (ATHB12);HOMEOBOX 12 (HB-12);HOMEOBOX 12 (HB12)	Encodes a homeodomain leucine zipper class I (HD-Zip I) protein. Loss of function mutant has abnormally shaped leaves and stems.
1.07509e-13	0.892831	0.471	0.243	4.06587e-09	1	AT1G72645			transmembrane protein;(source:Araport11)
1.33026e-13	1.14575	0.466	0.25	5.03091e-09	1	AT1G73330	DROUGHT-REPRESSED 4 (DR4)	DROUGHT-REPRESSED 4 (ATDR4);DROUGHT-REPRESSED 4 (DR4)	encodes a plant-specific protease inhibitor-like protein whose transcript level in root disappears in response to progressive drought stress. The decrease in transcript level is independent from abscisic acid level.
1.60567e-13	1.37558	0.306	0.128	6.07249e-09	1	AT4G37800	XYLOGLUCAN ENDOTRANSGLUCOSYLASE/HYDROLASE 7 (XTH7)	XYLOGLUCAN ENDOTRANSGLUCOSYLASE/HYDROLASE 7 (XTH7)	xyloglucan endotransglucosylase/hydrolase 7;(source:Araport11)
3.46255e-13	0.951074	0.442	0.225	1.3095e-08	1	AT1G69780	(ATHB13)	(ATHB13)	Encodes a homeodomain leucine zipper class I (HD-Zip I) protein which is expressed during the seed-to-seedling transition, regulates some of the network nodes, and affects late seedling establishment. Knock-out mutants for athb13 showed increased primary root length as compared with wild type (Col-0) seedlings, suggesting that this transcription factor is a negative regulator of early root growth…
3.87605e-13	0.875255	0.578	0.344	1.46588e-08	1	AT2G46710	ROP GUANOSINE TRIPHOSPHATASE (GTPASE)-ACTIVATING PROTEIN 3 (ROPGAP3)	ROP GUANOSINE TRIPHOSPHATASE (GTPASE)-ACTIVATING PROTEIN 3 (ROPGAP3)	ROP (Rho of plant GTPases) family member Involved in cell wall patterning. Encodes ROP inactivator, regulates the formation of ROP-activated domains; these in turn determined the pattern of cell wall pits. Positively regulates pit formation, but negatively regulates pit size, required for periodic formation of secondary cell wall pits.
4.27627e-13	0.98118	0.32	0.137	1.61724e-08	1	AT5G44920	TIR-KASH PROTEIN (TIK)	(ATTIK);TIR-KASH PROTEIN (TIK)	Encodes a KASH domain protein that localizes to the nuclear envelope and affects nuclear morphology.
4.75004e-13	0.590734	0.583	0.325	1.79642e-08	1	AT3G23290	LIGHT SENSITIVE HYPOCOTYLS 4 (LSH4)	LIGHT SENSITIVE HYPOCOTYLS 4 (LSH4)	LIGHT-DEPENDENT SHORT HYPOCOTYLS-like protein (DUF640);(source:Araport11)
5.03379e-13	1.00347	0.34	0.15	1.90373e-08	1	AT2G30990			arginine N-methyltransferase, putative (DUF688);(source:Araport11)
6.82018e-13	0.885645	0.733	0.56	2.57932e-08	1	AT1G20450	EARLY RESPONSIVE TO DEHYDRATION 10 (ERD10)	LOW TEMPERATURE INDUCED 29 (LTI29);LOW TEMPERATURE INDUCED 45 (LTI45);EARLY RESPONSIVE TO DEHYDRATION 10 (ERD10)	Encodes a gene induced by low temperature and dehydration. Inhibits e.coli growth while overexpressed. Belongs to the dehydrin protein family, which contains highly conserved stretches of 7-17 residues that are repetitively scattered in their sequences, the K-, S-, Y- and lysine rich segments. LTI29 and LTI30 double overexpressors confer cold tolerance. Localized to membranes and cytoplasm.
7.27562e-13	0.877931	0.563	0.36	2.75157e-08	1	AT1G19330	SAP30 FUNCTION-RELATED 2 (AFR2)	SAP30 FUNCTION-RELATED 2 (AFR2)	Evening-expressed key component of Sin3-HDAC complex, which bind directly to the CIRCADIAN CLOCK ASSOCIATED 1 (CCA1) and PSEUDO-RESPONSE REGULATOR 9 (PRR9) promoters and catalyze histone 3 (H3) deacetylation at the cognate regions to repress expression, allowing the declining phase of their expression at dusk.
8.05983e-13	0.756345	0.296	0.12	3.04815e-08	1	AT2G20950			phospholipase-like protein (PEARLI 4) family protein;(source:Araport11)
9.11155e-13	0.851713	0.471	0.263	3.4459e-08	1	AT4G27180	KINESIN 2 (ATK2)	KINESIN 2 (ATK2);KINESIN-LIKE PROTEIN IN ARABIDOPSIS THALIANA B (KATB)	kinesin heavy chain subunit
2.79069e-12	0.788036	0.413	0.208	1.05541e-07	1	AT1G78490	CYTOCHROME P450, FAMILY 708, SUBFAMILY A, POLYPEPTIDE 3 (CYP708A3)	CYTOCHROME P450, FAMILY 708, SUBFAMILY A, POLYPEPTIDE 3 (CYP708A3)	member of CYP708A family. The mRNA is cell-to-cell mobile.
3.39213e-12	0.995982	0.481	0.268	1.28287e-07	1	AT1G70850	MLP-LIKE PROTEIN 34 (MLP34)	MLP-LIKE PROTEIN 34 (MLP34)	MLP-like protein 34;(source:Araport11)
7.69515e-12	0.968812	0.617	0.429	2.91023e-07	1	AT1G18300	NUDIX HYDROLASE HOMOLOG 4 (NUDT4)	NUDIX HYDROLASE HOMOLOG 4 (atnudt4);NUDIX HYDROLASE HOMOLOG 4 (NUDT4)	nudix hydrolase homolog 4;(source:Araport11)
1.47162e-11	0.822951	0.364	0.177	5.56553e-07	1	AT1G54200	BIG GRAIN 3 (BG3)	BIG GRAIN 3 (BG3)	DNA mismatch repair Msh6-like protein;(source:Araport11)
2.44282e-11	1.10579	0.369	0.188	9.23849e-07	1	AT1G01470	LATE EMBRYOGENESIS ABUNDANT 14 (LEA14)	(LEA1);LIGHT STRESS-REGULATED 3 (LSR3);LATE EMBRYOGENESIS ABUNDANT 14 (LEA14);ARABIDOPSIS THALIANA LATE EMBRYOGENESIS ABUNDANT 14 (ATLEA14)	Encodes late-embryogenesis abundant protein whose mRNA levels are induced in response to wounding and light stress. Might be involved in protection against desiccation.
2.68965e-11	0.639786	0.796	0.613	1.0172e-06	1	AT3G04730	INDOLEACETIC ACID-INDUCED PROTEIN 16 (IAA16)	INDOLEACETIC ACID-INDUCED PROTEIN 16 (IAA16)	early auxin-induced (IAA16)
4.31004e-11	0.599159	0.801	0.673	1.63001e-06	1	AT4G05631			hypothetical protein;(source:Araport11)
5.60499e-11	0.799465	0.311	0.14	2.11975e-06	1	AT5G56760	SERINE ACETYLTRANSFERASE 1;1 (SERAT1;1)	SERINE ACETYLTRANSFERASE 1;1 (ATSERAT1;1);SERINE ACETYLTRANSFERASE 5 (SAT5);SERINE ACETYLTRANSFERASE 52 (SAT-52);SERINE ACETYLTRANSFERASE 1;1 (SERAT1;1)	Encodes a cytosolic serine O-acetyltransferase involved in sulfur assimilation and cysteine biosynthesis. Expressed in the vascular system.
7.95131e-11	0.938805	0.335	0.165	3.0071e-06	1	AT1G19180	JASMONATE-ZIM-DOMAIN PROTEIN 1 (JAZ1)	JASMONATE-ZIM-DOMAIN PROTEIN 1 (JAZ1); (ATJAZ1); (TIFY10A)	JAZ1 is a nuclear-localized protein involved in jasmonate signaling. JAZ1 transcript levels rise in response to a jasmonate stimulus. JAZ1 can interact with the COI1 F-box subunit of an SCF E3 ubiquitin ligase in a yeast-two-hybrid assay only in the presence of jasmonate-isoleucine (JA-ILE) or coronatine. Application of jasmonate methyl ester to Arabidopsis roots reduces the levels of a JAZ1:GUS …
8.99323e-11	1.14708	0.257	0.111	3.40115e-06	1	AT1G31710	COPPER AMINE OXIDASE ALPHA 3 (CuAOalpha3)	COPPER AMINE OXIDASE ALPHA 3 (CuAOalpha3)	Copper amine oxidase family protein;(source:Araport11)
1.11182e-10	0.697512	0.296	0.129	4.20479e-06	1	AT3G53260	PHENYLALANINE AMMONIA-LYASE 2 (PAL2)	(ATPAL2);PHENYLALANINE AMMONIA-LYASE 2 (PAL2)	Encodes phenylalanine lyase. Arabidopsis has four PALs: AT2G37040 (PAL1), AT3G53260 (PAL2), AT5G04230 (PAL3) and AT3G10340 (PAL4).
1.15554e-10	1.20586	0.311	0.144	4.37014e-06	1	AT5G28490	LIGHT-DEPENDENT SHORT HYPOCOTYLS 1 (LSH1)	LIGHT-DEPENDENT SHORT HYPOCOTYLS 1 (LSH1);ORGAN BOUNDARY 2 (OBO2);ORGAN BOUNDARY 1 (OBO1)	Encodes a nuclear protein that mediates light regulation of seedling development in a phytochrome-dependent manner.
4.31231e-10	0.688438	0.335	0.163	1.63087e-05	1	AT1G69310	WRKY DNA-BINDING PROTEIN 57 (WRKY57)	WRKY DNA-BINDING PROTEIN 57 (WRKY57); (AtWRKY57)	Encodes WRKY57, a member of the WRKY Transcription Factor. Activation of WRKY57 confers drought tolerance.
4.55344e-10	0.714719	0.408	0.214	1.72207e-05	1	AT1G54730			Major facilitator superfamily protein;(source:Araport11)
8.98277e-10	0.745792	0.272	0.119	3.3972e-05	1	AT1G19530	RGA TARGET 1 (RGAT1)	RGA TARGET 1 (RGAT1)	Direct target of RGA, plays an essential role in GA-mediated tapetum and pollen development.
9.74863e-10	0.709311	0.427	0.243	3.68683e-05	1	AT1G10070	BRANCHED-CHAIN AMINO ACID TRANSAMINASE 2 (BCAT-2)	BRANCHED-CHAIN AMINO ACID TRANSFERASE 2 (BCAT2);BRANCHED-CHAIN AMINO ACID TRANSAMINASE 2 (BCAT-2);BRANCHED-CHAIN AMINO ACID TRANSAMINASE 2 (ATBCAT-2)	Encodes a chloroplast branched-chain amino acid aminotransferase. Complements the yeast leu/iso-leu/val auxotrophy mutant. Involved in cell wall development.
9.92558e-10	0.780577	0.519	0.334	3.75376e-05	1	AT3G13310	DNA J PROTEIN C66 (DJC66)	DNA J PROTEIN C66 (DJC66)	Chaperone DnaJ-domain superfamily protein;(source:Araport11)
1.09312e-09	0.749418	0.684	0.492	4.13406e-05	1	AT1G20440	COLD-REGULATED 47 (COR47)	COLD-REGULATED 47 (COR47); (RD17); (AtCOR47)	Belongs to the dehydrin protein family, which contains highly conserved stretches of 7-17 residues that are repetitively scattered in their sequences, the K-, S-, Y- and lysine rich segments. Cold regulated gene, amino acid sequence homology with Group II LEA (late embryogenesis abundant) proteins. Also responds to osmotic stress, ABA, dehydration and inhibits e.coli growth while overexpressed. C…
1.16372e-09	0.784805	0.49	0.302	4.40108e-05	1	AT1G19350	BRI1-EMS-SUPPRESSOR 1 (BES1)	BRI1-EMS-SUPPRESSOR 1 (BES1);BRASSINAZOLE-RESISTANT 2 (BZR2); (BES1-L)	Encodes brassinosteroid (BR) signalling protein that accumulates in the nucleus as dephosphorylated form in response to BRs. Is phosphorylated by the BIN2 GSK3 kinase. It synergistically interacts with BIM1 to bind to E box sequences (CANNTG). The protein contains a nuclear localization signal (NLS), followed by a highly conserved amino-terminal domain (N) shared by all family members, a BIN2 pho…
1.43171e-09	0.801579	0.267	0.119	5.41459e-05	1	AT5G16030			mental retardation GTPase activating protein;(source:Araport11)
1.44384e-09	0.817685	0.456	0.279	5.46047e-05	1	AT3G44260	CCR4- ASSOCIATED FACTOR 1A (CAF1a)	CCR4- ASSOCIATED FACTOR 1A (AtCAF1a);CCR4- ASSOCIATED FACTOR 1A (CAF1a)	Encodes one of the homologs of the yeast CCR4-associated factor 1: AT3G44260 (CAF1a), AT5G22250 (CAF1b). Has mRNA deadenylation activity. Also plays a role in plant defense responses.
1.51606e-09	0.629133	0.83	0.743	5.73358e-05	1	AT1G76180	EARLY RESPONSE TO DEHYDRATION 14 (ERD14)	EARLY RESPONSE TO DEHYDRATION 14 (ERD14)	Encodes a dehydrin protein whose expression is induced early on in response to dehydration stress. This gene's expression to cold occurs in two waves, with early induction occurring within 1 h and secondary induction occurring 5 h after the beginning of cold stress. Expression is also induced in response to ABA but not in response to 2,4-D, BA, and GA3. ERD14 protein is capable of binding Ca2+, e…
1.6479e-09	0.82669	0.553	0.369	6.23218e-05	1	AT3G61440	CYSTEINE SYNTHASE C1 (CYSC1)	CYSTEINE SYNTHASE C1 (CYSC1);?-CYANOALANINE SYNTHASE C1 (CAS-C1);BETA-SUBSTITUTED ALA SYNTHASE 3;1 (ARATH;BSAS3;1);CYSTEINE SYNTHASE C1 (ATCYSC1)	Encodes a cysteine synthase isomer CysC1. The isomer is however less effective in cysteine biosynthesis. It is involved in beta-cyanoalanine biosynthesis, an intermediate of cyanide detoxification pathway. The mRNA is cell-to-cell mobile.
2.10113e-09	0.744766	0.398	0.224	7.94628e-05	1	AT2G37450	USUALLY MULTIPLE ACIDS MOVE IN AND OUT TRANSPORTERS 13 (UMAMIT13)	USUALLY MULTIPLE ACIDS MOVE IN AND OUT TRANSPORTERS 13 (UMAMIT13)	nodulin MtN21-like transporter family protein
2.20992e-09	0.635264	0.684	0.529	8.35771e-05	1	AT4G21960	(PRXR1)	(PRXR1)	Encodes AT4g21960 (AT4g21960/T8O5_170). The mRNA is cell-to-cell mobile.
2.2789e-09	0.902703	0.417	0.238	8.61856e-05	1	AT2G43910	HARMLESS TO OZONE LAYER 1 (HOL1)	(ATHOL1);HARMLESS TO OZONE LAYER 1 (HOL1)	HARMLESS TO OZONE LAYER 1;(source:Araport11)
2.98953e-09	0.634632	0.534	0.357	0.000113061	1	AT1G72710	CASEIN KINASE 1-LIKE PROTEIN 2 (CKL2)	CASEIN KINASE 1-LIKE PROTEIN 2 (CKL2)	Encodes a member of the casein kinase 1 protein family that is localized to the cytoplasm and nucleus. The mRNA is cell-to-cell mobile.
3.91341e-09	0.664086	0.757	0.647	0.000148001	1	AT1G73540	NUDIX HYDROLASE HOMOLOG 21 (NUDT21)	NUDIX HYDROLASE HOMOLOG 21 (atnudt21);NUDIX HYDROLASE HOMOLOG 21 (NUDT21)	nudix hydrolase homolog 21;(source:Araport11)
4.15328e-09	0.961891	0.345	0.194	0.000157073	1	AT1G06640			encodes a protein whose sequence is similar to a 2-oxoglutarate-dependent dioxygenase The mRNA is cell-to-cell mobile.
4.694e-09	0.787394	0.374	0.203	0.000177522	1	AT1G61820	BETA GLUCOSIDASE 46 (BGLU46)	BETA GLUCOSIDASE 46 (BGLU46)	beta glucosidase 46;(source:Araport11)
4.8392e-09	0.765815	0.282	0.134	0.000183014	1	AT4G16500	PHYTOCYSTATIN 4 (CYS4)	PHYTOCYSTATIN 4 (CYS4); (ATCYS4)	Cystatin/monellin superfamily protein;(source:Araport11)
8.56262e-09	0.663143	0.369	0.202	0.00032383	1	AT4G37310	CYTOCHROME P450, FAMILY 81, SUBFAMILY H, POLYPEPTIDE 1 (CYP81H1)	CYTOCHROME P450, FAMILY 81, SUBFAMILY H, POLYPEPTIDE 1 (CYP81H1)	member of CYP81H
9.43024e-09	0.646889	0.369	0.202	0.000356642	1	AT5G65310	HOMEOBOX PROTEIN 5 (HB5)	HOMEOBOX PROTEIN 5 (ATHB5);HOMEOBOX PROTEIN 5 (HB5); (ATHB-5)	Encodes a class I HDZip (homeodomain-leucine zipper) protein that is a positive regulator of ABA-responsiveness, mediating the inhibitory effect of ABA on growth during seedling establishment.
1.07397e-08	0.712612	0.451	0.28	0.000406166	1	AT1G15290	REDUCED CHLOROPLAST COVERAGE 3 (REC3)	REDUCED CHLOROPLAST COVERAGE 3 (REC3)	Encodes REDUCED CHLOROPLAST COVERAGE 3 (REC3). Contributes to establishing the size of the chloroplast compartment.
1.18575e-08	0.846515	0.539	0.369	0.000448439	1	AT1G73660	SUGAR INSENSITIVE 8 (SIS8)	SUGAR INSENSITIVE 8 (SIS8); (M3Kdelta6)	Encodes a protein with similarity to MAPKKKs. May function as a negative regulator of salt tolerance.
1.32953e-08	0.77895	0.282	0.137	0.000502814	1	AT1G06550			ATP-dependent caseinolytic (Clp) protease/crotonase family protein;(source:Araport11)
1.50576e-08	0.791947	0.257	0.122	0.000569464	1	AT3G11720			Polyketide cyclase/dehydrase and lipid transport superfamily protein;(source:Araport11)
1.58339e-08	0.697052	0.325	0.177	0.000598821	1	AT3G04810	NIMA-RELATED KINASE 2 (NEK2)	NIMA-RELATED KINASE 2 (ATNEK2);NIMA-RELATED KINASE 2 (NEK2)	Encodes AtNek2, a member of the NIMA-related serine/threonine kinases (Neks) that have been linked to cell-cycle regulation in fungi and mammals. Plant Neks might be involved in plant development processes.
1.77022e-08	0.666313	0.515	0.34	0.000669479	1	AT3G50700	INDETERMINATE(ID)-DOMAIN 2 (IDD2)	INDETERMINATE(ID)-DOMAIN 2 (AtIDD2);INDETERMINATE(ID)-DOMAIN 2 (IDD2)	zinc finger protein, similar to maize Indeterminate1 (ID1)
1.80971e-08	0.604929	0.301	0.152	0.000684414	1	AT1G55110	INDETERMINATE(ID)-DOMAIN 7 (IDD7)	INDETERMINATE(ID)-DOMAIN 7 (AtIDD7);INDETERMINATE(ID)-DOMAIN 7 (IDD7); (REDSTART)	indeterminate(ID)-domain 7;(source:Araport11)
2.19426e-08	0.684931	0.398	0.232	0.000829848	1	AT3G02510			Regulator of chromosome condensation (RCC1) family protein;(source:Araport11)
2.47691e-08	0.592955	0.854	0.753	0.000936743	1	AT1G65930	CYTOSOLIC NADP+-DEPENDENT ISOCITRATE DEHYDROGENASE (cICDH)	CYTOSOLIC NADP+-DEPENDENT ISOCITRATE DEHYDROGENASE (cICDH)	Encodes a NADP+-isocitrate dehydrogenase that is believed to function in the cytosol. It appears to contribute to NADPH production under oxidative stress, and thereby to participate in redox signalling linked to defense responses. The mRNA is cell-to-cell mobile.
2.48236e-08	0.626717	0.534	0.347	0.000938803	1	AT4G24570	DICARBOXYLATE CARRIER 2 (DIC2)	DICARBOXYLATE CARRIER 2 (DIC2);PLANT UNCOUPLING MITOCHONDRIAL PROTEIN 4 (UCP4)	Encodes one of the mitochondrial dicarboxylate carriers (DIC): DIC1 (AT2G22500), DIC2 (AT4G24570), DIC3 (AT5G09470). The mRNA is cell-to-cell mobile.
5.70961e-08	0.689596	0.291	0.151	0.00215932	1	AT1G78476			hypothetical protein;(source:Araport11)
6.5371e-08	0.750339	0.505	0.336	0.00247226	1	AT2G36950	HEAVY METAL ASSOCIATED PROTEIN 20 (ATHMP20)	HEAVY METAL ASSOCIATED PROTEIN 20 (ATHMP20)	Heavy metal transport/detoxification superfamily protein;(source:Araport11)
8.23299e-08	0.831357	0.631	0.494	0.00311364	1	AT1G56660			MAEBL domain protein;(source:Araport11)
9.88622e-08	0.696255	0.374	0.219	0.00373887	1	AT1G17745	3-PHOSPHOGLYCERATE DEHYDROGENASE (PGDH)	PHOSPHOGLYCERATE DEHYDROGENASE 2 (PGDH2);3-PHOSPHOGLYCERATE DEHYDROGENASE (PGDH)	encodes a 3-Phosphoglycerate dehydrogenase The mRNA is cell-to-cell mobile.
1.17223e-07	0.483629	0.752	0.629	0.00443325	1	AT4G32020			serine/arginine repetitive matrix-like protein;(source:Araport11)
1.31213e-07	0.691771	0.33	0.185	0.00496236	1	AT5G60920	COBRA (COB)	COBRA (COB)	Encodes a glycosylphosphatidylinositol-anchored protein localized primarily in the plasma membrane of the longitudinal sides of root cells. Necessary for oriented cell expansion in Arabidopsis. Cob mutants have abnormal roots that expand radially rather than longitudinally under certain growth conditions.
1.62498e-07	0.533975	0.447	0.271	0.00614552	1	AT3G10450	SERINE CARBOXYPEPTIDASE-LIKE 7 (SCPL7)	SERINE CARBOXYPEPTIDASE-LIKE 7 (SCPL7)	serine carboxypeptidase-like 7;(source:Araport11)
1.64483e-07	0.760503	0.286	0.154	0.00622058	1	AT3G61990	O-MTASE FAMILY 3 PROTEIN (OMTF3)	O-MTASE FAMILY 3 PROTEIN (OMTF3)	Encodes a protein methyltransferase. Involved in the methylation of plant transmembrane proteins.
1.77734e-07	0.699432	0.466	0.312	0.00672174	1	AT4G15920	(SWEET17)	(SWEET17); (AtSWEET17)	Encodes a vacuolar fructose transporter expressed in parenchyma and xylem that controls leaf fructose content. When its expression is reduced, fructose accumulates in leaves.
1.97067e-07	0.620682	0.602	0.461	0.00745289	1	AT3G55980	TANDEM ZINC FINGER 11 (TZF11)	TANDEM ZINC FINGER 11 (TZF11); (ATC3H47)	CCCH-type zinc finger protein involved in salt stress and immune responses.
2.92893e-07	0.619447	0.354	0.2	0.0110769	1	AT1G19050	RESPONSE REGULATOR 7 (ARR7)	RESPONSE REGULATOR 7 (ARR7)	Encodes a member of the Arabidopsis response regulator (ARR) family, most closely related to ARR15. A two-component response regulator protein containing a phosphate accepting domain in the receiver domain but lacking a DNA binding domain in the output domain. Involved in response to cytokinin and meristem stem cell maintenance. Arr7 protein is stabilized by cytokinin.
2.94904e-07	0.51001	0.277	0.142	0.011153	1	AT2G39800	DELTA1-PYRROLINE-5-CARBOXYLATE SYNTHASE 1 (P5CS1)	DELTA1-PYRROLINE-5-CARBOXYLATE SYNTHASE 1 (P5CS1); (ATP5CS)	encodes a delta1-pyrroline-5-carboxylate synthase that catalyzes the rate-limiting enzyme in the biosynthesis of proline. Gene is expressed in reproductive organs and tissues under non-stress conditions but in the whole plant under water-limiting condition. Expression is also induced by abscisic acid and salt stress in a light-dependent manner. encodes a delta1-pyrroline-5-carboxylate synthase th…
3.03033e-07	0.429729	0.33	0.176	0.0114604	1	AT4G18050			P-glycoprotein 9;(source:Araport11)
3.67233e-07	0.922135	0.427	0.285	0.0138884	1	AT3G23820	UDP-D-GLUCURONATE 4-EPIMERASE 6 (GAE6)	UDP-D-GLUCURONATE 4-EPIMERASE 6 (GAE6)	Encodes a UDP-D-glucuronate 4-epimerase involved in pectin biosynthesis in the cell wall and affects cell wall integrity and immunity to fungi and bacteria. The mRNA is cell-to-cell mobile.
4.9151e-07	0.577476	0.602	0.442	0.0185884	1	AT4G27652			hypothetical protein;(source:Araport11)
5.85095e-07	0.638981	0.286	0.153	0.0221277	1	AT3G62700	ATP-BINDING CASSETTE C14 (ABCC14)	MULTIDRUG RESISTANCE-ASSOCIATED PROTEIN 10 (ATMRP10);MULTIDRUG RESISTANCE-ASSOCIATED PROTEIN 10 (MRP10);ATP-BINDING CASSETTE C14 (ABCC14)	member of MRP subfamily
6.03754e-07	0.373518	0.791	0.61	0.0228334	1	AT5G65670	INDOLE-3-ACETIC ACID INDUCIBLE 9 (IAA9)	INDOLE-3-ACETIC ACID INDUCIBLE 9 (IAA9)	auxin (indole-3-acetic acid) induced gene The mRNA is cell-to-cell mobile.
6.78861e-07	0.56331	0.709	0.588	0.0256738	1	AT3G48100	RESPONSE REGULATOR 5 (RR5)	ARABIDOPSIS THALIANA RESPONSE REGULATOR 2 (ATRR2);INDUCED BY CYTOKININ 6 (IBC6);RESPONSE REGULATOR 5 (RR5);RESPONSE REGULATOR 5 (ARR5)	Encodes a transcription repressor that mediates a negative feedback loop in cytokinin signalling. ARR5 expression is upregulated by Class I KNOX genes. Arr5 protein is stabilized by cytokinin in a two-component phosphorelay.
7.10412e-07	0.911022	0.335	0.206	0.0268671	1	AT1G11840	GLYOXALASE I HOMOLOG (GLX1)	GLYOXALASE I HOMOLOG (GLX1);GLYOXALASEI 3 (ATGLYI3)	Encodes Ni+ dependent glyoxalase I homolog ATGLX1.
9.86279e-07	0.663636	0.379	0.232	0.0373001	1	AT3G45780	PHOTOTROPIN 1 (PHOT1)	PHOTOTROPIN 1 (PHOT1);NONPHOTOTROPIC HYPOCOTYL 1 (NPH1); (JK224);ROOT PHOTOTROPISM 1 (RPT1)	Blue-light photoreceptor. Contains a light activated serine-threonine kinase domain and LOV1 and LOV2 repeats. Mutants are defective in blue-light response. Mediates blue light-induced growth enhancements. PHOT1 and PHOT2 mediate blue light-dependent activation of the plasma membrane H+-ATPase in guard cell protoplasts. PHOT1 undergoes blue-light-dependent autophosphorylation. At least eight phos…
1.0021e-06	0.924392	0.442	0.31	0.0378984	1	AT2G16720	#N/A	#N/A	#N/A
1.09969e-06	0.641526	0.252	0.133	0.041589	1	AT4G27720			Potential heat-priming associated target of ATAF1.
1.89097e-06	0.643078	0.529	0.386	0.0715147	1	AT1G76780			HSP20-like chaperones superfamily protein;(source:Araport11)
1.90917e-06	0.603322	0.257	0.136	0.0722029	1	AT1G78815	LIGHT SENSITIVE HYPOCOTYLS 7 (LSH7)	LIGHT SENSITIVE HYPOCOTYLS 7 (LSH7)	LIGHT-DEPENDENT SHORT HYPOCOTYLS-like protein (DUF640);(source:Araport11)
1.91854e-06	0.692929	0.325	0.193	0.0725573	1	AT5G49520	WRKY DNA-BINDING PROTEIN 48 (WRKY48)	WRKY DNA-BINDING PROTEIN 48 (WRKY48);ARABIDOPSIS THALIANA WRKY DNA-BINDING PROTEIN 48 (ATWRKY48)	Encodes WRKY48, a member of the WRKY Transcription Factor. WRKY48 is a stress- and pathogen-induced transcriptional activator that represses plant basal defense. The mRNA is cell-to-cell mobile.
1.95671e-06	0.882298	0.282	0.16	0.0740009	1	AT1G24100	UDP-GLUCOSYL TRANSFERASE 74B1 (UGT74B1)	UDP-GLUCOSYL TRANSFERASE 74B1 (UGT74B1)	Encodes a UDP-glucose:thiohydroximate S-glucosyltransferase, involved in glucosinolate biosynthesis
2.24893e-06	0.730727	0.291	0.164	0.0850523	1	AT3G51240	FLAVANONE 3-HYDROXYLASE (F3H)	FLAVANONE 3-HYDROXYLASE (F3H);TRANSPARENT TESTA 6 (TT6); (F3'H)	Encodes flavanone 3-hydroxylase that is coordinately expressed with chalcone synthase and chalcone isomerases and is involved in flavonoid biosynthesis. Not responsive to auxin or ethylene stimulus (qRT-PCR).
2.95243e-06	0.653963	0.252	0.134	0.111658	1	AT1G66760			MATE efflux family protein;(source:Araport11)
3.13714e-06	0.570816	0.359	0.226	0.118644	1	AT5G66040	SULFURTRANSFERASE PROTEIN 16 (STR16)	SULFURTRANSFERASE PROTEIN 16 (STR16)	Encodes a protein with thiosulfate sulfurtransferase/rhodanese activity in vitro, however, it is likely to use a substrate other than thiosulfate or 3-mercaptopyruvate in vivo. The mRNA is cell-to-cell mobile.
3.20394e-06	0.91885	0.505	0.353	0.12117	1	AT1G01320	REDUCED CHLOROPLAST COVERAGE (REC1)	REDUCED CHLOROPLAST COVERAGE (REC1);FLOURY ENDOSPERM LIKE 2 (FLL2)	Encodes REDUCED CHLOROPLAST COVERAGE 1 (REC1) a protein with similarity to the FLOURY locus in maize. Located in the nucleus and cytosol. Contributes to establishing the size of the chloroplast compartment.
3.58348e-06	0.55624	0.252	0.135	0.135524	1	AT3G10020	HYPOXIA RESPONSE UNKNOWN PROTEIN 26 (HUP26)	HYPOXIA RESPONSE UNKNOWN PROTEIN 26 (HUP26)	plant/protein;(source:Araport11)
4.05517e-06	0.549506	0.427	0.281	0.153362	1	AT4G09030	ARABINOGALACTAN PROTEIN 10 (AGP10)	ARABINOGALACTAN PROTEIN 10 (AGP10); (ATAGP10)	Encodes arabinogalactan protein (AGP10). The mRNA is cell-to-cell mobile.
5.00464e-06	0.50685	0.51	0.369	0.18927	1	AT4G29100	BASIC HELIX LOOP HELIX 68 (BHLH68)	BASIC HELIX LOOP HELIX 68 (BHLH68);PERICYCLE FACTOR TYPE-A 3 (PFA3)	Member of basic helix loop helix protein family. Expressed primarily in vascular system. Overexpression causes ABA sensitivity. Together with PFA1 and PFA2 governs the competence of pericycle cells to initiate lateral root primordium formation. Governs the competence of pericycle cells to initiate lateral root primordium formation.
5.45314e-06	0.685901	0.277	0.159	0.206232	1	AT1G33560	ACTIVATED DISEASE RESISTANCE 1 (ADR1)	ACTIVATED DISEASE RESISTANCE 1 (ADR1)	Encodes a NBS-LRR disease resistance protein that possesses N-terminal kinase subdomains. Activation tagged mutant of ADR1 showed elevated levels of SA and reactive oxygen species in addition to number of defense gene transcripts. Exhibits resistance to number of microbial pathogens.
5.58098e-06	0.400358	0.291	0.164	0.211067	1	AT1G62800	ASPARTATE AMINOTRANSFERASE 4 (ASP4)	ASPARTATE AMINOTRANSFERASE 4 (ASP4)	Encodes aspartate aminotransferase (Asp4).
5.95204e-06	0.85707	0.252	0.144	0.2251	1	AT3G03150			hypothetical protein;(source:Araport11)
9.7485e-06	0.54702	0.311	0.188	0.368678	1	AT5G58140	PHOTOTROPIN 2 (PHOT2)	PHOTOTROPIN 2 (PHOT2); (ATPHOT2);NON PHOTOTROPIC HYPOCOTYL 1-LIKE (NPL1)	Membrane-bound protein serine/threonine kinase that functions as blue light photoreceptor in redundancy with PHO1. Involved in stomatal opening, chloroplast movement and phototropism. Mediates blue light-induced growth enhancements. PHOT1 and PHOT2 mediate blue light-dependent activation of the plasma membrane H+-ATPase in guard cell protoplasts. PHOT2 possesses two LOV (LOV1 and LOV2, for light-…
1.04193e-05	0.637008	0.485	0.356	0.394047	1	AT2G30860	GLUTATHIONE S-TRANSFERASE PHI 9 (GSTF9)	GLUTATHIONE S-TRANSFERASE PHI 9 (ATGSTF9); (GLUTTR);GLUTATHIONE S-TRANSFERASE PHI 9 (GSTF9); (ATGSTF7)	Encodes glutathione transferase belonging to the phi class of GSTs. Naming convention according to Wagner et al. (2002).
1.13424e-05	0.429045	0.34	0.209	0.428958	1	AT1G12200	FLAVIN MONOOXYGENASE (FMO)	FLAVIN MONOOXYGENASE (FMO)	Putative flavin monooxygenase.
1.23525e-05	0.63628	0.291	0.174	0.467158	1	AT1G08230			Codes for a H+-driven, high affinity gamma-aminobutyric acid (GABA) transporter. Localized at the plasma membrane. In planta, AtGAT1 expression was highest in flowers and under conditions of elevated GABA concentrations such as wounding or senescence.
1.31367e-05	0.341061	0.364	0.227	0.496817	1	AT1G51680	4-COUMARATE:COA LIGASE 1 (4CL1)	4-COUMARATE:COA LIGASE 1 (4CL1);4-COUMARATE:COA LIGASE 1 (4CL.1);ARABIDOPSIS THALIANA 4-COUMARATE:COA LIGASE 1 (AT4CL1)	encodes an isoform of 4-coumarate:CoA ligase (4CL), which is involved in the last step of the general phenylpropanoid pathway. In addition to 4-coumarate, it also converts ferulate. The catalytic efficiency was in the following (descending) order: p-coumaric acid, ferulic acid, caffeic acid and 5-OH-ferulic acid. At4CL1 was unable to use sinapic acid as substrate.
1.33166e-05	0.498853	0.282	0.164	0.503619	1	AT1G03410	(2A6)	(2A6)	2-oxoglutarate (2OG) and Fe(II)-dependent oxygenase superfamily protein;(source:Araport11)
1.41831e-05	0.742414	0.272	0.156	0.536389	1	AT3G23250	#N/A	#N/A	#N/A
1.43194e-05	0.46013	0.539	0.414	0.541545	1	AT5G17920	METHIONINE SYNTHESIS 1 (ATMS1)	METHIONINE SYNTHESIS 1 (ATMS1);COBALAMIN-INDEPENDENT METHIONINE SYNTHASE (ATCIMS);5-METHYLTETRAHYDROPTEROYLTRIGLUTAMATE HOMOCYSTEINE METHYLTRANSFERASE 1 (METS1); (ATMETS)	Encodes a cytosolic cobalamin-independent methionine synthase, involved in methionine regeneration via the activated methyl cycle (SAM cycle). The protein undergoes thiolation following treatment with the oxidant tert-butylhydroperoxide. The mRNA is cell-to-cell mobile.
1.61545e-05	0.470423	0.262	0.148	0.610945	1	AT3G56940	COPPER RESPONSE DEFECT 1 (CRD1)	COPPER RESPONSE DEFECT 1 (CRD1); (ACSF); (CHL27)	Encodes a putative ZIP protein with varying mRNA accumulation in leaves, stems and roots. Has a consensus carboxylate-bridged di-iron binding site. The mRNA is cell-to-cell mobile.
1.67997e-05	0.479682	0.602	0.466	0.635346	1	AT1G76880	(DF1)	(DF1)	DF1 is a putative transcription factor required for the synthesis of seed mucilage polysaccharides. The df1 seeds produce almost 50% less mucilage than wild-type, but show less severe defects than the myb5 and ttg2 mutants.
1.69903e-05	0.605866	0.345	0.216	0.642558	1	AT3G02870	(VTC4)	(VTC4);L-GALACTOSE 1-PHOSPHATE PHOSPHATASE (GPP)	Encodes a L-galactose-1-phosphate phosphatase, involved in ascorbate biosynthesis.
1.81768e-05	0.588838	0.422	0.298	0.687428	1	AT1G19770	PURINE PERMEASE 14 (PUP14)	PURINE PERMEASE 14 (PUP14);PURINE PERMEASE 14 (ATPUP14)	Member of a family of proteins related to PUP1, a purine transporter. May be involved in the transport of purine and purine derivatives such as cytokinins, across the plasma membrane. The mRNA is cell-to-cell mobile.
2.01815e-05	0.932059	0.393	0.285	0.763246	1	AT2G33830	DORMANCY ASSOCIATED GENE 2 (DRM2)	DORMANCY ASSOCIATED GENE 2 (DRM2); (ATDRM2);DORMANCY/AUXIN ASSOCIATED FAMILY PROTEIN 2( (DAP2)	Negative regulator of local and systemic acquired resistance; target of FLD for activation of SAR.
2.02533e-05	0.446582	0.549	0.405	0.76596	1	AT2G05100			Lhcb2.1 protein encoding a subunit of the light harvesting complex II. Member of a gene family with high degree of sequence similarity. Initially LHCB2.3 was considered as a separate gene but appears to be an allele of LHCB2.1.
2.34935e-05	0.637793	0.316	0.202	0.8885	1	AT1G09970	(LRR XI-23)	(LRR XI-23);RECEPTOR-LIKE KINASE 7 (RLK7)	RLK7 belongs to a leucine-rich repeat class of receptor-likekinase (LRR-RLKs). It is involved in the control of germination speed and the tolerance to oxidant stress. The mRNA is cell-to-cell mobile.
2.41487e-05	0.721482	0.311	0.202	0.91328	1	AT1G05870			hypothetical protein (DUF1685);(source:Araport11)
2.90347e-05	0.669171	0.257	0.149	1	1	AT2G18300	HOMOLOG OF BEE2 INTERACTING WITH IBH 1 (HBI1)	HOMOLOG OF BEE2 INTERACTING WITH IBH 1 (HBI1)	DNA-binding bHLH protein involved in positive regulation of cell elongation and proliferation and, negative control of plant immunity.One component of PRE-IBH1-HBI1 tripartite module.
2.9075e-05	0.567097	0.32	0.205	1	1	AT3G44720	AROGENATE DEHYDRATASE 4 (ADT4)	AROGENATE DEHYDRATASE 4 (ADT4)	Encodes a plastid-localized arogenate dehydratase involved in phenylalanine biosynthesis. Not less than six genes encoding ADT were identi&#64257;ed in the Arabidopsis genome: ADT1 [At1g11790]; ADT2 [At3g07630]; ADT3 [At2g27820]; ADT4 [At3g44720]; ADT5 [At5g22630]; and ADT6 [At1g08250]. The mRNA is cell-to-cell mobile.
3.02662e-05	0.549692	0.374	0.252	1	1	AT4G19200	GLYCINE AND PROLINE RICH PROTEIN 3 (GPRP3)	GLYCINE AND PROLINE RICH PROTEIN 3 (GPRP3)	Glycine and proline rich protein.Mutants have increased size.
3.19632e-05	0.700502	0.277	0.166	1	1	AT3G02885	GAST1 PROTEIN HOMOLOG 5 (GASA5)	GAST1 PROTEIN HOMOLOG 5 (GASA5)	GASA5, is involved in the regulation of seedling thermotolerance.
3.20782e-05	0.57841	0.325	0.206	1	1	AT2G36220			hypothetical protein;(source:Araport11)
3.70814e-05	0.402623	0.379	0.247	1	1	AT1G33700			Beta-glucosidase, GBA2 type family protein;(source:Araport11)
4.27279e-05	0.633588	0.369	0.255	1	1	AT2G05070	PHOTOSYSTEM II LIGHT HARVESTING COMPLEX GENE 2.2 (LHCB2.2)	PHOTOSYSTEM II LIGHT HARVESTING COMPLEX GENE 2.2 (LHCB2.2);LIGHT-HARVESTING CHLOROPHYLL B-BINDING 2 (LHCB2)	Encodes Lhcb2.2. Belongs to the Lhc super-gene family encodes the light-harvesting chlorophyll a/b-binding (LHC) proteins that constitute the antenna system of the photosynthetic apparatus.
5.1405e-05	0.591427	0.354	0.249	1	1	AT3G47620	TEOSINTE BRANCHED, CYCLOIDEA AND PCF (TCP) 14 (TCP14)	TEOSINTE BRANCHED, CYCLOIDEA AND PCF (TCP) 14 (AtTCP14);TEOSINTE BRANCHED, CYCLOIDEA AND PCF (TCP) 14 (TCP14)	Encodes a transcription factor AtTCP14 that regulates seed germination. AtTCP14 shows elevated expression level just prior to germination. AtTCP14 is predominantly expressed in the vascular tissue of the embryo, and affects gene expression in radicles in a non-cell-autonomous manner. Modulates GA-dependent stamen filament elongation by direct activation of SAUR63 subfamily genes through conserved…
5.61712e-05	0.595959	0.316	0.203	1	1	AT3G07340	CRY2-INTERACTING BHLH 3 (CIB3)	CRY2-INTERACTING BHLH 3 (CIB3)	basic helix-loop-helix (bHLH) DNA-binding superfamily protein;(source:Araport11)
7.58953e-05	0.601081	0.34	0.231	1	1	AT5G27930	E GROWTH-REGULATING 2 (EGR2)	E GROWTH-REGULATING 2 (EGR2)	EGR2 functions as a negative regulator of plant growth with prominent effect on plant growth during drought stress. EGR2 regulates microtubule organization and likely affects additional cytoskeleton and trafficking processes along the plasma membrane.
8.10126e-05	0.42796	0.5	0.398	1	1	AT5G55550			RNA-binding (RRM/RBD/RNP motifs) family protein;(source:Araport11)
8.64198e-05	0.446197	0.364	0.248	1	1	AT4G27700			Rhodanese/Cell cycle control phosphatase superfamily protein;(source:Araport11)
8.83016e-05	0.516183	0.282	0.176	1	1	AT1G22430			GroES-like zinc-binding dehydrogenase family protein;(source:Araport11)
9.54146e-05	0.516692	0.388	0.271	1	1	AT4G11280	1-AMINOCYCLOPROPANE-1-CARBOXYLIC ACID (ACC) SYNTHASE 6 (ACS6)	1-AMINOCYCLOPROPANE-1-CARBOXYLIC ACID (ACC) SYNTHASE 6 (ACS6); (ATACS6)	encodes a a member of the 1-aminocyclopropane-1-carboxylate (ACC) synthase (S-adenosyl-L-methionine methylthioadenosine-lyase, EC 4.4.1.14) gene family The mRNA is cell-to-cell mobile.
0.000130635	0.782895	0.262	0.165	1	1	AT3G59760	O-ACETYLSERINE (THIOL) LYASE ISOFORM C (OASC)	O-ACETYLSERINE (THIOL) LYASE ISOFORM C (OASC);ARABIDOPSIS THALIANA CYSTEINSYNTHASE-C (ATCS-C)	Arabidopsis thaliana O-acetylserine (thiol) lyase (OAS-TL) isoform oasC. Required for pollen tube growth and/or fertilization.
0.000142907	0.548538	0.33	0.218	1	1	AT1G78120	TETRATRICOPEPTIDE REPEAT 12 (TPR12)	TETRATRICOPEPTIDE REPEAT 12 (TPR12)	Encodes one of the 36 carboxylate clamp (CC)-tetratricopeptide repeat (TPR) proteins (Prasad 2010, Pubmed ID: 20856808) with potential to interact with Hsp90/Hsp70 as co-chaperones.
0.000152211	0.455043	0.262	0.159	1	1	AT5G01240	LIKE AUXIN RESISTANT 1 (LAX1)	LIKE AUXIN RESISTANT 1 (LAX1)	Encodes LAX1 (LIKE AUXIN RESISTANT), a member of the AUX1 LAX family of auxin influx carriers. Required for the establishment of embryonic root cell organization.
0.000170486	0.677479	0.262	0.169	1	1	AT2G35260	BALANCE OF CHLOROPHYLL METABOLISM 1 (BCM1)	BALANCE OF CHLOROPHYLL METABOLISM 1 (BCM1); (CBD1); (EVR2)	Together with VAR2/AtFtsH2 synergistically regulates the accumulation of PSII reaction centre D1 protein during de-etiolation.
0.00019775	0.355525	0.718	0.659	1	1	AT3G52800			A20/AN1-like zinc finger family protein;(source:Araport11)
0.000198404	0.64277	0.296	0.197	1	1	AT3G01690			alpha/beta-Hydrolases superfamily protein;(source:Araport11)
0.000200496	0.497955	0.456	0.35	1	1	AT1G67900	(NPY8)	(NPY8)	Encodes a gene homologous to the NPY family based on deep phylogeny.
0.000221578	0.502996	0.413	0.307	1	1	AT2G46450	CYCLIC NUCLEOTIDE-GATED CHANNEL 12 (CNGC12)	CYCLIC NUCLEOTIDE-GATED CHANNEL 12 (ATCNGC12);CYCLIC NUCLEOTIDE-GATED CHANNEL 12 (CNGC12)	Member of Cyclic nucleotide gated channel family.Positive regulator of resistance against avirulent fungal pathogen.Suppresses the phenotype conferred by cpr22 in a dosage-dependent manner.
0.000245208	0.421362	0.393	0.275	1	1	AT1G35612			pseudogene of Ulp1 protease family protein
0.000249707	0.473414	0.291	0.192	1	1	AT3G28945			transposable_element_gene;(source:Araport11);non-LTR retrotransposon family (LINE), has a 2.5e-29 P-value blast match to GB:NP_038603 L1 repeat, Tf subfamily, member 23 (LINE-element) (Mus musculus);(source:TAIR10)
0.000258499	0.444008	0.417	0.304	1	1	AT3G06435			Expressed protein;(source:Araport11)
0.000265245	0.435605	0.301	0.199	1	1	AT2G23600			Encodes a protein shown to have carboxylesterase activity, methyl salicylate esterase activity, methyl jasmonate esterase activity, and methyl IAA esterase activity in vitro. MES2 appears to be involved in MeSA hydrolysis in planta. This protein does not act on MeGA4, or MEGA9 in vitro and has been show to be capable of hydrolyzing methyl ester nicotinate back to nicotinate.
0.000272838	0.560515	0.515	0.405	1	1	AT4G37870	PHOSPHOENOLPYRUVATE CARBOXYKINASE 1 (PCK1)	PHOSPHOENOLPYRUVATE CARBOXYKINASE (PEPCK);PHOSPHOENOLPYRUVATE CARBOXYKINASE 1 (PCK1)	Encodes a phosphoenolpyruvate carboxykinase that localizes to the cytosol.
0.000274069	0.437678	0.282	0.185	1	1	AT3G46540			ENTH/VHS family protein;(source:Araport11)
0.000293047	0.317416	0.393	0.266	1	1	AT3G25560	NSP-INTERACTING KINASE 2 (NIK2)	NSP-INTERACTING KINASE 2 (NIK2); (ATNIK2)	NSP-interacting kinase 2;(source:Araport11)
0.000294159	0.574364	0.325	0.224	1	1	AT2G05310			membrane protein located in chloroplast, high expression in mature leaf.
0.000301495	0.29466	0.466	0.35	1	1	AT5G46110	ACCLIMATION OF PHOTOSYNTHESIS TO ENVIRONMENT 2 (APE2)	TRIOSE-PHOSPHATE &#8260; PHOSPHATE TRANSLOCATOR (TPT);ACCLIMATION OF PHOTOSYNTHESIS TO ENVIRONMENT 2 (APE2)	Encodes a chloroplast triose phosphate / 3-phosphoglycerate translocator that transports triose phosphates derived from the Calvin cycle in the stroma to the cytosol for use in sucrose synthesis and other biosynthetic processes. A tpt mutant has altered acclimation responses. The mRNA is cell-to-cell mobile.
0.000320327	0.444628	0.277	0.18	1	1	AT1G29470			S-adenosyl-L-methionine-dependent methyltransferases superfamily protein;(source:Araport11)
0.000421413	0.478101	0.286	0.191	1	1	AT3G49530	NAC DOMAIN CONTAINING PROTEIN 62 (NAC062)	NAC DOMAIN CONTAINING PROTEIN 62 (ANAC062);NTM1 (NAC WITH TRANSMEMBRANE MOTIF 1)-LIKE 6 (NTL6);NAC DOMAIN CONTAINING PROTEIN 62 (NAC062)	Transcription factor that serves as a molecular link between cold signals and pathogen resistance responses. Undergoes proteolytic processing triggered by cold-induced changes in membrane fluidity.It relocates from the plasma membrane to the nucleus in response to ER stress. NAC062 is phosphorylated by SnRK2.8 at Thr-142.
0.000448492	0.445018	0.282	0.186	1	1	AT1G50970			Membrane trafficking VPS53 family protein;(source:Araport11)
0.000520763	0.455193	0.301	0.206	1	1	AT1G72160	(PATL3)	(PATL3)	Sec14p-like phosphatidylinositol transfer family protein;(source:Araport11)
0.000580471	0.394455	0.379	0.278	1	1	AT4G14760	NETWORKED 1B (NET1B)	NETWORKED 1B (NET1B)	kinase interacting (KIP1-like) family protein;(source:Araport11)
0.00060697	0.555004	0.359	0.269	1	1	AT2G18750	(CBP60C)	(CBP60C)	Calmodulin-binding protein;(source:Araport11)
0.000630168	0.493246	0.301	0.21	1	1	AT1G66500			Pre-mRNA cleavage complex II;(source:Araport11)
0.000657993	0.407841	0.35	0.246	1	1	AT3G15530			S-adenosyl-L-methionine-dependent methyltransferases superfamily protein;(source:Araport11)
0.000680529	0.50481	0.364	0.268	1	1	AT1G60260	BETA GLUCOSIDASE 5 (BGLU5)	BETA GLUCOSIDASE 5 (BGLU5)	beta glucosidase 5;(source:Araport11)
0.000684518	0.315069	0.335	0.226	1	1	AT1G33055	HYPOXIA RESPONSE UNKNOWN PROTEIN 32 (HUP32)	HYPOXIA RESPONSE UNKNOWN PROTEIN 32 (HUP32)	hypothetical protein;(source:Araport11)
0.00077005	0.490818	0.262	0.168	1	1	AT4G29080	PHYTOCHROME-ASSOCIATED PROTEIN 2 (PAP2)	PHYTOCHROME-ASSOCIATED PROTEIN 2 (PAP2);INDOLE-3-ACETIC ACID INDUCIBLE 27 (IAA27)	phytochrome-associated protein 2 (PAP2)
0.000840607	0.437632	0.306	0.216	1	1	AT2G40430	SMALL ORGAN 4 (SMO4)	SMALL ORGAN 4 (SMO4)	Encodes a homolog of yeast NOP53 that is an important regulator of cell division during organ growth.
0.0008764	0.501134	0.345	0.251	1	1	AT5G60400			hypothetical protein;(source:Araport11)
0.000963321	0.437416	0.267	0.175	1	1	AT1G74470			Encodes for a multifunctional protein with geranylgeranyl reductase activity shown to catalyze the reduction of prenylated geranylgeranyl-chlorophyll a to phytyl-chlorophyll a (chlorophyll a) and free geranylgeranyl pyrophosphate to phytyl pyrophosphate. The mRNA is cell-to-cell mobile.
0.00105285	0.365031	0.529	0.422	1	1	AT4G18020	(APRR2)	PSEUDO-RESPONSE REGULATOR 2 (PRR2); (APRR2)	Encodes pseudo-response regulator 2 (APRR2) that interacts with a calcium sensor (CML9).
0.00105514	0.432251	0.286	0.193	1	1	AT1G10140			Uncharacterized conserved protein UCP031279;(source:Araport11)
0.00117459	0.372808	0.748	0.695	1	1	AT2G18160	BASIC LEUCINE-ZIPPER 2 (bZIP2)	BASIC LEUCINE-ZIPPER 2 (ATBZIP2);G-BOX BINDING FACTOR 5 (GBF5);BASIC LEUCINE-ZIPPER 2 (bZIP2);FLORAL TRANSITION AT THE MERISTEM3 (FTM3)	Encodes a b-ZIP transcription factor.
0.00118404	0.339091	0.675	0.603	1	1	AT1G72150	PATELLIN 1 (PATL1)	PATELLIN 1 (PATL1)	novel cell-plate-associated protein that is related in sequence to proteins involved in membrane trafficking in other eukaryotes The mRNA is cell-to-cell mobile.
0.00122218	0.40248	0.417	0.317	1	1	AT1G12780	UDP-D-GLUCOSE/UDP-D-GALACTOSE 4-EPIMERASE 1 (UGE1)	A. THALIANA UDP-GLC 4-EPIMERASE 1 (ATUGE1);UDP-D-GLUCOSE/UDP-D-GALACTOSE 4-EPIMERASE 1 (UGE1)	Encodes a UDP-glucose epimerase that catalyzes the interconversion of the sugar nucleotides UDP-glucose UDP-galactose via a UDP-4-keto-hexose intermediate. Responsive to stress.
0.00138717	0.337922	0.602	0.495	1	1	AT3G57040	RESPONSE REGULATOR 9 (ARR9)	RESPONSE REGULATOR 9 (ARR9);RESPONSE REGULATOR 4 (ATRR4)	response regulator ARR9, A two-component response regulator-like protein with a receiver domain with a conserved aspartate residue and a possible phosphorylation site and at the N-terminal half. Appears to interact with histidine kinase like genes ATHP3 and ATHP2
0.00149506	0.459093	0.379	0.284	1	1	AT1G06680	PHOTOSYSTEM II SUBUNIT P-1 (PSBP-1)	PHOTOSYSTEM II SUBUNIT P-1 (PSBP-1);OXYGEN-EVOLVING ENHANCER PROTEIN 2 (OEE2);PHOTOSYSTEM II SUBUNIT P (PSII-P);OXYGEN EVOLVING COMPLEX SUBUNIT 23 KDA (OE23)	Encodes a 23 kD extrinsic protein that is part of photosystem II and participates in the regulation of oxygen evolution. Phosphorylation of this protein is dependent on calcium. In plsp1-1 mutant plastids, the nonmature form of the protein localizes in the stroma. The mRNA is cell-to-cell mobile.
0.00153662	0.540299	0.335	0.253	1	1	AT2G31810	ACETOLACTATE SYNTHASE SMALL SUBUNIT 1 (AHASS1)	ACETOLACTATE SYNTHASE SMALL SUBUNIT 1 (AHASS1);ALS-INTERACTING PROTEIN1 (AIP1)	Encodes the small subunit of acetolactate synthase; partially responsible for resistance to hypoxic stress.
0.00161146	0.451682	0.417	0.323	1	1	AT1G80800			pseudogene of Ribosomal protein L7Ae/L30e/S12e/Gadd45 family protein;(source:Araport11)
0.00174399	0.520975	0.301	0.215	1	1	AT4G27520	EARLY NODULIN-LIKE PROTEIN 2 (ENODL2)	EARLY NODULIN-LIKE PROTEIN 2 (ENODL2); (AtENODL2)	early nodulin-like protein 2;(source:Araport11)
0.00193292	0.33591	0.301	0.213	1	1	AT4G14270			Protein containing PAM2 motif which mediates interaction with the PABC domain of polyadenyl binding proteins.
0.00194618	0.872064	0.277	0.199	1	1	AT1G11580	PECTIN METHYL ESTERASE INHIBITOR-PECTIN METHYLESTERASE 18 (PMEI-PME18)	PECTIN METHYL ESTERASE INHIBITOR-PECTIN METHYLESTERASE 18 (PMEI-PME18)	Pectin methylesterase inhibitor involved in root growth, plant-pathogen interactions.
0.00199218	0.463887	0.379	0.304	1	1	AT1G19000			Homeodomain-like superfamily protein;(source:Araport11)
0.00199342	0.394953	0.291	0.202	1	1	AT2G43010			Isolated as a semidominant mutation defective in red -light responses. Encodes a nuclear localized bHLH protein that interacts with active PhyB protein. Negatively regulates phyB mediated red light responses. Involved in shade avoidance response. Protein abundance is negatively regulated by PhyB.Involved in the regulation of response to nutrient levels. Controls the resistance to B. cinerea in a …
0.00206611	0.371702	0.252	0.17	1	1	AT5G23920			transmembrane protein;(source:Araport11)
0.00211784	0.520371	0.262	0.178	1	1	AT5G11070			hypothetical protein;(source:Araport11)
0.00217479	0.473557	0.359	0.275	1	1	AT5G22640	EMBRYO DEFECTIVE 1211 (emb1211)	TRANSLOCON AT THE INNER ENVELOPE MEMBRANE OF CHLOROPLASTS 100 (TIC100);EMBRYO DEFECTIVE 1211 (emb1211)	EMB1211 is a MORN (multiple membrane occupation and recognition nexus) motif containing protein involved in embryo development and chloroplast biogenesis. The mRNA is cell-to-cell mobile.
0.00218469	0.390912	0.51	0.43	1	1	AT5G41790	COP1-INTERACTIVE PROTEIN 1 (CIP1)	COP1-INTERACTIVE PROTEIN 1 (CIP1)	encodes a protein that physically interacts specifically with the putative coiled-coil region of COP1 in vitro. In hypocotyl and cotyledon protoplasts, it is associated to the cytoskeleton, but not in the root. expression is not regulated by light. The mRNA is cell-to-cell mobile.
0.00221658	0.465864	0.49	0.394	1	1	AT1G63840			RING/U-box superfamily protein;(source:Araport11)
0.00224857	0.342124	0.33	0.238	1	1	AT3G23030			auxin inducible gene expressed in the nucleus
0.00231566	0.299248	0.631	0.533	1	1	AT1G56220			Dormancy/auxin associated family protein;(source:Araport11)
0.00242931	0.404742	0.267	0.185	1	1	AT5G16450			Ribonuclease E inhibitor RraA/Dimethylmenaquinone methyltransferase;(source:Araport11)
0.00247019	0.296128	0.408	0.31	1	1	AT5G19940	FIBRILLIN6 (FBN6)	FIBRILLIN6 (FBN6);PROBABLE PLASTID-LIPID ASSOCIATED PROTEIN (PAP8)	Putative fibrillin; enables plants to cope with moderate light stress and affects cadmium tolerance.
0.00252605	0.709326	0.359	0.278	1	1	AT2G30600			BTB/POZ domain-containing protein;(source:Araport11)
0.00262913	0.376858	0.257	0.175	1	1	AT1G50740			Transmembrane proteins 14C;(source:Araport11)
0.00272003	0.327127	0.539	0.447	1	1	AT3G47470	LIGHT-HARVESTING CHLOROPHYLL-PROTEIN COMPLEX I SUBUNIT A4 (LHCA4)	LIGHT-HARVESTING CHLOROPHYLL-PROTEIN COMPLEX I SUBUNIT A4 (LHCA4); (CAB4)	Encodes a chlorophyll a/b-binding protein that is more similar to the PSI Cab proteins than the PSII cab proteins. The predicted protein is about 20 amino acids shorter than most known Cab proteins.
0.0027273	0.558224	0.301	0.219	1	1	AT5G44400	(ATBBE26)	(ATBBE26)	FAD-binding Berberine family protein;(source:Araport11)
0.00278343	0.379247	0.34	0.254	1	1	AT5G01530	LIGHT HARVESTING COMPLEX PHOTOSYSTEM II (LHCB4.1)	LIGHT HARVESTING COMPLEX PHOTOSYSTEM II (LHCB4.1)	Light harvesting chlorophyll-binding protein, CP29 is a component of the PSII light harvesting antenna complex.
0.00305225	0.685657	0.383	0.31	1	1	AT4G37180	ULT1 INTERACTING FACTOR 1 (UIF1)	ULT1 INTERACTING FACTOR 1 (UIF1);HRS1 HOMOLOG5 (HHO5)	UIF1 is a nuclear and cytoplasmically localized myb-domain containing member of the GARP G2-like subfamily of transcription factors. Interacts with ULT1 and binds to the WUS promoter. UIF1 binding domains are also found in CUC and AG promoters suggesting they are also direct targets. This locus was also identified as a putative cytoskeletal protein in a yeast screen.
0.00310961	0.435163	0.306	0.223	1	1	AT3G49910			Translation protein SH3-like family protein;(source:Araport11)
0.00317176	0.370494	0.345	0.26	1	1	AT1G53580	GLYOXALASE II 3 (GLY3)	GLYOXALASE 2-3 (GLX2-3);ETHE1-LIKE (ETHE1);GLYOXALASE II 3 (GLY3);ETHYLMALONIC ENCEPHALOPATHY PROTEIN1 (ETHE1)	Mononuclear Fe(II)-containing member of the b-lactamase fold superfamily. ETHE1 is homodimeric in solution, exhibits low-level esterase activity, and specifically binds a single Fe(II) atom in the active site.
0.00344209	0.466513	0.291	0.216	1	1	AT4G32410	CELLULOSE SYNTHASE 1 (CESA1)	ANISOTROPY1 (ANY1);CELLULOSE SYNTHASE 1 (CESA1);RADIALLY SWOLLEN 1 (RSW1);CELLULOSE SYNTHASE 1 (AtCESA1)	Encodes a cellulose synthase isomer. CESA1 mutants have cellulose defect in the primary cell wall. Multiple lines of evidence suggest that CESA1, along with CESA3 and CESA6 are present in the same plasma membrane complex for cellulose biosynthesis. lasma membrane complex for cellulose biosynthesis. As inferred from the null role of secondary wall-type CesAs, included in a set of five primary wall…
0.003482	0.449408	0.388	0.303	1	1	AT5G21105			Plant L-ascorbate oxidase;(source:Araport11)
0.00356753	0.485804	0.296	0.219	1	1	AT5G38280			putative receptor serine/threonine kinase PR5K (PR5K) mRNA, PR5-like receptor kinase
0.00362539	0.338247	0.417	0.332	1	1	AT1G61520	PHOTOSYSTEM I LIGHT HARVESTING COMPLEX GENE 3 (LHCA3)	PHOTOSYSTEM I LIGHT HARVESTING COMPLEX GENE 3 (LHCA3)	PSI type III chlorophyll a/b-binding protein (Lhca3*1) The mRNA is cell-to-cell mobile.
0.00372536	0.521965	0.369	0.289	1	1	AT2G23672			Natural antisense transcript overlaps with AT2G23670;(source:Araport11)
0.00378796	0.380956	0.369	0.28	1	1	AT5G37770	TOUCH 2 (TCH2)	(ATCML24);TOUCH 2 (TCH2);CALMODULIN-LIKE 24 (CML24)	Encodes a protein with 40% similarity to calmodulin. Binds Ca(2+) and, as a consequence, undergoes conformational changes. CML24 expression occurs in all major organs, and transcript levels are increased from 2- to 15-fold in plants subjected to touch, darkness, heat, cold, hydrogen peroxide, abscisic acid (ABA), and indole-3-acetic acid. However, CML24 protein accumulation changes were not detec…
0.00391983	0.508676	0.252	0.177	1	1	AT1G02300	(ATCATHB1)	(ATCATHB1)	Encodes a capase involved in stress induced cell death.
0.00397391	0.375601	0.272	0.194	1	1	AT5G22630	AROGENATE DEHYDRATASE 5 (ADT5)	AROGENATE DEHYDRATASE 5 (ADT5)	Encodes a plastid-localized arogenate dehydratase involved in phenylalanine biosynthesis. Not less than six genes encoding ADT were identi&#64257;ed in the Arabidopsis genome: ADT1 [At1g11790]; ADT2 [At3g07630]; ADT3 [At2g27820]; ADT4 [At3g44720]; ADT5 [At5g22630]; and ADT6 [At1g08250]. The mRNA is cell-to-cell mobile.
0.00399178	0.30621	0.549	0.484	1	1	AT5G42050	ASPARAGINE-RICH PROTEIN (NRP)	ASPARAGINE-RICH PROTEIN 1 (NRP1);ASPARAGINE-RICH PROTEIN (NRP)	Stress responsive asparagine-rich protein. Binds to PevD (Verticillium dahliae ) fungal effector protein. NRP interacts with CRY2, leading to increased cytoplasmic accumulation of CRY2 in a blue light-independent manner (PMID:28633330).NRP also binds FyPP3 and recruits it to endosomes and thus targets it for degradation.Under ER stress NRP1 is activated by bZIP60 and inhibits cell death.
0.004125	0.514813	0.262	0.188	1	1	AT1G17620			Late embryogenesis abundant (LEA) hydroxyproline-rich glycoprotein family;(source:Araport11)
0.00432264	0.544758	0.257	0.186	1	1	AT1G22640	#N/A	#N/A	#N/A
0.00440914	0.357319	0.505	0.428	1	1	AT1G65960	GLUTAMATE DECARBOXYLASE 2 (GAD2)	GLUTAMATE DECARBOXYLASE 2 (GAD2)	glutamate decarboxylase (GAD2) The mRNA is cell-to-cell mobile.
0.00471377	0.30725	0.427	0.334	1	1	AT4G40060	HOMEOBOX PROTEIN 16 (HB16)	HOMEOBOX PROTEIN 16 (ATHB16); (ATHB-16);HOMEOBOX PROTEIN 16 (HB16)	Encodes a homeodomain leucine zipper class I (HD-Zip I) protein.
0.00495848	0.438777	0.383	0.318	1	1	AT5G06265			hyaluronan mediated motility receptor-like protein;(source:Araport11)
0.00498203	0.447252	0.383	0.314	1	1	AT1G19870	IQ-DOMAIN 32 (iqd32)	IQ-DOMAIN 32 (iqd32)	Encodes a microtubule-associated protein.Member of IQ67 (CaM binding) domain containing family.
0.00504268	0.331677	0.301	0.223	1	1	AT4G03420			hypothetical protein (DUF789);(source:Araport11)
0.00515588	0.359682	0.316	0.236	1	1	AT3G21250			member of MRP subfamily
0.0051852	0.261982	0.316	0.23	1	1	AT3G11280			Putative transcription factors interacting with the gene product of VHA-B1 (vacuolar ATPase subunit B1; as shown through yeast two-hybrid assay).
0.00520453	0.381473	0.388	0.314	1	1	AT1G71340	GLYCEROPHOSPHODIESTER PHOSPHODIESTERASE 4 (GDPD4)	GLYCEROPHOSPHODIESTER PHOSPHODIESTERASE 4 (GDPD4); (AtGDPD4)	Encodes a member of the glycerophosphodiester phosphodiesterase (GDPD) family.
0.00629294	0.47516	0.296	0.225	1	1	AT3G58790	GALACTURONOSYLTRANSFERASE 15 (GAUT15)	GALACTURONOSYLTRANSFERASE 15 (GAUT15)	Encodes a protein with putative galacturonosyltransferase activity.
0.00676814	0.424258	0.388	0.323	1	1	AT1G35320			transmembrane protein;(source:Araport11)
0.0070474	0.253489	0.291	0.215	1	1	AT5G14370			CCT motif family protein;(source:Araport11)
0.00728807	0.302355	0.252	0.181	1	1	AT5G59960			K-stimulated pyrophosphate-energized sodium pump protein;(source:Araport11)
0.00731276	0.282642	0.568	0.504	1	1	AT2G01930	BASIC PENTACYSTEINE1 (BPC1)	BASIC PENTACYSTEINE1 (BPC1); (BBR);BASIC PENTACYSTEINE1 (ATBPC1)	BASIC PENTACYSTEINE1 (BPC1) is a regulator of the homeotic Arabidopsis thaliana gene SEEDSTICK (STK), which controls ovule identity. BPC1 induces conformational changes by cooperative binding to purine-rich elements present in the STK regulatory sequence. STK is upregulated in bpc1 mutant.Along with BPC2, BPC1 binds to the promoter of and represses GALS1 thereby reducing beta 1,4- galactan accumu…
0.00786276	0.410134	0.301	0.236	1	1	AT1G75540	B-BOX DOMAIN PROTEIN 21 (BBX21)	SALT TOLERANCE HOMOLOG2 (STH2);LONG HYPOCOTYL UNDER SHADE (LHUS);B-BOX DOMAIN PROTEIN 21 (BBX21);B BOX 21 (AtBBX21)	Encodes a B-box zinc finger transcription factor BBX21 (also named STH2/salt tolerance homolog2 and LHUS/long hypocotyl under shade). Interacts with COP1 to control de-etiolation. Also genetically interacts with COP1 to regulate shade avoidance. The mRNA is cell-to-cell mobile.
0.00832153	0.549052	0.325	0.255	1	1	AT5G65630	GLOBAL TRANSCRIPTION FACTOR GROUP E7 (GTE7)	GLOBAL TRANSCRIPTION FACTOR GROUP E7 (GTE7)	This gene is predicted to encode a bromodomain-containing protein. Plant lines expressing RNAi constructs targeted against GTE7 show some resistance to agrobacterium-mediated root transformation.
0.00845859	0.334563	0.32	0.245	1	1	AT4G12040	STRESS-ASSOCIATED PROTEIN 7 (SAP7)	STRESS-ASSOCIATED PROTEIN 7 (SAP7); (AtSAP7)	A20/AN1-like zinc finger family protein;(source:Araport11)
0.00878621	0.387246	0.34	0.27	1	1	AT4G25500	ARGININE/SERINE-RICH SPLICING FACTOR 40 (RS40)	ARABIDOPSIS THALIANA ARGININE/SERINE-RICH SPLICING FACTOR 35 (ATRSP35); (ATRSP40); (AT-SRP40);ARGININE/SERINE-RICH SPLICING FACTOR 35 (RSP35);ARGININE/SERINE-RICH SPLICING FACTOR 40 (RS40);ARGININE/SERINE-RICH SPLICING FACTOR 40 (At-RS40)	Encodes an arginine/serine-rich splicing factor. The transcript is alternatively spliced and is differentially expressed in different tissues (flowers, roots, stems, and leaves) examined. Barta et al (2010) have proposed a nomenclature for Serine/Arginine-Rich Protein Splicing Factors (SR proteins): Plant Cell. 2010, 22:2926. RS40 binds to HYL1 and co-localizes to the nuclear dicing body. Along w…
0.00884936	0.4634	0.34	0.265	1	1	AT5G64040	(PSAN)	(PSAN)	Encodes the only subunit of photosystem I located entirely in the thylakoid lumen. May be involved in the interaction between plastocyanin and the photosystem I complex. Phosphorylation of this protein is dependent on calcium.
0.00922686	0.270169	0.451	0.364	1	1	AT2G38120	AUXIN RESISTANT 1 (AUX1)	AUXIN RESISTANT 1 (AUX1);WAVY ROOTS 5 (WAV5); (PIR1);MODIFIER OF ARF7/NPH4 PHENOTYPES 1 (MAP1); (ATAUX1)	Encodes an auxin influx transporter. AUX1 resides at the apical plasma membrane of protophloem cells and at highly dynamic subpopulations of Golgi apparatus and endosomes in all cell types. AUX1 action in the lateral root cap and/or epidermal cells influences lateral root initiation and positioning. Shoot supplied ammonium targets AUX1 and inhibits lateral root emergence. The mRNA is cell-to-cell…
0.00944468	0.369234	0.272	0.199	1	1	AT1G61890			MATE efflux family protein;(source:Araport11)
0.00959973	0.368347	0.252	0.185	1	1	AT5G66070	ABA-RELATED RING-TYPE E3 LIGASE (ATARRE)	ARABIDOPSIS TOXICOS EN LEVADURA 27 (ATL27);ABA-RELATED RING-TYPE E3 LIGASE (ATARRE)	E3 ubiquitin ligase that functions in negative regulation of ABA signaling.
4.27213e-80	2.74728	0.515	0.076	1.61568e-75	2	AT1G09750			Eukaryotic aspartyl protease family protein;(source:Araport11)
2.11778e-63	1.97927	0.663	0.182	8.00923e-59	2	AT3G02500			mental retardation GTPase activating protein;(source:Araport11)
1.85604e-62	1.77719	0.441	0.067	7.01936e-58	2	AT5G13140			Pollen Ole e 1 allergen and extensin family protein;(source:Araport11)
7.07679e-62	2.4417	0.401	0.056	2.67637e-57	2	AT1G10640			Pectin lyase-like superfamily protein;(source:Araport11)
1.62875e-60	2.06546	0.738	0.246	6.15978e-56	2	AT3G16240	DELTA TONOPLAST INTEGRAL PROTEIN (DELTA-TIP)	DELTA TONOPLAST INTEGRAL PROTEIN (DELTA-TIP); (TIP2;1); (DELTA-TIP1); (AQP1); (ATTIP2;1)	Delta tonoplast intrinsic protein, functions as a water channel and ammonium (NH3) transporter. Highly expressed in flower, shoot, and stem. Expression shows diurnal regulation and is induced by ammonium (NH3). Protein localized to vacuolar membrane. The mRNA is cell-to-cell mobile.
8.90079e-56	2.0188	0.604	0.159	3.36619e-51	2	AT2G15080	RECEPTOR LIKE PROTEIN 19 (RLP19)	RECEPTOR LIKE PROTEIN 19 (RLP19);RECEPTOR LIKE PROTEIN 19 (AtRLP19)	receptor like protein 19;(source:Araport11)
1.44349e-53	2.15105	0.361	0.053	5.45914e-49	2	AT1G32540	LSD ONE LIKE 1 (LOL1)	LSD ONE LIKE 1 (LOL1)	Encodes a protein with 3 plant-specific zinc finger domains that acts as a positive regulator of cell death.
3.13568e-42	1.59892	0.604	0.21	1.18588e-37	2	AT5G44190	GOLDEN2-LIKE 2 (GLK2)	GOLDEN2-LIKE 2 (GLK2);GBF'S PRO-RICH REGION-INTERACTING FACTOR 2 (GPRI2); (ATGLK2)	Encodes GLK2, Golden2-like 2, one of a pair of partially redundant nuclear transcription factors that regulate chloroplast development in a cell-autonomous manner. GLK1, Golden2-like 1, is encoded by At2g20570. GLK1 and GLK2 regulate the expression of the photosynthetic apparatus.
9.46164e-41	1.62064	0.347	0.065	3.5783e-36	2	AT1G65900			plant/protein;(source:Araport11)
5.04067e-39	1.32266	0.485	0.132	1.90633e-34	2	AT5G61420	#N/A	#N/A	#N/A
5.14733e-34	1.38279	0.574	0.211	1.94667e-29	2	AT3G45780	PHOTOTROPIN 1 (PHOT1)	PHOTOTROPIN 1 (PHOT1);NONPHOTOTROPIC HYPOCOTYL 1 (NPH1); (JK224);ROOT PHOTOTROPISM 1 (RPT1)	Blue-light photoreceptor. Contains a light activated serine-threonine kinase domain and LOV1 and LOV2 repeats. Mutants are defective in blue-light response. Mediates blue light-induced growth enhancements. PHOT1 and PHOT2 mediate blue light-dependent activation of the plasma membrane H+-ATPase in guard cell protoplasts. PHOT1 undergoes blue-light-dependent autophosphorylation. At least eight phos…
8.61366e-34	1.25559	0.837	0.495	3.2576e-29	2	AT5G19140	(AILP1)	(AILP1); (AtAILP1)	aluminum induced protein with YGL and LRDR motifs;(source:Araport11)
3.68322e-31	1.33989	0.609	0.253	1.39296e-26	2	AT3G10450	SERINE CARBOXYPEPTIDASE-LIKE 7 (SCPL7)	SERINE CARBOXYPEPTIDASE-LIKE 7 (SCPL7)	serine carboxypeptidase-like 7;(source:Araport11)
1.07651e-30	1.31619	0.738	0.385	4.07125e-26	2	AT2G05100			Lhcb2.1 protein encoding a subunit of the light harvesting complex II. Member of a gene family with high degree of sequence similarity. Initially LHCB2.3 was considered as a separate gene but appears to be an allele of LHCB2.1.
4.61221e-30	1.43017	0.688	0.332	1.74429e-25	2	AT1G58602	RECOGNITION OF PERONOSPORA PARASITICA 7 (RPP7)	RECOGNITION OF PERONOSPORA PARASITICA 7 (RPP7)	LRR and NB-ARC domains-containing disease resistance protein;(source:Araport11)
1.77341e-29	1.90928	0.322	0.078	6.70685e-25	2	AT2G39010	PLASMA MEMBRANE INTRINSIC PROTEIN 2E (PIP2E)	PLASMA MEMBRANE INTRINSIC PROTEIN 2E (PIP2E);PLASMA MEMBRANE INTRINSIC PROTEIN 2;6 (PIP2;6)	Plasma membrane intrinsic protein 2E.
3.99545e-29	1.30127	0.579	0.232	1.51104e-24	2	AT2G05070	PHOTOSYSTEM II LIGHT HARVESTING COMPLEX GENE 2.2 (LHCB2.2)	PHOTOSYSTEM II LIGHT HARVESTING COMPLEX GENE 2.2 (LHCB2.2);LIGHT-HARVESTING CHLOROPHYLL B-BINDING 2 (LHCB2)	Encodes Lhcb2.2. Belongs to the Lhc super-gene family encodes the light-harvesting chlorophyll a/b-binding (LHC) proteins that constitute the antenna system of the photosynthetic apparatus.
8.03272e-29	1.12255	0.743	0.356	3.0379e-24	2	AT3G59060	PHYTOCHROME INTERACTING FACTOR 3-LIKE 6 (PIL6)	PHYTOCHROME-INTERACTING FACTOR 5 (PIF5); (A-PUT2); (BHLHB1);PHYTOCHROME INTERACTING FACTOR 3-LIKE 6 (PIL6)	Encodes a novel Myc-related bHLH transcription factor, which physically associated with APRR1/TOC1 and is a member of PIF3 transcription factor family. Involved in shade avoidance. Functions as negative regulator of PhyB. Protein levels are modulated by phytochrome B. Controls the resistance to B. cinerea in a COI1- and EIN2-dependent manner.
8.99706e-29	1.32251	0.5	0.18	3.4026e-24	2	AT2G43010			Isolated as a semidominant mutation defective in red -light responses. Encodes a nuclear localized bHLH protein that interacts with active PhyB protein. Negatively regulates phyB mediated red light responses. Involved in shade avoidance response. Protein abundance is negatively regulated by PhyB.Involved in the regulation of response to nutrient levels. Controls the resistance to B. cinerea in a …
1.42813e-28	1.58981	0.252	0.049	5.40105e-24	2	AT3G22120			Cell wall-plasma membrane linker protein homolog (CWLP)
1.50582e-27	0.997889	0.941	0.776	5.69485e-23	2	AT1G20620	REPRESSOR OF GSNOR1 (ROG1)	REPRESSOR OF GSNOR1 (ROG1)	Catalase, catalyzes the breakdown of hydrogen peroxide (H2O2) into water and oxygen.The mRNA is cell-to-cell mobile.It is a target for SUMOlaytion (PMID: 21413927).Transnitrosylates GSNOR1 and mutants suppress the gnsnor1 phenotype.
1.73571e-27	1.44186	0.48	0.176	6.56427e-23	2	AT5G65640	BETA HLH PROTEIN 93 (bHLH093)	NO FLOWERING IN SHORT DAY (NFL);BETA HLH PROTEIN 93 (bHLH093)	bHLH093/NFL encodes a bHLH transcription factor involved in GA mediated control of flowering time. Mutants are non-flowering in short days and phenotype can be reversed with GA application. Based on the expression of GA biosynthetic genes in the mutant, it likely acts through regulation of GA metabolism. Its expression shows developmental stage and tissue specificity. In short days it is expresse…
4.75676e-27	1.24208	0.441	0.148	1.79896e-22	2	AT3G51240	FLAVANONE 3-HYDROXYLASE (F3H)	FLAVANONE 3-HYDROXYLASE (F3H);TRANSPARENT TESTA 6 (TT6); (F3'H)	Encodes flavanone 3-hydroxylase that is coordinately expressed with chalcone synthase and chalcone isomerases and is involved in flavonoid biosynthesis. Not responsive to auxin or ethylene stimulus (qRT-PCR).
1.03774e-26	1.28071	0.51	0.198	3.92461e-22	2	AT1G78490	CYTOCHROME P450, FAMILY 708, SUBFAMILY A, POLYPEPTIDE 3 (CYP708A3)	CYTOCHROME P450, FAMILY 708, SUBFAMILY A, POLYPEPTIDE 3 (CYP708A3)	member of CYP708A family. The mRNA is cell-to-cell mobile.
2.19632e-26	1.2592	0.48	0.176	8.30627e-22	2	AT4G10060	GLCCER-DEGRADING ENZYME (GLUCOSYLCERAMIDASE) 3 (GCD3)	GLCCER-DEGRADING ENZYME (GLUCOSYLCERAMIDASE) 3 (GCD3)	Glucosylceramidase that preferentially hydrolyzes long acyl chain glucosylceramides.
2.45844e-26	1.25627	0.653	0.313	9.29756e-22	2	AT5G63530	FARNESYLATED PROTEIN 3 (FP3)	ARABIDOPSIS THALIANA FARNESYLATED PROTEIN 3 (ATFP3);HEAVY METAL ASSOCIATED PROTEIN 54 (ATHMP54);FARNESYLATED PROTEIN 3 (FP3)	Farnesylated protein that binds metals.
3.60528e-26	1.09455	0.515	0.194	1.36348e-21	2	AT5G37500			Encodes a guard cell outward potassium channel. Belongs to the Shaker family K+ channel. This family includes five groups based on phylogenetic analysis (FEBS Letters (2007) 581: 2357): I (inward rectifying channel): AKT1 (AT2G26650), AKT5 (AT4G32500) and SPIK (also known as AKT6, AT2G25600); II (inward rectifying channel): KAT1 (AT5G46240) and KAT2 (AT4G18290); III (weakly inward rectifying chan…
5.02677e-26	1.34074	0.53	0.205	1.90107e-21	2	AT1G33055	HYPOXIA RESPONSE UNKNOWN PROTEIN 32 (HUP32)	HYPOXIA RESPONSE UNKNOWN PROTEIN 32 (HUP32)	hypothetical protein;(source:Araport11)
1.59115e-25	1.38746	0.604	0.297	6.01757e-21	2	AT1G12780	UDP-D-GLUCOSE/UDP-D-GALACTOSE 4-EPIMERASE 1 (UGE1)	A. THALIANA UDP-GLC 4-EPIMERASE 1 (ATUGE1);UDP-D-GLUCOSE/UDP-D-GALACTOSE 4-EPIMERASE 1 (UGE1)	Encodes a UDP-glucose epimerase that catalyzes the interconversion of the sugar nucleotides UDP-glucose UDP-galactose via a UDP-4-keto-hexose intermediate. Responsive to stress.
2.58754e-25	1.21767	0.658	0.33	9.78581e-21	2	AT5G46110	ACCLIMATION OF PHOTOSYNTHESIS TO ENVIRONMENT 2 (APE2)	TRIOSE-PHOSPHATE &#8260; PHOSPHATE TRANSLOCATOR (TPT);ACCLIMATION OF PHOTOSYNTHESIS TO ENVIRONMENT 2 (APE2)	Encodes a chloroplast triose phosphate / 3-phosphoglycerate translocator that transports triose phosphates derived from the Calvin cycle in the stroma to the cytosol for use in sucrose synthesis and other biosynthetic processes. A tpt mutant has altered acclimation responses. The mRNA is cell-to-cell mobile.
4.18965e-25	1.25627	0.272	0.063	1.58448e-20	2	AT1G22490			basic helix-loop-helix (bHLH) DNA-binding superfamily protein;(source:Araport11)
5.26674e-25	1.27425	0.495	0.189	1.99183e-20	2	AT1G14730			Cytochrome b561/ferric reductase transmembrane protein family;(source:Araport11)
1.13675e-24	1.23523	0.54	0.236	4.29906e-20	2	AT1G72645			transmembrane protein;(source:Araport11)
1.81295e-24	1.62392	0.614	0.329	6.85641e-20	2	AT3G13750	BETA GALACTOSIDASE 1 (BGAL1)	BETA GALACTOSIDASE 1 (BGAL1);BETA-GALACTOSIDASE 1 (BGAL1)	beta-galactosidase, glycosyl hydrolase family 35 The mRNA is cell-to-cell mobile.
2.01564e-24	1.28655	0.792	0.516	7.62294e-20	2	AT1G56220			Dormancy/auxin associated family protein;(source:Araport11)
4.03687e-24	1.20953	0.262	0.062	1.5267e-19	2	AT5G67385	NRL PROTEIN FOR CHLOROPLAST MOVEMENT1 (NCH1)	NRL PROTEIN FOR CHLOROPLAST MOVEMENT1 (NCH1);ATSR1 INTERACTION PROTEIN 1 (SR1IP1);NPH3/RPT2-LIKE 31 (NRL31)	Encodes a phototropin-interacting NRL protein that is an early signaling component in the phototrophic response and is essential for the phototropin-mediated chloroplast accumulation response but is not involved in the chloroplast avoidance response or stomatal opening.
1.82885e-23	1.1837	0.876	0.608	6.91653e-19	2	AT1G54660			Possibly not a pseudogene based on evidence for transcription (RNA-seq) and translation (Ribo-seq) described in PMID:27791167
2.10383e-23	0.993972	0.733	0.406	7.95646e-19	2	AT1G27030			hypothetical protein;(source:Araport11)
1.83517e-22	1.08393	0.713	0.429	6.94042e-18	2	AT3G47470	LIGHT-HARVESTING CHLOROPHYLL-PROTEIN COMPLEX I SUBUNIT A4 (LHCA4)	LIGHT-HARVESTING CHLOROPHYLL-PROTEIN COMPLEX I SUBUNIT A4 (LHCA4); (CAB4)	Encodes a chlorophyll a/b-binding protein that is more similar to the PSI Cab proteins than the PSII cab proteins. The predicted protein is about 20 amino acids shorter than most known Cab proteins.
2.30916e-22	1.10102	0.302	0.084	8.73301e-18	2	AT1G14890			Plant invertase/pectin methylesterase inhibitor superfamily protein;(source:Araport11)
9.79093e-22	1.27562	0.282	0.075	3.70283e-17	2	AT4G12030	BILE ACID TRANSPORTER 5 (BAT5)	BILE ACID TRANSPORTER 5 (BAT5);BILE ACID:SODIUM SYMPORTER FAMILY PROTEIN 5 (BASS5)	Required for the biosynthesis of methionine-derived glucosinolates. Involved in the transport of 2-keto acids between chloroplasts and the cytosol.
1.04603e-21	1.14247	0.485	0.196	3.95597e-17	2	AT2G22990	SINAPOYLGLUCOSE 1 (SNG1)	SINAPOYLGLUCOSE 1 (SNG1);SERINE CARBOXYPEPTIDASE-LIKE 8 (SCPL8)	sinapoylglucose:malate sinapoyltransferase. Catalyzes the formation of sinapoylmalate from sinapoylglucose. Mutants accumulate excess sinapoylglucose.
3.01813e-21	1.57744	0.302	0.089	1.14142e-16	2	AT3G27690	(DEG13)	(DEG13)	Encodes Lhcb2.4. Belongs to the Lhc super-gene family encodes the light-harvesting chlorophyll a/b-binding (LHC) proteins that constitute the antenna system of the photosynthetic apparatus.The mRNA is cell-to-cell mobile. Activated by OXS2 under the treatment of salt.
1.13567e-20	1.29975	0.51	0.234	4.29498e-16	2	AT1G10070	BRANCHED-CHAIN AMINO ACID TRANSAMINASE 2 (BCAT-2)	BRANCHED-CHAIN AMINO ACID TRANSFERASE 2 (BCAT2);BRANCHED-CHAIN AMINO ACID TRANSAMINASE 2 (BCAT-2);BRANCHED-CHAIN AMINO ACID TRANSAMINASE 2 (ATBCAT-2)	Encodes a chloroplast branched-chain amino acid aminotransferase. Complements the yeast leu/iso-leu/val auxotrophy mutant. Involved in cell wall development.
1.58945e-20	1.22153	0.465	0.199	6.01114e-16	2	AT1G80440	KISS ME DEADLY 1 (KMD1)	KELCH REPEAT F-BOX 20 (KFB20);KISS ME DEADLY 1 (KMD1)	Encodes a member of a family of F-box proteins, called the KISS ME DEADLY (KMD) family, that targets type-B ARR proteins for degradation and is involved in the negative regulation of the cytokinin response. Also named as KFB20, a member of a group of Kelch repeat F-box proteins that negatively regulate phenylpropanoid biosynthesis by targeting the phenypropanoid biosynthesis enzyme phenylalanine …
2.93743e-20	1.07152	0.559	0.271	1.11091e-15	2	AT4G10340	LIGHT HARVESTING COMPLEX OF PHOTOSYSTEM II 5 (LHCB5)	CHLOROPHYLL PROTEIN 26 (CP26);LIGHT HARVESTING COMPLEX OF PHOTOSYSTEM II 5 (LHCB5)	photosystem II encoding the light-harvesting chlorophyll a/b binding protein CP26 of the antenna system of the photosynthetic apparatus The mRNA is cell-to-cell mobile.
8.14342e-20	1.18113	0.46	0.198	3.07976e-15	2	AT3G61470	PHOTOSYSTEM I LIGHT HARVESTING COMPLEX GENE 2 (LHCA2)	PHOTOSYSTEM I LIGHT HARVESTING COMPLEX GENE 2 (LHCA2)	Encodes a component of the light harvesting antenna complex of photosystem I. The mRNA is cell-to-cell mobile.
8.49446e-20	1.06687	0.624	0.341	3.21252e-15	2	AT1G01320	REDUCED CHLOROPLAST COVERAGE (REC1)	REDUCED CHLOROPLAST COVERAGE (REC1);FLOURY ENDOSPERM LIKE 2 (FLL2)	Encodes REDUCED CHLOROPLAST COVERAGE 1 (REC1) a protein with similarity to the FLOURY locus in maize. Located in the nucleus and cytosol. Contributes to establishing the size of the chloroplast compartment.
3.27114e-19	1.15986	0.386	0.146	1.23711e-14	2	AT2G30990			arginine N-methyltransferase, putative (DUF688);(source:Araport11)
5.22623e-19	1.24212	0.322	0.108	1.97651e-14	2	AT3G23930			troponin T, skeletal protein;(source:Araport11)
8.5654e-19	1.20846	0.51	0.246	3.23935e-14	2	AT5G03230			senescence regulator (Protein of unknown function, DUF584);(source:Araport11)
1.98741e-18	1.15711	0.307	0.101	7.51617e-14	2	AT4G27440	PROTOCHLOROPHYLLIDE OXIDOREDUCTASE B (PORB)	PROTOCHLOROPHYLLIDE OXIDOREDUCTASE B (PORB)	light-dependent NADPH:protochlorophyllide oxidoreductase B The mRNA is cell-to-cell mobile.
4.91952e-18	0.946058	0.5	0.23	1.86051e-13	2	AT1G61740			Sulfite exporter TauE/SafE family protein;(source:Araport11)
5.63375e-18	1.17278	0.46	0.22	2.13063e-13	2	AT3G21250			member of MRP subfamily
6.5544e-18	1.11583	0.376	0.144	2.47881e-13	2	AT1G55110	INDETERMINATE(ID)-DOMAIN 7 (IDD7)	INDETERMINATE(ID)-DOMAIN 7 (AtIDD7);INDETERMINATE(ID)-DOMAIN 7 (IDD7); (REDSTART)	indeterminate(ID)-domain 7;(source:Araport11)
8.81405e-18	1.01488	0.54	0.273	3.33339e-13	2	AT1G31330	PHOTOSYSTEM I SUBUNIT F (PSAF)	PHOTOSYSTEM I SUBUNIT F (PSAF)	Encodes subunit F of photosystem I.
9.99079e-18	0.87585	0.827	0.61	3.77842e-13	2	AT3G04730	INDOLEACETIC ACID-INDUCED PROTEIN 16 (IAA16)	INDOLEACETIC ACID-INDUCED PROTEIN 16 (IAA16)	early auxin-induced (IAA16)
1.40856e-17	1.16823	0.48	0.228	5.32704e-13	2	AT1G08380	PHOTOSYSTEM I SUBUNIT O (PSAO)	PHOTOSYSTEM I SUBUNIT O (PSAO)	Encodes subunit O of photosystem I.
2.76349e-17	1.06686	0.579	0.318	1.04513e-12	2	AT4G40060	HOMEOBOX PROTEIN 16 (HB16)	HOMEOBOX PROTEIN 16 (ATHB16); (ATHB-16);HOMEOBOX PROTEIN 16 (HB16)	Encodes a homeodomain leucine zipper class I (HD-Zip I) protein.
3.0507e-17	0.900535	0.614	0.322	1.15374e-12	2	AT3G23290	LIGHT SENSITIVE HYPOCOTYLS 4 (LSH4)	LIGHT SENSITIVE HYPOCOTYLS 4 (LSH4)	LIGHT-DEPENDENT SHORT HYPOCOTYLS-like protein (DUF640);(source:Araport11)
4.56851e-17	1.19606	0.545	0.281	1.72776e-12	2	AT3G21260	GLYCOLIPID TRANSFER PROTEIN 3 (GLTP3)	GLYCOLIPID TRANSFER PROTEIN 3 (GLTP3)	Glycolipid transfer protein (GLTP) family protein;(source:Araport11)
4.85691e-17	0.989236	0.48	0.228	1.83683e-12	2	AT3G14230	RELATED TO AP2 2 (RAP2.2)	RELATED TO AP2 2 (RAP2.2)	encodes a member of the ERF (ethylene response factor) subfamily B-2 of ERF/AP2 transcription factor family (RAP2.2). The protein contains one AP2 domain. There are 5 members in this subfamily including RAP2.2 AND RAP2.12.
5.60404e-17	1.12298	0.441	0.204	2.11939e-12	2	AT4G14465	AT-HOOK MOTIF NUCLEAR-LOCALIZED PROTEIN 20 (AHL20)	AT-HOOK MOTIF NUCLEAR-LOCALIZED PROTEIN 20 (AHL20)	AT-hook protein. Overexpression results in early flowering in short and long days.
5.73031e-17	0.9273	0.861	0.752	2.16714e-12	2	AT1G65930	CYTOSOLIC NADP+-DEPENDENT ISOCITRATE DEHYDROGENASE (cICDH)	CYTOSOLIC NADP+-DEPENDENT ISOCITRATE DEHYDROGENASE (cICDH)	Encodes a NADP+-isocitrate dehydrogenase that is believed to function in the cytosol. It appears to contribute to NADPH production under oxidative stress, and thereby to participate in redox signalling linked to defense responses. The mRNA is cell-to-cell mobile.
7.26e-17	0.978338	0.579	0.314	2.74566e-12	2	AT1G61520	PHOTOSYSTEM I LIGHT HARVESTING COMPLEX GENE 3 (LHCA3)	PHOTOSYSTEM I LIGHT HARVESTING COMPLEX GENE 3 (LHCA3)	PSI type III chlorophyll a/b-binding protein (Lhca3*1) The mRNA is cell-to-cell mobile.
1.29991e-16	1.01114	0.257	0.08	4.91612e-12	2	AT2G42610	LIGHT SENSITIVE HYPOCOTYLS 10 (LSH10)	LIGHT SENSITIVE HYPOCOTYLS 10 (LSH10)	LIGHT-DEPENDENT SHORT HYPOCOTYLS-like protein (DUF640);(source:Araport11)
1.59199e-16	1.17246	0.52	0.273	6.02073e-12	2	AT1G15290	REDUCED CHLOROPLAST COVERAGE 3 (REC3)	REDUCED CHLOROPLAST COVERAGE 3 (REC3)	Encodes REDUCED CHLOROPLAST COVERAGE 3 (REC3). Contributes to establishing the size of the chloroplast compartment.
2.65379e-16	0.871588	0.693	0.409	1.00364e-11	2	AT2G25450	GLUCOSINOLATE HYDROXYLASE (GSL-OH)	GLUCOSINOLATE HYDROXYLASE (GSL-OH)	Encodes a 2-oxoacid-dependent dioxygenase involved in the production of 2-hydroxybut-3-enyl glucosinolate.
2.72866e-16	0.89153	0.401	0.171	1.03195e-11	2	AT4G12800			Encodes subunit L of photosystem I reaction center.
3.27069e-16	0.935594	0.663	0.4	1.23694e-11	2	AT4G37300	MATERNAL EFFECT EMBRYO ARREST 59 (MEE59)	MATERNAL EFFECT EMBRYO ARREST 59 (MEE59)	maternal effect embryo arrest 59;(source:Araport11)
5.25772e-16	1.54392	0.262	0.087	1.98842e-11	2	AT3G57520	SEED IMBIBITION 2 (SIP2)	SEED IMBIBITION 2 (AtSIP2);SEED IMBIBITION 2 (SIP2);RAFFINOSE SYNTHASE 2 (RS2)	SIP2 encodes a raffinose-specific alpha-galactosidase that catalyzes the breakdown of raffinose into alpha-galatose and sucrose. This enzyme may function in unloading raffinose from the phloem as part of sink metabolism. Although it was originally predicted to act as a raffinose synthase (RS), that activity was not observed for recombinant SIP2.
5.34598e-16	0.965068	0.297	0.104	2.0218e-11	2	AT1G21500			hypothetical protein;(source:Araport11)
6.46758e-16	0.978044	0.361	0.144	2.44598e-11	2	AT1G78476			hypothetical protein;(source:Araport11)
9.70068e-16	1.04475	0.376	0.161	3.6687e-11	2	AT3G08940	LIGHT HARVESTING COMPLEX PHOTOSYSTEM II (LHCB4.2)	LIGHT HARVESTING COMPLEX PHOTOSYSTEM II (LHCB4.2)	Lhcb4.2 protein (Lhcb4.2, protein involved in the light harvesting complex of photosystem II The mRNA is cell-to-cell mobile.
1.39008e-15	0.952057	0.396	0.178	5.25715e-11	2	AT4G30690	(ATINFC-4)	(ATINFC-4);INITIATION FACTOR 3-4 (ATIF3- 4);SVR9-LIKE1 (SVR9L)	SVR9-LIKE1 (SVR9L1)
1.51715e-15	1.09769	0.262	0.088	5.73772e-11	2	AT1G14900	HIGH MOBILITY GROUP A (HMGA)	HIGH MOBILITY GROUP A (HMGA)	Encodes a protein belonging to the subgroup of HMGA (high mobility group A) proteins that interact with A/T-rich stretches of DNA.
1.52084e-15	1.11415	0.436	0.211	5.75165e-11	2	AT1G15820	LIGHT HARVESTING COMPLEX PHOTOSYSTEM II SUBUNIT 6 (LHCB6)	LIGHT HARVESTING COMPLEX PHOTOSYSTEM II SUBUNIT 6 (LHCB6); (CP24)	Lhcb6 protein (Lhcb6), light harvesting complex of photosystem II.
1.96081e-15	0.932534	0.386	0.16	7.41559e-11	2	AT3G63280			Encodes AtNek4, a member of the NIMA-related serine/threonine kinases (Neks) that have been linked to cell-cycle regulation in fungi and mammals. Plant Neks might be involved in plant development processes.
3.55167e-15	0.905496	0.52	0.276	1.34321e-10	2	AT2G04800			hypothetical protein;(source:Araport11)
5.52897e-15	0.999854	0.277	0.098	2.091e-10	2	AT2G29320			NAD(P)-binding Rossmann-fold superfamily protein;(source:Araport11)
5.94565e-15	0.877469	0.688	0.46	2.24859e-10	2	AT2G34420	PHOTOSYSTEM II LIGHT HARVESTING COMPLEX GENE B1B2 (LHB1B2)	PHOTOSYSTEM II LIGHT HARVESTING COMPLEX GENE B1B2 (LHB1B2);PHOTOSYSTEM II LIGHT HARVESTING COMPLEX GENE 1.5 (LHCB1.5)	Photosystem II type I chlorophyll a/b-binding protein
6.07027e-15	0.894561	0.366	0.158	2.29571e-10	2	AT2G35260	BALANCE OF CHLOROPHYLL METABOLISM 1 (BCM1)	BALANCE OF CHLOROPHYLL METABOLISM 1 (BCM1); (CBD1); (EVR2)	Together with VAR2/AtFtsH2 synergistically regulates the accumulation of PSII reaction centre D1 protein during de-etiolation.
8.17931e-15	0.921916	0.5	0.264	3.09333e-10	2	AT1G35612			pseudogene of Ulp1 protease family protein
1.0259e-14	0.838552	0.639	0.405	3.87985e-10	2	AT5G25770			alpha/beta-Hydrolases superfamily protein;(source:Araport11)
1.05636e-14	0.854596	0.663	0.445	3.99506e-10	2	AT4G36040	DNAJ11 (J11)	DNAJ11 (J11);DNA J PROTEIN C23 (DJC23)	Chaperone DnaJ-domain superfamily protein;(source:Araport11)
2.22499e-14	0.951321	0.594	0.366	8.41469e-10	2	AT5G54270	LIGHT-HARVESTING CHLOROPHYLL B-BINDING PROTEIN 3 (LHCB3)	(LHCB3*1);LIGHT-HARVESTING CHLOROPHYLL B-BINDING PROTEIN 3 (LHCB3)	Lhcb3 protein is a component of the main light harvesting chlorophyll a/b-protein complex of Photosystem II (LHC II).
2.9423e-14	0.816219	0.515	0.274	1.11275e-09	2	AT4G19420			Pectinacetylesterase family protein;(source:Araport11)
4.00463e-14	1.28887	0.411	0.2	1.51451e-09	2	AT1G10480	ZINC FINGER PROTEIN 5 (ZFP5)	ZINC FINGER PROTEIN 5 (ZFP5)	Encodes a zinc finger protein containing only a single zinc finger that acts downstream of ZFP6 in regulating trichome development by integrating GA and cytokinin signaling.
5.84774e-14	0.849158	0.332	0.135	2.21156e-09	2	AT5G47560	TONOPLAST DICARBOXYLATE TRANSPORTER (TDT)	TONOPLAST DICARBOXYLATE TRANSPORTER (ATTDT);TONOPLAST DICARBOXYLATE TRANSPORTER (TDT); (ATSDAT)	Encodes a tonoplast malate/fumarate transporter.
7.84805e-14	0.941659	0.673	0.441	2.96806e-09	2	AT3G13810	INDETERMINATE(ID)-DOMAIN 11 (IDD11)	INDETERMINATE(ID)-DOMAIN 11 (IDD11)	indeterminate(ID)-domain 11;(source:Araport11)
9.63585e-14	0.956465	0.257	0.092	3.64418e-09	2	AT3G46780	PLASTID TRANSCRIPTIONALLY ACTIVE 16 (PTAC16)	PLASTID TRANSCRIPTIONALLY ACTIVE 16 (PTAC16)	plastid transcriptionally active 16;(source:Araport11)
1.08397e-13	0.955246	0.396	0.185	4.09948e-09	2	AT4G27450	HYPOXIA RESPONSE UNKNOWN PROTEIN 54 (HUP54)	HYPOXIA RESPONSE UNKNOWN PROTEIN 54 (HUP54)	aluminum induced protein with YGL and LRDR motifs;(source:Araport11)
1.45773e-13	1.26457	0.332	0.141	5.51297e-09	2	AT2G18300	HOMOLOG OF BEE2 INTERACTING WITH IBH 1 (HBI1)	HOMOLOG OF BEE2 INTERACTING WITH IBH 1 (HBI1)	DNA-binding bHLH protein involved in positive regulation of cell elongation and proliferation and, negative control of plant immunity.One component of PRE-IBH1-HBI1 tripartite module.
2.19038e-13	0.837432	0.564	0.327	8.2838e-09	2	AT1G79040	PHOTOSYSTEM II SUBUNIT R (PSBR)	PHOTOSYSTEM II SUBUNIT R (PSBR)	Encodes for the 10 kDa PsbR subunit of photosystem II (PSII). This subunit appears to be involved in the stable assembly of PSII, particularly that of the oxygen-evolving complex subunit PsbP. Mutants defective in this gene have reduced amounts of subunits PsbP and PsbQ in PSII. In turn, assembly of PsbR is dependent on the presence of PsbJ.
3.13386e-13	0.927523	0.436	0.221	1.18519e-08	2	AT2G37450	USUALLY MULTIPLE ACIDS MOVE IN AND OUT TRANSPORTERS 13 (UMAMIT13)	USUALLY MULTIPLE ACIDS MOVE IN AND OUT TRANSPORTERS 13 (UMAMIT13)	nodulin MtN21-like transporter family protein
3.23254e-13	0.868744	0.599	0.354	1.22251e-08	2	AT5G48560	CRY2-INTERACTING BHLH 2 (CIB2)	CRY2-INTERACTING BHLH 2 (CIB2)	basic helix-loop-helix (bHLH) DNA-binding superfamily protein;(source:Araport11)
3.29105e-13	0.848343	0.455	0.235	1.24464e-08	2	AT2G43910	HARMLESS TO OZONE LAYER 1 (HOL1)	(ATHOL1);HARMLESS TO OZONE LAYER 1 (HOL1)	HARMLESS TO OZONE LAYER 1;(source:Araport11)
3.53418e-13	0.849198	0.332	0.141	1.33659e-08	2	AT4G28080	REDUCED CHLOROPLAST COVERAGE 2 (REC2)	REDUCED CHLOROPLAST COVERAGE 2 (REC2)	Encodes REDUCED CHLOROPLAST COVERAGE 2 (REC2). Along with REC1 and REC3 it contributes to establishing the size of the chloroplast compartment.
4.55089e-13	0.764747	0.292	0.111	1.7211e-08	2	AT4G14040	SELENIUM-BINDING PROTEIN 2 (SBP2)	EMBRYO SAC DEVELOPMENT ARREST 38 (EDA38);SELENIUM-BINDING PROTEIN 2 (SBP2)	selenium-binding protein 2;(source:Araport11)
4.73875e-13	0.928454	0.252	0.093	1.79215e-08	2	AT5G18260			RING/U-box superfamily protein;(source:Araport11)
4.84179e-13	0.816407	0.678	0.465	1.83112e-08	2	AT4G08150	KNOTTED-LIKE FROM ARABIDOPSIS THALIANA (KNAT1)	KNOTTED-LIKE FROM ARABIDOPSIS THALIANA (KNAT1);BREVIPEDICELLUS (BP);BREVIPEDICELLUS 1 (BP1)	A member of class I knotted1-like homeobox gene family (together with KNAT2). Similar to the knotted1 (kn1) homeobox gene of maize. Normally expressed in the peripheral and rib zone of shoot apical meristem but not in the leaf primordia. It is also expressed in the fourth floral whorl, in the region that would become style, particularly in the cell surrounding the transmitting tissue. No expressi…
5.40719e-13	0.865394	0.54	0.322	2.04494e-08	2	AT5G66570	PS II OXYGEN-EVOLVING COMPLEX 1 (PSBO1)	PS II OXYGEN-EVOLVING COMPLEX 1 (PSBO-1);33 KDA OXYGEN EVOLVING POLYPEPTIDE 1 (OEE1);MANGANESE-STABILIZING PROTEIN 1 (MSP-1);OXYGEN EVOLVING COMPLEX 33 KILODALTON PROTEIN (OE33);PS II OXYGEN-EVOLVING COMPLEX 1 (PSBO1);OXYGEN EVOLVING ENHANCER PROTEIN 33 (OEE33)	Encodes a protein which is an extrinsic subunit of photosystem II and which has been proposed to play a central role in stabilization of the catalytic manganese cluster. In <i>Arabidopsis thaliana</i> the PsbO proteins are encoded by two genes: <i>psbO1</i> and <i>psbO2</i>. PsbO1 is the major isoform in the wild-type. In plsp1-1 mutant plastids, the nonmature form of the protein localizes in the…
5.48201e-13	1.00023	0.371	0.173	2.07324e-08	2	AT1G29170	(WAVE2)	(WAVE2);WASP (WISKOTT-ALDRICH SYNDROME PROTEIN)-FAMILY VERPROLIN HOMOLOGOUS PROTEIN 2 (AtSCAR3); (SCAR3)	Encodes a member of the SCAR family.These proteins are part of a complex (WAVE) complex.The SCAR subunit activates the ARP2/3 complex which in turn act as a nucleator for actin filaments.
7.8279e-13	1.09262	0.505	0.292	2.96043e-08	2	AT3G16770	ETHYLENE-RESPONSIVE ELEMENT BINDING PROTEIN (EBP)	RELATED TO AP2 3 (RAP2.3);ETHYLENE-RESPONSIVE ELEMENT BINDING PROTEIN (ATEBP);ETHYLENE RESPONSE FACTOR 72 (ERF72);ETHYLENE-RESPONSIVE ELEMENT BINDING PROTEIN (EBP)	Encodes a member of the ERF (ethylene response factor) subfamily B-2 of the plant specific ERF/AP2 transcription factor family (RAP2.3). The protein contains one AP2 domain. There are 5 members in this subfamily including RAP2.2 AND RAP2.12.It is localized to the nucleus and acts as a transcriptional activator through the GCC-box. It has been identified as a suppressor of Bax-induced cell death b…
7.89129e-13	1.15584	0.337	0.147	2.98441e-08	2	AT2G20670			Phosphorus (P) stress-inducible DUF506 gene family member
1.12769e-12	0.850803	0.421	0.214	4.2648e-08	2	AT2G05310			membrane protein located in chloroplast, high expression in mature leaf.
1.16825e-12	0.880829	0.411	0.207	4.41822e-08	2	AT1G17970	(CTL15)	(CTL15)	RING/U-box superfamily protein;(source:Araport11)
1.72563e-12	0.838683	0.277	0.109	6.52616e-08	2	AT1G52230	PHOTOSYSTEM I SUBUNIT H2 (PSAH2)	PHOTOSYSTEM I SUBUNIT H2 (PSAH2);PHOTOSYSTEM I SUBUNIT H-2 (PSAH-2); (PSI-H)	Phosphorylation of this protein is dependent on calcium. The mRNA is cell-to-cell mobile.
2.92514e-12	0.948374	0.441	0.24	1.10626e-07	2	AT4G27700			Rhodanese/Cell cycle control phosphatase superfamily protein;(source:Araport11)
3.32504e-12	0.814174	0.475	0.257	1.2575e-07	2	AT1G60260	BETA GLUCOSIDASE 5 (BGLU5)	BETA GLUCOSIDASE 5 (BGLU5)	beta glucosidase 5;(source:Araport11)
4.07411e-12	1.02599	0.376	0.183	1.54079e-07	2	AT2G13360	ALANINE:GLYOXYLATE AMINOTRANSFERASE (AGT)	ALANINE:GLYOXYLATE AMINOTRANSFERASE (AGT);ALANINE:GLYOXYLATE AMINOTRANSFERASE 1 (AGT1);L-SERINE:GLYOXYLATE AMINOTRANSFERASE (SGAT)	Encodes a peroxisomal photorespiratory enzyme that catalyzes transamination reactions with multiple substrates. It is involved in photorespiration.
5.12135e-12	1.0581	0.337	0.157	1.93685e-07	2	AT4G30020			PA-domain containing subtilase family protein;(source:Araport11)
5.68721e-12	0.715719	0.683	0.446	2.15085e-07	2	AT3G26520	TONOPLAST INTRINSIC PROTEIN 2 (TIP2)	TONOPLAST INTRINSIC PROTEIN 2 (TIP2);SALT-STRESS INDUCIBLE TONOPLAST INTRINSIC PROTEIN (SITIP); (GAMMA-TIP2); (TIP1;2)	gamma tonoplast intrinsic protein 2 (TIP2). expressed throughout the plant and transcript level is increased upon NaCl or ABA treatments. NaCl stress-sensitive yeast mutant strains exhibit more resistance to salt when expressing this protein.
7.89819e-12	0.918903	0.386	0.19	2.98702e-07	2	AT3G16140	PHOTOSYSTEM I SUBUNIT H-1 (PSAH-1)	PHOTOSYSTEM I SUBUNIT H-1 (PSAH-1)	Encodes subunit H of photosystem I reaction center subunit VI.
8.54569e-12	0.898622	0.272	0.108	3.23189e-07	2	AT4G03190	GRR1-LIKE PROTEIN 1 (GRH1)	GRR1-LIKE PROTEIN 1 (GRH1); (ATGRH1);A. THALIANA GERMIN-LIKE PROTEIN 1 (ATGER1);AUXIN SIGNALING F BOX PROTEIN 1 (AFB1)	Encodes an F box protein belonging to the TIR1 subfamily. This protein forms SCF complexes with ASK1 and CUL1 and interacts with Aux/IAA proteins in an auxin-dependent manner. It also has sequence similarity to the yeast protein GRR1, which is involved in glucose repression.
8.87593e-12	0.917752	0.426	0.222	3.35679e-07	2	AT5G27930	E GROWTH-REGULATING 2 (EGR2)	E GROWTH-REGULATING 2 (EGR2)	EGR2 functions as a negative regulator of plant growth with prominent effect on plant growth during drought stress. EGR2 regulates microtubule organization and likely affects additional cytoskeleton and trafficking processes along the plasma membrane.
9.67727e-12	1.16478	0.297	0.13	3.65985e-07	2	AT4G37800	XYLOGLUCAN ENDOTRANSGLUCOSYLASE/HYDROLASE 7 (XTH7)	XYLOGLUCAN ENDOTRANSGLUCOSYLASE/HYDROLASE 7 (XTH7)	xyloglucan endotransglucosylase/hydrolase 7;(source:Araport11)
9.75969e-12	0.885057	0.391	0.198	3.69102e-07	2	AT3G54890	PHOTOSYSTEM I LIGHT HARVESTING COMPLEX GENE 1 (LHCA1)	PHOTOSYSTEM I LIGHT HARVESTING COMPLEX GENE 1 (LHCA1)	Encodes a component of the light harvesting complex associated with photosystem I.
1.03164e-11	0.882456	0.351	0.162	3.90158e-07	2	AT5G35790	GLUCOSE-6-PHOSPHATE DEHYDROGENASE 1 (G6PD1)	GLUCOSE-6-PHOSPHATE DEHYDROGENASE 1 (G6PD1)	Encodes a plastidic glucose-6-phosphate dehydrogenase that is sensitive to reduction by DTT and whose mRNA is more prevalent in developing organs but absent in the root.
1.17651e-11	1.47844	0.421	0.23	4.44944e-07	2	AT1G61810	BETA-GLUCOSIDASE 45 (BGLU45)	BETA-GLUCOSIDASE 45 (BGLU45)	beta-glucosidase 45;(source:Araport11)
1.24766e-11	1.00214	0.396	0.201	4.71852e-07	2	AT1G61820	BETA GLUCOSIDASE 46 (BGLU46)	BETA GLUCOSIDASE 46 (BGLU46)	beta glucosidase 46;(source:Araport11)
1.40045e-11	0.821888	0.317	0.138	5.29638e-07	2	AT3G26740	CCR-LIKE (CCL)	CCR-LIKE (CCL)	transcripts are differentially regulated at the level of mRNA stability at different times of day controlled by the circadian clock. mRNAs are targets of the mRNA degradation pathway mediated by the downstream (DST) instability determinant.
1.73267e-11	1.15056	0.322	0.151	6.55278e-07	2	AT4G17940			Tetratricopeptide repeat (TPR)-like superfamily protein;(source:Araport11)
2.0568e-11	0.799648	0.282	0.12	7.77863e-07	2	AT3G10405			vacuolar acid trehalase;(source:Araport11)
2.42585e-11	0.882153	0.366	0.173	9.17434e-07	2	AT4G18050			P-glycoprotein 9;(source:Araport11)
2.98953e-11	0.759262	0.351	0.166	1.13061e-06	2	AT1G65590	BETA-HEXOSAMINIDASE 3 (HEXO3)	BETA-HEXOSAMINIDASE 3 (HEXO3); (ATHEX1)	Encodes a protein with beta-hexosaminidase activity. Located on the plasma membrane.
4.08046e-11	1.01194	0.391	0.202	1.54319e-06	2	AT5G49360	BETA-XYLOSIDASE 1 (BXL1)	BETA-XYLOSIDASE 1 (ATBXL1);BETA-XYLOSIDASE 1 (BXL1)	Encodes a bifunctional {beta}-D-xylosidase/{alpha}-L-arabinofuranosidase required for pectic arabinan modification. Located in the extracellular matrix. Gene is expressed specifically in tissues undergoing secondary wall thickening. This is a member of glycosyl hydrolase family 3 and has six other closely related members.
6.39335e-11	0.771926	0.649	0.462	2.4179e-06	2	AT1G76880	(DF1)	(DF1)	DF1 is a putative transcription factor required for the synthesis of seed mucilage polysaccharides. The df1 seeds produce almost 50% less mucilage than wild-type, but show less severe defects than the myb5 and ttg2 mutants.
6.68617e-11	0.828961	0.752	0.584	2.52864e-06	2	AT3G48100	RESPONSE REGULATOR 5 (RR5)	ARABIDOPSIS THALIANA RESPONSE REGULATOR 2 (ATRR2);INDUCED BY CYTOKININ 6 (IBC6);RESPONSE REGULATOR 5 (RR5);RESPONSE REGULATOR 5 (ARR5)	Encodes a transcription repressor that mediates a negative feedback loop in cytokinin signalling. ARR5 expression is upregulated by Class I KNOX genes. Arr5 protein is stabilized by cytokinin in a two-component phosphorelay.
9.39875e-11	0.898601	0.594	0.396	3.55451e-06	2	AT4G37870	PHOSPHOENOLPYRUVATE CARBOXYKINASE 1 (PCK1)	PHOSPHOENOLPYRUVATE CARBOXYKINASE (PEPCK);PHOSPHOENOLPYRUVATE CARBOXYKINASE 1 (PCK1)	Encodes a phosphoenolpyruvate carboxykinase that localizes to the cytosol.
1.20447e-10	0.798455	0.545	0.337	4.55519e-06	2	AT3G50700	INDETERMINATE(ID)-DOMAIN 2 (IDD2)	INDETERMINATE(ID)-DOMAIN 2 (AtIDD2);INDETERMINATE(ID)-DOMAIN 2 (IDD2)	zinc finger protein, similar to maize Indeterminate1 (ID1)
1.58538e-10	1.30964	0.272	0.119	5.99574e-06	2	AT1G19530	RGA TARGET 1 (RGAT1)	RGA TARGET 1 (RGAT1)	Direct target of RGA, plays an essential role in GA-mediated tapetum and pollen development.
2.31233e-10	0.994291	0.426	0.244	8.745e-06	2	AT1G80920	(J8)	(J8);TRANSLOCON AT THE OUTER ENVELOPE MEMBRANE OF CHLOROPLASTS 12 (Toc12);TRANSLOCON AT THE OUTER ENVELOPE MEMBRANE OF CHLOROPLASTS 12 (AtToc12); (AtJ8);DNA J PROTEIN C22 (DJC22)	A nuclear encoded soluble protein found in the chloroplast stroma. Negatively regulated by light and has rapid turnover in darkness.
2.42396e-10	0.975467	0.525	0.343	9.16717e-06	2	AT5G08130	BES1-INTERACTING MYC-LIKE1 (BIM1)	BES1-INTERACTING MYC-LIKE1 (BIM1)	Encodes a basic helix-loop-helix (bHLH) family protein BIM1 (BES1-INTERACTING MYC-LIKE 1), involved in brassinosteroid signaling. It synergistically interacts with BES1 to bind to E box sequences (CANNTG). Positively modulates the shade avoidance syndrome in Arabidopsis seedlings.
2.60351e-10	0.806155	0.302	0.138	9.84623e-06	2	AT3G14415	GLYCOLATE OXIDASE 2 (GOX2)	GLYCOLATE OXIDASE 2 (GOX2)	Encodes a glycolate oxidase that modulates reactive oxygen species-mediated signal transduction during nonhost resistance. The mRNA is cell-to-cell mobile.
2.72515e-10	0.745018	0.47	0.274	1.03062e-05	2	AT1G06680	PHOTOSYSTEM II SUBUNIT P-1 (PSBP-1)	PHOTOSYSTEM II SUBUNIT P-1 (PSBP-1);OXYGEN-EVOLVING ENHANCER PROTEIN 2 (OEE2);PHOTOSYSTEM II SUBUNIT P (PSII-P);OXYGEN EVOLVING COMPLEX SUBUNIT 23 KDA (OE23)	Encodes a 23 kD extrinsic protein that is part of photosystem II and participates in the regulation of oxygen evolution. Phosphorylation of this protein is dependent on calcium. In plsp1-1 mutant plastids, the nonmature form of the protein localizes in the stroma. The mRNA is cell-to-cell mobile.
2.90553e-10	0.752867	0.322	0.155	1.09884e-05	2	AT2G02710	PAS/LOV PROTEIN B (PLPB)	PAS/LOV PROTEIN (PLP);PAS/LOV PROTEIN B (PLPB)	Encodes a putative blue light receptor protein.
3.18277e-10	0.61397	0.465	0.259	1.20369e-05	2	AT3G25560	NSP-INTERACTING KINASE 2 (NIK2)	NSP-INTERACTING KINASE 2 (NIK2); (ATNIK2)	NSP-interacting kinase 2;(source:Araport11)
4.11345e-10	0.776983	0.564	0.372	1.55566e-05	2	AT1G29930	CHLOROPHYLL A/B BINDING PROTEIN 1 (CAB1)	CHLOROPHYLL A/B BINDING PROTEIN 1 (CAB1); (AB140);CHLOROPHYLL A/B PROTEIN 140 (CAB140);LIGHT-HARVESTING CHLOROPHYLL A/B-PROTEIN 1.3 (LHCB1.3);CELLULOSE SYNTHASE LIKE C8 (CLSC8)	Subunit of light-harvesting complex II (LHCII),which absorbs light and transfers energy to the photosynthetic reaction center. The mRNA is cell-to-cell mobile.
4.95995e-10	0.975854	0.312	0.154	1.8758e-05	2	AT3G02550	LOB DOMAIN-CONTAINING PROTEIN 41 (LBD41)	LOB DOMAIN-CONTAINING PROTEIN 41 (LBD41)	LOB domain-containing protein 41;(source:Araport11)
5.6053e-10	0.759152	0.416	0.233	2.11987e-05	2	AT1G08520	ALBINA 1 (ALB1)	ALBINA 1 (ALB1); (ALB-1V); (CHLD);PIGMENT DEFECTIVE EMBRYO 166 (PDE166); (V157)	Encodes the CHLD subunit of the Mg-chelatase enzyme involved in chlorophyll biosynthesis. Lines carrying recessive mutations of this locus are white and seedling lethal.
5.63997e-10	1.07415	0.495	0.302	2.13298e-05	2	AT1G19350	BRI1-EMS-SUPPRESSOR 1 (BES1)	BRI1-EMS-SUPPRESSOR 1 (BES1);BRASSINAZOLE-RESISTANT 2 (BZR2); (BES1-L)	Encodes brassinosteroid (BR) signalling protein that accumulates in the nucleus as dephosphorylated form in response to BRs. Is phosphorylated by the BIN2 GSK3 kinase. It synergistically interacts with BIM1 to bind to E box sequences (CANNTG). The protein contains a nuclear localization signal (NLS), followed by a highly conserved amino-terminal domain (N) shared by all family members, a BIN2 pho…
8.84134e-10	0.70602	0.485	0.302	3.34371e-05	2	AT5G19940	FIBRILLIN6 (FBN6)	FIBRILLIN6 (FBN6);PROBABLE PLASTID-LIPID ASSOCIATED PROTEIN (PAP8)	Putative fibrillin; enables plants to cope with moderate light stress and affects cadmium tolerance.
1.71246e-09	0.734502	0.287	0.13	6.47634e-05	2	AT2G32560			F-box family protein;(source:Araport11)
2.13918e-09	0.7184	0.257	0.114	8.09018e-05	2	AT1G13700	6-PHOSPHOGLUCONOLACTONASE 1 (PGL1)	6-PHOSPHOGLUCONOLACTONASE 1 (PGL1)	Encodes a cytosolic 6-phosphogluconolactonase (PGL) thought to be involved in the oxidative pentose-phosphate pathway (OPPP).
2.28245e-09	0.739566	0.252	0.111	8.632e-05	2	AT2G15580			RING/U-box superfamily protein;(source:Araport11)
2.40071e-09	0.717778	0.406	0.222	9.07924e-05	2	AT3G15353	METALLOTHIONEIN 3 (MT3)	(ATMT3);METALLOTHIONEIN 3 (MT3)	metallothionein, binds to and detoxifies excess copper and other metals, limiting oxidative damage
2.84505e-09	1.06575	0.262	0.118	0.000107597	2	AT1G62560	FLAVIN-MONOOXYGENASE GLUCOSINOLATE S-OXYGENASE 3 (FMO GS-OX3)	FLAVIN-MONOOXYGENASE GLUCOSINOLATE S-OXYGENASE 3 (FMO GS-OX3)	belongs to the flavin-monooxygenase (FMO) family, encodes a glucosinolate S-oxygenase that catalyzes the conversion of methylthioalkyl glucosinolates to methylsulfinylalkyl glucosinolates The mRNA is cell-to-cell mobile.
3.09422e-09	0.622455	0.545	0.349	0.00011702	2	AT2G46710	ROP GUANOSINE TRIPHOSPHATASE (GTPASE)-ACTIVATING PROTEIN 3 (ROPGAP3)	ROP GUANOSINE TRIPHOSPHATASE (GTPASE)-ACTIVATING PROTEIN 3 (ROPGAP3)	ROP (Rho of plant GTPases) family member Involved in cell wall patterning. Encodes ROP inactivator, regulates the formation of ROP-activated domains; these in turn determined the pattern of cell wall pits. Positively regulates pit formation, but negatively regulates pit size, required for periodic formation of secondary cell wall pits.
3.30637e-09	0.442829	0.946	0.906	0.000125043	2	AT2G18440	GENE WITH UNSTABLE TRANSCRIPT 15 (GUT15)	GENE WITH UNSTABLE TRANSCRIPT 15 (GUT15);SHORT OPEN READING FRAME 20 (SORF20)	Encodes a noncoding RNA, a member of an emerging class of transcripts that lack significant open reading frames and encode RNA as their final product. Has been identified as a translated small open reading frame by ribosome profiling.
3.80709e-09	0.734186	0.5	0.315	0.00014398	2	AT1G67090	RIBULOSE BISPHOSPHATE CARBOXYLASE SMALL CHAIN 1A (RBCS1A)	RIBULOSE BISPHOSPHATE CARBOXYLASE SMALL CHAIN 1A (RBCS1A)	Encodes a member of the Rubisco small subunit (RBCS) multigene family: RBCS1A (At1g67090), RBCS1B (At5g38430), RBCS2B (At5g38420), and RBCS3B (At5g38410). Functions to yield sufficient Rubisco content for leaf photosynthetic capacity.
4.57877e-09	0.676441	0.322	0.162	0.000173165	2	AT4G15560	CLOROPLASTOS ALTERADOS 1 (CLA1)	CLOROPLASTOS ALTERADOS 1 (CLA1); (DEF); (CLA);1-DEOXY-D-XYLULOSE 5-PHOSPHATE SYNTHASE (DXS);1-DEOXY-D-XYLULOSE 5-PHOSPHATE SYNTHASE 2 (DXPS2); (AtCLA1);1-DEOXY-D-XYLULOSE 5-PHOSPHATE (DXP) SYNTHASE 1 (DXS1)	Encodes a protein with 1-deoxyxylulose 5-phosphate synthase activity involved in the MEP pathway. It is essential for chloroplast development in Arabidopsis
4.86931e-09	0.380211	0.832	0.622	0.000184152	2	AT5G40450	REGULATOR OF BULB BIOGENESIS1 (RBB1)	REGULATOR OF BULB BIOGENESIS1 (RBB1)	Encodes a member of a plant gene family, APK_ORTHOMCL5144,of unknown function. RBB1 is localized to the cytosol and involved in vacuolar biogenesis and organization. RBB1 mutants have increased number of vacuolar bulbs and fewer trans-vacuolar strands.
5.17869e-09	0.916013	0.48	0.298	0.000195853	2	AT3G26510			Octicosapeptide/Phox/Bem1p family protein;(source:Araport11)
5.84253e-09	0.674171	0.624	0.448	0.000220959	2	AT4G35750			SEC14 cytosolic factor family protein / phosphoglyceride transfer family protein;(source:Araport11)
7.56217e-09	0.571879	0.351	0.185	0.000285994	2	AT5G18100	COPPER/ZINC SUPEROXIDE DISMUTASE 3 (CSD3)	COPPER/ZINC SUPEROXIDE DISMUTASE 3 (CSD3)	A putative peroxisomal CuZnSOD inducible by a high-light pulse.
8.32706e-09	0.593199	0.302	0.147	0.000314921	2	AT1G16460	RHODANESE HOMOLOGUE 2 (RDH2)	RHODANESE HOMOLOGUE 2 (ATRDH2);ARABIDOPSIS THALIANA MERCAPTOPYRUVATE SULFURTRANSFERASE 2 (ATMST2);MERCAPTOPYRUVATE SULFURTRANSFERASE 2 (MST2);SULFURTRANSFERASE 2 (ST2);SULFURTRANSFERASE 2 (STR2);RHODANESE HOMOLOGUE 2 (RDH2)	encodes a cytoplasmic thiosulfate:cyanide sulfurtransferase, activity of which increased the rhodanese activity of transgenic yeast. Can also act as a mercaptopyruvate sulfurtransferase.
8.38838e-09	0.643204	0.525	0.334	0.00031724	2	AT3G13310	DNA J PROTEIN C66 (DJC66)	DNA J PROTEIN C66 (DJC66)	Chaperone DnaJ-domain superfamily protein;(source:Araport11)
1.06993e-08	0.725411	0.376	0.204	0.000404637	2	AT1G49500			transcription initiation factor TFIID subunit 1b-like protein;(source:Araport11)
1.17101e-08	0.734242	0.604	0.449	0.000442865	2	AT2G01850	ENDOXYLOGLUCAN TRANSFERASE A3 (EXGT-A3)	ENDOXYLOGLUCAN TRANSFERASE A3 (EXGT-A3);XYLOGLUCAN ENDOTRANSGLUCOSYLASE/HYDROLASE 27 (XTH27); (ATXTH27)	EXGT-A3 has homology to xyloglucan endotransglucosylases/hydrolases (XTHs). Mutants in this gene show a lesion mimic phenotype associated with leaf maturation and a reduction in the number of tertiary veins. Individual tracheary elements in the mutants are shorter, but phloem transport activity is not severely affected. EXGT-A3 plays a role in xyloglucan degradation in the differentiating trachea…
1.60249e-08	0.624614	0.436	0.255	0.000606044	2	AT5G64040	(PSAN)	(PSAN)	Encodes the only subunit of photosystem I located entirely in the thylakoid lumen. May be involved in the interaction between plastocyanin and the photosystem I complex. Phosphorylation of this protein is dependent on calcium.
1.63228e-08	0.796402	0.52	0.343	0.00061731	2	AT1G67900	(NPY8)	(NPY8)	Encodes a gene homologous to the NPY family based on deep phylogeny.
1.77427e-08	0.912877	0.282	0.139	0.000671011	2	AT3G25717	ROTUNDIFOLIA LIKE 16 (RTFL16)	ROTUNDIFOLIA LIKE 16 (RTFL16);DEVIL 6 (DVL6)	ROTUNDIFOLIA like 16;(source:Araport11)
1.82639e-08	0.921519	0.287	0.141	0.000690722	2	AT2G39800	DELTA1-PYRROLINE-5-CARBOXYLATE SYNTHASE 1 (P5CS1)	DELTA1-PYRROLINE-5-CARBOXYLATE SYNTHASE 1 (P5CS1); (ATP5CS)	encodes a delta1-pyrroline-5-carboxylate synthase that catalyzes the rate-limiting enzyme in the biosynthesis of proline. Gene is expressed in reproductive organs and tissues under non-stress conditions but in the whole plant under water-limiting condition. Expression is also induced by abscisic acid and salt stress in a light-dependent manner. encodes a delta1-pyrroline-5-carboxylate synthase th…
2.53359e-08	0.881284	0.297	0.151	0.000958179	2	AT1G19600			pfkB-like carbohydrate kinase family protein;(source:Araport11)
3.37337e-08	0.889064	0.366	0.21	0.00127577	2	AT3G06080	TRICHOME BIREFRINGENCE-LIKE 10 (TBL10)	TRICHOME BIREFRINGENCE-LIKE 10 (TBL10)	Encodes a member of the TBL (TRICHOME BIREFRINGENCE-LIKE) gene family containing a plant-specific DUF231 (domain of unknown function) domain. TBL gene family has 46 members, two of which (TBR/AT5G06700 and TBL3/AT5G01360) have been shown to be involved in the synthesis and deposition of secondary wall cellulose, presumably by influencing the esterification state of pectic polymers. A nomenclature…
3.64426e-08	0.775537	0.406	0.246	0.00137822	2	AT2G31810	ACETOLACTATE SYNTHASE SMALL SUBUNIT 1 (AHASS1)	ACETOLACTATE SYNTHASE SMALL SUBUNIT 1 (AHASS1);ALS-INTERACTING PROTEIN1 (AIP1)	Encodes the small subunit of acetolactate synthase; partially responsible for resistance to hypoxic stress.
3.84762e-08	0.771988	0.262	0.13	0.00145513	2	AT2G31800			Integrin-linked protein kinase family;(source:Araport11)
7.65522e-08	0.692117	0.47	0.303	0.00289513	2	AT5G62920	RESPONSE REGULATOR 6 (ARR6)	RESPONSE REGULATOR 6 (ARR6)	Encodes a Type-A response regulator that is responsive to cytokinin treatment. Its C-ter domain is very short in comparison to other Arabidopsis ARRs (17 total). Arr6 protein is stabilized by cytokinin.
9.32099e-08	0.874067	0.386	0.236	0.00352511	2	AT2G28550	RELATED TO AP2.7 (RAP2.7)	RELATED TO AP2.7 (RAP2.7)	AP2 family transcription factor that is involved in regulation of flowering and innate immunity.Interacts with CRY2 to regulate CO and FT. TOE1 binds to activation domain of CO and binds CORE sequences of the FT promoter.TOE1/TOE2 are also targets of MiR172b and function in regulation of innate immunity.
9.81791e-08	0.578024	0.525	0.365	0.00371304	2	AT1G19330	SAP30 FUNCTION-RELATED 2 (AFR2)	SAP30 FUNCTION-RELATED 2 (AFR2)	Evening-expressed key component of Sin3-HDAC complex, which bind directly to the CIRCADIAN CLOCK ASSOCIATED 1 (CCA1) and PSEUDO-RESPONSE REGULATOR 9 (PRR9) promoters and catalyze histone 3 (H3) deacetylation at the cognate regions to repress expression, allowing the declining phase of their expression at dusk.
1.01337e-07	0.783674	0.351	0.201	0.00383245	2	AT1G19050	RESPONSE REGULATOR 7 (ARR7)	RESPONSE REGULATOR 7 (ARR7)	Encodes a member of the Arabidopsis response regulator (ARR) family, most closely related to ARR15. A two-component response regulator protein containing a phosphate accepting domain in the receiver domain but lacking a DNA binding domain in the output domain. Involved in response to cytokinin and meristem stem cell maintenance. Arr7 protein is stabilized by cytokinin.
1.09146e-07	0.650273	0.356	0.201	0.0041278	2	AT3G13277			other_RNA;(source:Araport11)
1.24635e-07	0.797875	0.356	0.208	0.00471357	2	AT4G14270			Protein containing PAM2 motif which mediates interaction with the PABC domain of polyadenyl binding proteins.
1.33425e-07	0.73175	0.252	0.124	0.005046	2	AT1G50480	10-FORMYLTETRAHYDROFOLATE SYNTHETASE (THFS)	10-FORMYLTETRAHYDROFOLATE SYNTHETASE (THFS)	10-formyltetrahydrofolate synthetase (THFS) mRNA, complete The mRNA is cell-to-cell mobile.
1.49535e-07	0.745499	0.401	0.247	0.00565528	2	AT5G01530	LIGHT HARVESTING COMPLEX PHOTOSYSTEM II (LHCB4.1)	LIGHT HARVESTING COMPLEX PHOTOSYSTEM II (LHCB4.1)	Light harvesting chlorophyll-binding protein, CP29 is a component of the PSII light harvesting antenna complex.
1.58428e-07	0.637908	0.554	0.386	0.00599157	2	AT5G25280			serine-rich protein-like protein;(source:Araport11)
1.87898e-07	0.720542	0.337	0.2	0.00710613	2	AT2G04690			Pyridoxamine 5-phosphate oxidase family protein;(source:Araport11)
1.90848e-07	0.669767	0.277	0.143	0.00721768	2	AT4G17880	(MYC4)	(MYC4)	MYC4 is bHLH transcriptional regulator. It functions as a JAZ-interacting transcription factor that acts together with MYC2 and MYC3 to activate JA-responses. It also functions in blue light mediated secondary cell wall biogenesis via regulation of NST1 expression. MYC4 directly binds to NST1 promoter and activates its expression.
2.34416e-07	0.533413	0.545	0.381	0.00886538	2	AT3G14840	LYSM RLK1-INTERACTING KINASE 1 (LIK1)	LYSM RLK1-INTERACTING KINASE 1 (LIK1)	Encodes LRR-RLK protein that is localized to the plasma membrane and is involved in regulation of plant innate immunity to microbes. LIK1 is phosphorylated by CERK1, a kinase involved in chitin perception. The mRNA is cell-to-cell mobile.
2.64402e-07	0.58197	0.535	0.366	0.00999942	2	AT4G29100	BASIC HELIX LOOP HELIX 68 (BHLH68)	BASIC HELIX LOOP HELIX 68 (BHLH68);PERICYCLE FACTOR TYPE-A 3 (PFA3)	Member of basic helix loop helix protein family. Expressed primarily in vascular system. Overexpression causes ABA sensitivity. Together with PFA1 and PFA2 governs the competence of pericycle cells to initiate lateral root primordium formation. Governs the competence of pericycle cells to initiate lateral root primordium formation.
3.16626e-07	0.965625	0.332	0.189	0.0119745	2	AT4G21760			beta-glucosidase 47;(source:Araport11)
3.48553e-07	0.854287	0.262	0.135	0.0131819	2	AT1G72930	TOLL/INTERLEUKIN-1 RECEPTOR-LIKE (TIR)	(ATTN10);TOLL/INTERLEUKIN-1 RECEPTOR-LIKE (TIR);TIR-NUCLEOTIDE BINDING SITE FAMILY 10 (TN10)	Toll/interleukin-1 receptor-like protein (TIR) protein. It is induced in response to bacterial pathogens and overexpression results in cell death in leaves.
3.86436e-07	0.647174	0.312	0.173	0.0146146	2	AT1G22430			GroES-like zinc-binding dehydrogenase family protein;(source:Araport11)
4.35775e-07	0.951459	0.252	0.129	0.0164806	2	AT2G26690	NRT1/ PTR FAMILY 6.2 (NPF6.2)	NRT1/ PTR FAMILY 6.2 (NPF6.2); (ATNPF6.2)	Major facilitator superfamily protein;(source:Araport11)
4.39378e-07	0.723722	0.421	0.263	0.0166168	2	AT5G42030			ABL interactor-like protein 4;(source:Araport11)
4.70122e-07	0.506697	0.757	0.631	0.0177795	2	AT4G05320	POLYUBIQUITIN 10 (UBQ10)	UBIQUITIN 10 (UBI10);POLYUBIQUITIN 10 (UBQ10)	One of five polyubiquitin genes in A. thaliana. These genes encode the highly conserved 76-amino acid protein ubiquitin that is covalently attached to substrate proteins targeting most for degradation. Polyubiquitin genes are characterized by the presence of tandem repeats of the 228 bp that encode a ubiquitin monomer. Induced by salicylic acid. Independent of NPR1 for their induction by salicyli…
4.70697e-07	0.691713	0.361	0.214	0.0178013	2	AT3G02870	(VTC4)	(VTC4);L-GALACTOSE 1-PHOSPHATE PHOSPHATASE (GPP)	Encodes a L-galactose-1-phosphate phosphatase, involved in ascorbate biosynthesis.
4.8933e-07	0.611819	0.252	0.126	0.018506	2	AT5G15120	PLANT CYSTEINE OXIDASE 1 (PCO1)	PLANT CYSTEINE OXIDASE 1 (PCO1);HYPOXIA RESPONSE UNKNOWN PROTEIN 29 (HUP29)	2-aminoethanethiol dioxygenase, putative (DUF1637);(source:Araport11)
4.94501e-07	0.878355	0.361	0.218	0.0187015	2	AT3G15810			LURP-one-like protein (DUF567);(source:Araport11)
5.2841e-07	0.585854	0.317	0.175	0.0199839	2	AT2G39730	RUBISCO ACTIVASE (RCA)	RUBISCO ACTIVASE (RCA)	Rubisco activase, a nuclear-encoded chloroplast protein that consists of two isoforms arising from alternative splicing in most plants. Required for the light activation of rubisco. Involved in jasmonate-induced leaf senescence.
7.10086e-07	0.529376	0.668	0.494	0.0268547	2	AT1G20440	COLD-REGULATED 47 (COR47)	COLD-REGULATED 47 (COR47); (RD17); (AtCOR47)	Belongs to the dehydrin protein family, which contains highly conserved stretches of 7-17 residues that are repetitively scattered in their sequences, the K-, S-, Y- and lysine rich segments. Cold regulated gene, amino acid sequence homology with Group II LEA (late embryogenesis abundant) proteins. Also responds to osmotic stress, ABA, dehydration and inhibits e.coli growth while overexpressed. C…
8.02664e-07	0.57915	0.282	0.152	0.030356	2	AT1G20650	ALTERED SEED GERMINATION 5 (ASG5)	ALTERED SEED GERMINATION 5 (ASG5);PBS1-LIKE 21 (PBL21)	Protein kinase superfamily protein;(source:Araport11)
9.07981e-07	0.618835	0.252	0.13	0.0343389	2	AT5G43440			encodes a protein whose sequence is similar to ACC oxidase
9.35026e-07	0.579879	0.52	0.373	0.0353618	2	AT3G61440	CYSTEINE SYNTHASE C1 (CYSC1)	CYSTEINE SYNTHASE C1 (CYSC1);?-CYANOALANINE SYNTHASE C1 (CAS-C1);BETA-SUBSTITUTED ALA SYNTHASE 3;1 (ARATH;BSAS3;1);CYSTEINE SYNTHASE C1 (ATCYSC1)	Encodes a cysteine synthase isomer CysC1. The isomer is however less effective in cysteine biosynthesis. It is involved in beta-cyanoalanine biosynthesis, an intermediate of cyanide detoxification pathway. The mRNA is cell-to-cell mobile.
9.55844e-07	0.513278	0.614	0.441	0.0361491	2	AT4G27652			hypothetical protein;(source:Araport11)
1.01375e-06	0.662974	0.376	0.232	0.0383391	2	AT1G19720			Pentatricopeptide repeat (PPR-like) superfamily protein;(source:Araport11)
1.14277e-06	0.582863	0.356	0.217	0.0432186	2	AT1G07110	FRUCTOSE-2,6-BISPHOSPHATASE (F2KP)	FRUCTOSE-2,6-BISPHOSPHATASE (F2KP); (ATF2KP); (FKFBP)	Encodes the bifunctional enzyme fructose-6-phosphate 2-kinase/fructose-2,6-bisphosphatase.
1.26155e-06	0.673634	0.252	0.131	0.0477106	2	AT1G20020	FERREDOXIN-NADP(+)-OXIDOREDUCTASE 2 (FNR2)	LEAF FNR 2 (ATLFNR2);LEAF-TYPE CHLOROPLAST-TARGETED FNR 2 (LFNR2);FERREDOXIN-NADP(+)-OXIDOREDUCTASE 2 (FNR2)	Encodes a leaf-type ferredoxin:NADP(H) oxidoreductase. It is present in both chloroplast stroma and thylakoid membranes but is more abundant in the stroma The mRNA is cell-to-cell mobile.
1.5019e-06	0.649018	0.342	0.205	0.0568004	2	AT2G31150			ATP binding / ATPase;(source:Araport11)
1.6307e-06	0.394898	0.55	0.381	0.0616714	2	AT4G20260	PLASMA-MEMBRANE ASSOCIATED CATION-BINDING PROTEIN 1 (PCAP1)	ARABIDOPSIS THALIANA PLASMA-MEMBRANE ASSOCIATED CATION-BINDING PROTEIN 1 (ATPCAP1);PLASMA-MEMBRANE ASSOCIATED CATION-BINDING PROTEIN 1 (PCAP1);MICROTUBULE-DESTABILIZING PROTEIN 25 (MDP25)	Encodes a Ca2+ and Cu2+ binding protein. N-terminal myristylation on glycine 2 appears to enable it to associate tightly with the plasma membrane. Recombinant PCaP1 interacts strongly with phosphatidylinositol 3,5-bisphosphate (PtdIns(3,5)P2) and PtdIns (3,4,5)P3, and weakly with PtdIns(3,5)P2 and PtdIns(4,5). It also interacts with calmodulin (CaM) in a calcium-dependent manner. CaM does not int…
1.73761e-06	0.840533	0.312	0.179	0.0657146	2	AT5G56870	BETA-GALACTOSIDASE 4 (BGAL4)	BETA-GALACTOSIDASE 4 (BGAL4)	Secreted protein that encodes a glycosyl hydrolase catalyzes the removal of terminal beta-D-galactosyl residues from beta-D-galactoside
1.78819e-06	0.480562	0.644	0.506	0.0676276	2	AT2G01008			maternal effect embryo arrest protein;(source:Araport11)
2.02199e-06	0.518937	0.386	0.237	0.0764695	2	AT2G23430	(ICK1)	(ICK1);KIP-RELATED PROTEIN 1 (KRP1)	Encodes a cyclin-dependent kinase inhibitor protein that functions as a negative regulator of cell division and promoter of endoreduplication. A member of seven KRP genes found in Arabidopsis thaliana. Differential expression patterns for distinct KRPs were revealed by in situ hybridization. Both SKP2b and RKP appear to be involved in the degradation of KRP1. Involved in trichome branching.
2.34416e-06	1.25268	0.252	0.137	0.0886538	2	AT5G42530			hypothetical protein;(source:Araport11)
2.41859e-06	0.584655	0.5	0.368	0.0914688	2	AT4G30960	SOS3-INTERACTING PROTEIN 3 (SIP3)	SNF1-RELATED PROTEIN KINASE 3.14 (SNRK3.14);SOS3-INTERACTING PROTEIN 3 (SIP3);CBL-INTERACTING PROTEIN KINASE 6 (ATCIPK6);CBL-INTERACTING PROTEIN KINASE 6 (CIPK6)	Encodes CBL-interacting protein kinase 6 (CIPK6). Required for development and salt tolerance. The mRNA is cell-to-cell mobile.
2.49638e-06	0.581641	0.718	0.599	0.0944106	2	AT1G72150	PATELLIN 1 (PATL1)	PATELLIN 1 (PATL1)	novel cell-plate-associated protein that is related in sequence to proteins involved in membrane trafficking in other eukaryotes The mRNA is cell-to-cell mobile.
2.645e-06	0.520796	0.376	0.233	0.100031	2	AT4G03415	2C-TYPE PROTEIN PHOSPHATASE 52 (PP2C52)	2C-TYPE PROTEIN PHOSPHATASE 52 (PP2C52)	Encodes a myristoylated 2C-type protein phosphatase that interacts with AGB1 and is localized to the plasma membrane.
2.66244e-06	0.730587	0.381	0.25	0.100691	2	AT1G15740			Leucine-rich repeat family protein;(source:Araport11)
2.76874e-06	0.63905	0.322	0.189	0.104711	2	AT1G10140			Uncharacterized conserved protein UCP031279;(source:Araport11)
3.17093e-06	0.54934	0.361	0.22	0.119922	2	AT1G14720	XYLOGLUCAN ENDOTRANSGLUCOSYLASE/HYDROLASE 28 (XTH28)	(ATXTH28);XYLOGLUCAN ENDOTRANSGLUCOSYLASE/HYDROLASE 28 (XTH28);ENDOXYLOGLUCAN TRANSFERASE A2 (EXGT-A2);XYLOGLUCAN ENDOTRANSGLYCOSYLASE RELATED 2 (XTR2)	member of Glycoside Hydrolase Family 16
3.36866e-06	0.635069	0.624	0.498	0.127399	2	AT2G01930	BASIC PENTACYSTEINE1 (BPC1)	BASIC PENTACYSTEINE1 (BPC1); (BBR);BASIC PENTACYSTEINE1 (ATBPC1)	BASIC PENTACYSTEINE1 (BPC1) is a regulator of the homeotic Arabidopsis thaliana gene SEEDSTICK (STK), which controls ovule identity. BPC1 induces conformational changes by cooperative binding to purine-rich elements present in the STK regulatory sequence. STK is upregulated in bpc1 mutant.Along with BPC2, BPC1 binds to the promoter of and represses GALS1 thereby reducing beta 1,4- galactan accumu…
3.42768e-06	0.571182	0.302	0.172	0.129631	2	AT1G74470			Encodes for a multifunctional protein with geranylgeranyl reductase activity shown to catalyze the reduction of prenylated geranylgeranyl-chlorophyll a to phytyl-chlorophyll a (chlorophyll a) and free geranylgeranyl pyrophosphate to phytyl pyrophosphate. The mRNA is cell-to-cell mobile.
3.58875e-06	0.610535	0.277	0.155	0.135723	2	AT2G19930			RNA-dependent RNA polymerase family protein;(source:Araport11)
3.83122e-06	0.625364	0.307	0.175	0.144893	2	AT1G10200	WLIM1 (WLIM1)	WLIM1 (WLIM1); (ATWLIM1)	Encodes a member of the Arabidopsis LIM proteins: a family of actin bundlers with distinct expression patterns. WLIM1, WLIM2a, and WLIM2b are widely expressed, whereas PLIM2a, PLIM2b, and PLIM2c are predominantly expressed in pollen. Regulates actin cytoskeleton organization.
5.09699e-06	0.598329	0.262	0.143	0.192763	2	AT3G03150			hypothetical protein;(source:Araport11)
5.30014e-06	0.414367	0.797	0.69	0.200446	2	AT2G18160	BASIC LEUCINE-ZIPPER 2 (bZIP2)	BASIC LEUCINE-ZIPPER 2 (ATBZIP2);G-BOX BINDING FACTOR 5 (GBF5);BASIC LEUCINE-ZIPPER 2 (bZIP2);FLORAL TRANSITION AT THE MERISTEM3 (FTM3)	Encodes a b-ZIP transcription factor.
5.65449e-06	0.596268	0.371	0.233	0.213847	2	AT1G69780	(ATHB13)	(ATHB13)	Encodes a homeodomain leucine zipper class I (HD-Zip I) protein which is expressed during the seed-to-seedling transition, regulates some of the network nodes, and affects late seedling establishment. Knock-out mutants for athb13 showed increased primary root length as compared with wild type (Col-0) seedlings, suggesting that this transcription factor is a negative regulator of early root growth…
6.44995e-06	0.633534	0.391	0.255	0.243931	2	AT1G53580	GLYOXALASE II 3 (GLY3)	GLYOXALASE 2-3 (GLX2-3);ETHE1-LIKE (ETHE1);GLYOXALASE II 3 (GLY3);ETHYLMALONIC ENCEPHALOPATHY PROTEIN1 (ETHE1)	Mononuclear Fe(II)-containing member of the b-lactamase fold superfamily. ETHE1 is homodimeric in solution, exhibits low-level esterase activity, and specifically binds a single Fe(II) atom in the active site.
6.79989e-06	0.530784	0.356	0.219	0.257165	2	AT3G58790	GALACTURONOSYLTRANSFERASE 15 (GAUT15)	GALACTURONOSYLTRANSFERASE 15 (GAUT15)	Encodes a protein with putative galacturonosyltransferase activity.
6.90838e-06	0.588865	0.441	0.308	0.261268	2	AT1G71340	GLYCEROPHOSPHODIESTER PHOSPHODIESTERASE 4 (GDPD4)	GLYCEROPHOSPHODIESTER PHOSPHODIESTERASE 4 (GDPD4); (AtGDPD4)	Encodes a member of the glycerophosphodiester phosphodiesterase (GDPD) family.
7.92707e-06	0.714833	0.332	0.204	0.299794	2	AT1G53440			Leucine-rich repeat transmembrane protein kinase;(source:Araport11)
8.6219e-06	0.516662	0.426	0.281	0.326071	2	AT1G19570	DEHYDROASCORBATE REDUCTASE (DHAR1)	DEHYDROASCORBATE REDUCTASE (DHAR1); (ATDHAR1);DEHYDROASCORBATE REDUCTASE 5 (DHAR5)	Encodes a member of the dehydroascorbate reductase gene family. Critical for a mutualistic symbiosis between the host Arabidopsis and the root colonizing fungus Piriformospora indica.Encodes about 50-60% of extractable leaf GSH-dependent DHAR activity, but single knockout mutants show unaltered ascorbate and glutathione status in optimal and oxidative stress conditions (PMID:28381499). Acts redun…
8.65739e-06	0.558272	0.252	0.142	0.327414	2	AT4G04040	MATERNAL EFFECT EMBRYO ARREST 51 (MEE51)	MATERNAL EFFECT EMBRYO ARREST 51 (MEE51)	Encodes a pyrophosphate-dependent phosphofructokinase B subunit (PFPbeta2).
8.73436e-06	0.593709	0.49	0.362	0.330325	2	AT1G25550	HRS1 HOMOLOG3 (HHO3)	HRS1 HOMOLOG3 (HHO3);NITRATE-INDUCIBLE, GARP-TYPE TRANSCRIPTIONAL REPRESSOR 1/HYPERSENSITIVE TO LOW PI-ELICITED PRIMARY ROOT SHORTENING 1.1 (NIGT1.1)	Member of HHO/HRS GARP type transcriptional repressor family. Involved in Pi uptake and Pi starvation signaling. Transcriptional repressors that functions with other NIGT genes as an important hub in the nutrient signaling network associated with the acquisition and use of nitrogen and phosphorus.
8.76705e-06	0.485505	0.292	0.167	0.331561	2	AT4G33000	CALCINEURIN B-LIKE PROTEIN 10 (CBL10)	CALCINEURIN B-LIKE PROTEIN 10 (CBL10); (ATCBL10)	Encodes a member of the calcineurin B-like calcium sensor gene family. Mediates salt tolerance by regulating ion homeostasis in Arabidopsis.
8.92658e-06	0.577449	0.287	0.165	0.337594	2	AT1G62800	ASPARTATE AMINOTRANSFERASE 4 (ASP4)	ASPARTATE AMINOTRANSFERASE 4 (ASP4)	Encodes aspartate aminotransferase (Asp4).
8.92938e-06	0.574837	0.381	0.25	0.3377	2	AT5G64940	ABC2 HOMOLOG 13 (ATH13)	ARABIDOPSIS THALIANA ABC2 HOMOLOG 13 (ATATH13); (ABC1K8);OXIDATIVE STRESS-RELATED ABC1-LIKE PROTEIN 1 (OSA1);ABC2 HOMOLOG 13 (ATH13);A. THALIANA OXIDATIVE STRESS-RELATED ABC1-LIKE PROTEIN 1 (ATOSA1)	ABC1K8 is a member of an atypical protein kinase family that is induced by heavy metals. Loss of function mutations affect the metabolic profile of chloroplast lipids. It appears to function along with ABC1K7 in mediating lipid membrane changes in response to stress. The mRNA is cell-to-cell mobile.
1.07367e-05	0.525797	0.277	0.16	0.406052	2	AT5G18650	MYB30-INTERACTING E3 LIGASE 1 (MIEL1)	MYB30-INTERACTING E3 LIGASE 1 (MIEL1)	Encodes a RING-type E3 ubiquitin ligase that interacts with and ubiquitinates MYB30, leads to MYB30 proteasomal degradation and downregulation of its transcriptional activity. Since MYB30 is a positive regulator of Arabidopsis HR and defence responses, MIEL1 is involved in the negative regulation of these processes. The mRNA is cell-to-cell mobile.
1.11091e-05	0.623695	0.262	0.154	0.420136	2	AT3G63490	EMBRYO DEFECTIVE 3126 (EMB3126)	EMBRYO DEFECTIVE 3126 (EMB3126);PLASTID RIBOSOMAL PROTEIN L1 (PRPL1);PROLINE-RICH PROTEIN-LIKE 1 (PRPL1)	Ribosomal protein L1p/L10e family;(source:Araport11)
1.17333e-05	0.637426	0.376	0.248	0.44374	2	AT3G25020	RECEPTOR LIKE PROTEIN 42 (RLP42)	RECEPTOR LIKE PROTEIN 42 (AtRLP42);RECEPTOR LIKE PROTEIN 42 (RLP42);RESPONSE TO BOTRYTIS POLYGALACTURONASES 1 (RBPG1)	receptor like protein 42;(source:Araport11)
1.20448e-05	0.57718	0.332	0.206	0.455522	2	AT3G28050	USUALLY MULTIPLE ACIDS MOVE IN AND OUT TRANSPORTERS 41 (UMAMIT41)	USUALLY MULTIPLE ACIDS MOVE IN AND OUT TRANSPORTERS 41 (UMAMIT41)	nodulin MtN21-like transporter family protein
1.20824e-05	0.596326	0.416	0.284	0.456943	2	AT2G23672			Natural antisense transcript overlaps with AT2G23670;(source:Araport11)
1.21021e-05	0.701147	0.327	0.203	0.457688	2	AT1G33050			hypothetical protein;(source:Araport11)
1.22117e-05	0.451107	0.55	0.403	0.461835	2	AT1G23380	KNOTTED1-LIKE HOMEOBOX GENE 6 (KNAT6)	KNOTTED1-LIKE HOMEOBOX GENE 6 (KNAT6); (KNAT6L); (KNAT6S)	homeodomain transcription factor KNAT6, belonging to class I of KN transcription factor family (which also includes KNAT1 and KNAT2). Expression is increased in as and bop1 leaf mutants.
1.24296e-05	0.796758	0.262	0.15	0.470074	2	AT4G32480			Phosphorus (P) stress-inducible DUF506 gene family member
1.44704e-05	0.448726	0.579	0.442	0.547256	2	AT3G22970			DUF506 gene family member
1.53002e-05	0.735015	0.46	0.336	0.578638	2	AT1G01620	PLASMA MEMBRANE INTRINSIC PROTEIN 1C (PIP1C)	PLASMA MEMBRANE INTRINSIC PROTEIN 1C (PIP1C); (TMP-B);PLASMA MEMBRANE INTRINSIC PROTEIN 1;3 (PIP1;3)	a member of the plasma membrane intrinsic protein subfamily PIP1. localizes to the plasma membrane and exhibits water transport activity in Xenopus oocyte. expressed ubiquitously and protein level decreases slightly during leaf development. Involved redundantly with PIP1;1/2/4/5 in hydraulics and carbon fixation, regulates the expression of related genes that affect plant growth and development.
1.66227e-05	0.719404	0.332	0.217	0.628654	2	AT2G41250			Haloacid dehalogenase-like hydrolase (HAD) superfamily protein;(source:Araport11)
1.70951e-05	0.634382	0.312	0.19	0.646518	2	AT5G58070	TEMPERATURE-INDUCED LIPOCALIN (TIL)	TEMPERATURE-INDUCED LIPOCALIN (TIL);TEMPERATURE-INDUCED LIPOCALIN (ATTIL)	Encodes a temperature-induced lipocalin that is involved in thermotolerance and is required for retinal-mediated de novo root organogenesis. Peripherally associated with plasma membrane.
1.8406e-05	0.584087	0.322	0.197	0.696095	2	AT2G23600			Encodes a protein shown to have carboxylesterase activity, methyl salicylate esterase activity, methyl jasmonate esterase activity, and methyl IAA esterase activity in vitro. MES2 appears to be involved in MeSA hydrolysis in planta. This protein does not act on MeGA4, or MEGA9 in vitro and has been show to be capable of hydrolyzing methyl ester nicotinate back to nicotinate.
2.03186e-05	0.47487	0.5	0.374	0.768427	2	AT1G73660	SUGAR INSENSITIVE 8 (SIS8)	SUGAR INSENSITIVE 8 (SIS8); (M3Kdelta6)	Encodes a protein with similarity to MAPKKKs. May function as a negative regulator of salt tolerance.
2.06545e-05	0.539543	0.381	0.262	0.781131	2	AT1G75380	BIFUNCTIONAL NUCLEASE IN BASAL DEFENSE RESPONSE 1 (BBD1)	BIFUNCTIONAL NUCLEASE IN BASAL DEFENSE RESPONSE 1 (BBD1);BIFUNCTIONAL NUCLEASE IN BASAL DEFENSE RESPONSE 1 (ATBBD1)	Encodes a nuclease involved in ABA-mediated callose deposition. It has been shown to interact with JAZ proteins, binds to a jasmonic acid-responsive element (JARE) and repress AtJMT expression.
2.14904e-05	0.425094	0.351	0.221	0.812747	2	AT1G54730			Major facilitator superfamily protein;(source:Araport11)
2.71943e-05	0.471719	0.307	0.185	1	2	AT5G24165			hypothetical protein;(source:Araport11)
2.87501e-05	0.517605	0.282	0.169	1	2	AT1G72650	TRF-LIKE 6 (TRFL6)	TRF-LIKE 6 (TRFL6)	Arabidopsis thaliana myb family transcription factor (At1g72650)
3.16143e-05	0.657242	0.327	0.209	1	2	AT1G74940			cyclin-dependent kinase, putative (DUF581);(source:Araport11)
3.33062e-05	0.497151	0.332	0.206	1	2	AT4G37310	CYTOCHROME P450, FAMILY 81, SUBFAMILY H, POLYPEPTIDE 1 (CYP81H1)	CYTOCHROME P450, FAMILY 81, SUBFAMILY H, POLYPEPTIDE 1 (CYP81H1)	member of CYP81H
3.5347e-05	0.427705	0.485	0.347	1	2	AT3G16500	PHYTOCHROME-ASSOCIATED PROTEIN 1 (PAP1)	PHYTOCHROME-ASSOCIATED PROTEIN 1 (PAP1);INDOLE-3-ACETIC ACID INDUCIBLE 26 (IAA26)	phytochrome-associated protein 1 (PAP1)
3.67352e-05	0.497042	0.267	0.157	1	2	AT3G23640			heteroglycan glucosidase 1;(source:Araport11)
4.72592e-05	0.909994	0.267	0.162	1	2	AT1G24100	UDP-GLUCOSYL TRANSFERASE 74B1 (UGT74B1)	UDP-GLUCOSYL TRANSFERASE 74B1 (UGT74B1)	Encodes a UDP-glucose:thiohydroximate S-glucosyltransferase, involved in glucosinolate biosynthesis
5.34535e-05	0.387524	0.728	0.631	1	2	AT1G10470	RESPONSE REGULATOR 4 (ARR4)	RESPONSE REGULATOR 4 (ARR4);INDUCED BY CYTOKININ 7 (IBC7);RESPONCE REGULATOR 1 (ATRR1);MATERNAL EFFECT EMBRYO ARREST 7 (MEE7)	Encodes a two-component response regulator. Acts redundantly with ARR3 in the control of circadian period in a cytokinin-independent manner.
5.41249e-05	0.550179	0.282	0.173	1	2	AT5G61600	ETHYLENE RESPONSE FACTOR 104 (ERF104)	ETHYLENE RESPONSE FACTOR 104 (ERF104)	encodes a member of the ERF (ethylene response factor) subfamily B-3 of ERF/AP2 transcription factor family. The protein contains one AP2 domain. There are 18 members in this subfamily including ATERF-1, ATERF-2, AND ATERF-5. Involved in regulating root architecture.
5.80954e-05	0.449362	0.381	0.251	1	2	AT4G19200	GLYCINE AND PROLINE RICH PROTEIN 3 (GPRP3)	GLYCINE AND PROLINE RICH PROTEIN 3 (GPRP3)	Glycine and proline rich protein.Mutants have increased size.
5.91522e-05	0.444095	0.361	0.235	1	2	AT3G23030			auxin inducible gene expressed in the nucleus
6.1352e-05	0.58213	0.267	0.156	1	2	AT4G13495			other_RNA;(source:Araport11)
7.39003e-05	0.527142	0.337	0.223	1	2	AT3G06500	ALKALINE/NEUTRAL INVERTASE C (A/N-InvC)	ALKALINE/NEUTRAL INVERTASE C (A/N-InvC)	Encodes an alkaline/neutral invertase which localizes in mitochondria. It may be modulating hormone balance in relation to the radicle emergence. Mutants display severely reduced shoot growth and reduced oxygen consumption. Mutant root development is not affected as reported for A/N-InvA mutant (inva) plants. The mRNA is cell-to-cell mobile.
7.82635e-05	0.458049	0.262	0.155	1	2	AT5G10290			leucine-rich repeat transmembrane protein kinase family protein;(source:Araport11)
8.10123e-05	0.505078	0.505	0.404	1	2	AT3G55770	WLIM2B (WLIM2b)	WLIM2B (WLIM2b)	Encodes a member of the Arabidopsis LIM proteins: a family of actin bundlers with distinct expression patterns. WLIM1, WLIM2a, and WLIM2b are widely expressed, whereas PLIM2a, PLIM2b, and PLIM2c are predominantly expressed in pollen. Regulates actin cytoskeleton organization.
8.53592e-05	0.490159	0.371	0.252	1	2	AT5G43470	RECOGNITION OF PERONOSPORA PARASITICA 8 (RPP8)	RECOGNITION OF PERONOSPORA PARASITICA 8 (RPP8);RESISTANT TO CMV(Y) 1 (RCY1);HYPERSENSITIVE RESPONSE TO TCV (HRT)	Confers resistance to Peronospora parasitica. In arabidopsis ecotype Dijon-17, HRT-mediated signaling is dependent on light for the induction of hypersensitive response and resistance to turnip crinkle virus.
9.08897e-05	0.401417	0.287	0.175	1	2	AT5G47390	MYB HYPOCOTYL ELONGATION-RELATED (MYBH)	KUODA1 (CHINESE FOR ENLARGE OR EXPAND) (KUA1);MYB HYPOCOTYL ELONGATION-RELATED (MYBH)	Encodes a circadian-regulated transcription factor which specifically controls cell expansion during leaf development by controlling ROS homeostasis. The mRNA is cell-to-cell mobile.
0.000102747	0.359624	0.703	0.635	1	2	AT4G32020			serine/arginine repetitive matrix-like protein;(source:Araport11)
0.000102854	0.640875	0.426	0.303	1	2	AT3G06435			Expressed protein;(source:Araport11)
0.000106514	0.618442	0.252	0.154	1	2	AT5G59430	TELOMERIC REPEAT BINDING PROTEIN 1 (TRP1)	TELOMERE REPEAT BINDING PROTEIN 1 (ATTRP1);TELOMERIC REPEAT BINDING PROTEIN 1 (TRP1)	Encodes a telomeric repeat binding protein with a DNA binding domain at its C terminus. The DNA binding domain has a preference for GGTTTAG sequences and at least five of these repeats are required for recognition by a nearly full-length TRP1 protein.
0.00011014	0.597251	0.337	0.23	1	2	AT3G28100	USUALLY MULTIPLE ACIDS MOVE IN AND OUT TRANSPORTERS 45 (UMAMIT45)	USUALLY MULTIPLE ACIDS MOVE IN AND OUT TRANSPORTERS 45 (UMAMIT45)	nodulin MtN21-like transporter family protein The mRNA is cell-to-cell mobile.
0.000116113	0.446623	0.252	0.146	1	2	AT4G14560	INDOLE-3-ACETIC ACID INDUCIBLE 1 (IAA1)	INDOLE-3-ACETIC ACID INDUCIBLE 1 (IAA1);AUXIN RESISTANT 5 (AXR5)	auxin (indole-3-acetic acid) induced gene (IAA1) encoding a short-lived nuclear-localized transcriptional regulator protein. The mRNA is cell-to-cell mobile.
0.000129296	0.442026	0.327	0.215	1	2	AT1G35720	ANNEXIN 1 (ANNAT1)	ANNEXIN 1 (ANNAT1); (OXY5); (ATOXY5);ANNEXIN 1 (ANN1); (ATANN1)	Encodes a member of the annexin gene family, a diverse, multigene family of calcium-dependent, membrane-binding proteins. The protein was determined to have peroxidase activity. This activity is thought to be dependent on the presence of post-translational modifications (most likely phosphorylation). The protein was shown to be present as a mixture of monomer and homodimer. The homodimerization s…
0.000132256	0.446665	0.54	0.421	1	2	AT4G18020	(APRR2)	PSEUDO-RESPONSE REGULATOR 2 (PRR2); (APRR2)	Encodes pseudo-response regulator 2 (APRR2) that interacts with a calcium sensor (CML9).
0.000152087	0.512567	0.257	0.161	1	2	AT3G14150	(HAOX2)	(HAOX2)	Aldolase-type TIM barrel family protein;(source:Araport11)
0.000155705	0.557741	0.282	0.182	1	2	AT4G30900			DNAse I-like superfamily protein;(source:Araport11)
0.000169675	0.599538	0.317	0.216	1	2	AT1G53400			Ubiquitin domain-containing protein;(source:Araport11)
0.000174297	0.938382	0.292	0.203	1	2	AT5G22920	RING ZINC-FINGER PROTEIN 34 (RZPF34)	RING ZINC-FINGER PROTEIN 34 (RZPF34);CHY ZINC-FINGER AND RING PROTEIN 1 (CHYR1); (ATRZPF34)	Encodes a protein with sequence similarity to RING, zinc finger proteins. Loss of function mutations show reduced (15%) stomatal aperture under non stress conditions.
0.000181624	0.536193	0.272	0.174	1	2	AT3G08510	PHOSPHOLIPASE C 2 (PLC2)	PHOSPHOLIPASE C 2 (ATPLC2);PHOSPHOLIPASE C 2 (PLC2)	Phosphoinositide-specific phospholipase C (PI-PLC), catalyzes hydrolysis of phosphatidylinositol 4,5-bisphosphate into inositol 1,4,5-trisphosphate and diacylglycerol. It is involved in auxin biosynthesis and signaling, modulating development of both male and female gametophytes. It also regulates MAMP-triggered immunity by modulating ROS production.
0.000182009	0.527438	0.381	0.267	1	2	AT1G04240			SHY2/IAA3 regulates multiple auxin responses in roots. It is induced rapidly by IAA, and has been shown to be phosphorylated by oat phytochrome A in vitro.
0.000191647	0.419662	0.624	0.524	1	2	AT1G80780	CCR4-ASSOCIATED FACTOR 1J (CAF1J)	CCR4-ASSOCIATED FACTOR 1J (CAF1J)	Deadenylase.
0.000198413	0.599532	0.535	0.434	1	2	AT1G48300	DIACYLGLYCEROL ACYLTRANSFERASE 3 (DGAT3)	DIACYLGLYCEROL ACYLTRANSFERASE 3 (DGAT3)	Cytosolic iron-sulfur protein with a [2Fe-2S] cluster which synthesizes triacylglycerol (DGAT activity).
0.000201161	0.543446	0.663	0.598	1	2	AT1G13440	GLYCERALDEHYDE-3-PHOSPHATE DEHYDROGENASE C2 (GAPC2)	GLYCERALDEHYDE-3-PHOSPHATE DEHYDROGENASE C-2 (GAPC-2);GLYCERALDEHYDE-3-PHOSPHATE DEHYDROGENASE C2 (GAPC2)	The expression level of GAPC-2 is upregulated in Arabidopsis seedlings exposed to cadmium.
0.000210807	0.512349	0.416	0.311	1	2	AT5G21940			hybrid signal transduction histidine kinase M-like protein;(source:Araport11)
0.000213831	0.433035	0.406	0.288	1	2	AT3G61890	HOMEOBOX 12 (HB-12)	HOMEOBOX 12 (ATHB-12);ARABIDOPSIS THALIANA HOMEOBOX 12 (ATHB12);HOMEOBOX 12 (HB-12);HOMEOBOX 12 (HB12)	Encodes a homeodomain leucine zipper class I (HD-Zip I) protein. Loss of function mutant has abnormally shaped leaves and stems.
0.000230863	0.698092	0.297	0.195	1	2	AT3G44300	NITRILASE 2 (NIT2)	NITRILASE 2 (NIT2);NITRILASE 2 (AtNIT2)	Encodes an enzyme that catalyzes the hydrolysis of indole-3-acetonitrile (IAN) to indole-3-acetic acid (IAA) (nitrile aminohydrolase, EC 3.5.5.1) and IAN to indole-3-acetamide (IAM) at lower levels. Mutants have reduced sensitivity to IAN and are sensitive to IAA. This enzyme likely participates in other non-auxin-related metabolic pathways. The mRNA is cell-to-cell mobile.
0.000234066	0.388731	0.406	0.292	1	2	AT1G04440	CASEIN KINASE LIKE 13 (CKL13)	CASEIN KINASE LIKE 13 (CKL13)	Member of CKL gene family (CKL-C group).
0.00025654	0.482496	0.356	0.252	1	2	AT4G16520	AUTOPHAGY 8F (ATG8F)	AUTOPHAGY 8F (ATG8F)	Autophagy protein.
0.000271971	0.413507	0.436	0.315	1	2	AT4G16380	#N/A	#N/A	#N/A
0.000273498	0.356875	0.455	0.343	1	2	AT3G63520	CAROTENOID CLEAVAGE DIOXYGENASE 1 (CCD1)	CAROTENOID CLEAVAGE DIOXYGENASE 1 (CCD1);CAROTENOID CLEAVAGE DIOXYGENASE 1 (ATCCD1); (ATNCED1); (NCED1)	Encodes a protein with 9-<i>cis</i>-epoxycarotenoid dioxygenase activity. The enzyme was shown to act on a variety of carotenoid including &#946;-carotene, lutein, zeaxanthin, and all-<i>trans</i>-violaxanthin. When those compounds are used as substrates, the major reaction product detected is a C14 dialdehyde: 4,9-dimethyldodeca-2,4,6,8,10-pentaene-1,12-dial. The enzyme did not cleave as efficie…
0.000274902	0.429506	0.366	0.252	1	2	AT2G22660	GLYCINE-RICH DOMAIN PROTEIN1 (ATGRDP1)	GLYCINE-RICH DOMAIN PROTEIN1 (ATGRDP1)	Encodes a member of a family of DUF1399 domain containing proteins. GRDP1 is involved in germination and response to ABA. Loss of function mutants have reduced germination in the presence of osmotic stressors.
0.000321989	0.482014	0.45	0.342	1	2	AT2G36950	HEAVY METAL ASSOCIATED PROTEIN 20 (ATHMP20)	HEAVY METAL ASSOCIATED PROTEIN 20 (ATHMP20)	Heavy metal transport/detoxification superfamily protein;(source:Araport11)
0.000326894	0.426588	0.292	0.19	1	2	AT5G10695			methionyl-tRNA synthetase;(source:Araport11)
0.000328131	0.462494	0.332	0.225	1	2	AT3G51880	HIGH MOBILITY GROUP B1 (HMGB1)	HIGH MOBILITY GROUP B1 (HMGB1);NUCLEOSOME/CHROMATIN ASSEMBLY FACTOR D1 (NFD1); (AtHMGB1)	Encodes a protein belonging to the subgroup of HMGB (high mobility group B) proteins that have a distinctive DNA-binding motif, the HMG-box domain. The motif confers non-sequence specific interaction with linear DNA and structure-specific binding to distorted DNA sites. The HMGB proteins are involved in the assembly of nucleoprotein complexes. Can be phosphorylated by CK2alpha. In interphase cell…
0.000356709	0.328661	0.748	0.615	1	2	AT5G65670	INDOLE-3-ACETIC ACID INDUCIBLE 9 (IAA9)	INDOLE-3-ACETIC ACID INDUCIBLE 9 (IAA9)	auxin (indole-3-acetic acid) induced gene The mRNA is cell-to-cell mobile.
0.000378192	0.670348	0.267	0.173	1	2	AT5G54770	(THI1)	(THI1);THIAMINE4 (THI4);THIAZOLE REQUIRING (TZ)	Encodes a thiamine biosynthetic gene that has a dual function in thiamine biosynthesis and mitochondrial DNA damage tolerance. It appears to be involved in producing the thiazole portion of thiamine (vitamin B1). A crystal structure of the protein reveals that it forms a 2-ring homo-octamer. The mRNA is cell-to-cell mobile.
0.000397492	0.397806	0.411	0.301	1	2	AT1G29400	MEI2-LIKE PROTEIN 5 (ML5)	MEI2-LIKE PROTEIN 5 (ML5);MEI2-LIKE PROTEIN 5 (AML5)	A member of mei2-like gene family, predominantly plant-based family of genes encoding RNA binding proteins with characteristic presence of a highly conserved RNA binding motif first described in the mei2 gene of the fission yeast S. pombe. In silico analyses reveal nine mei2 -like genes in A. thaliana. They were grouped into four distinct clades, based on overall sequence similarity and subfamily…
0.000425653	0.39417	0.282	0.176	1	2	AT5G11070			hypothetical protein;(source:Araport11)
0.000432158	0.403572	0.282	0.183	1	2	AT1G22640	#N/A	#N/A	#N/A
0.00043322	0.37602	0.46	0.356	1	2	AT2G05940	RPM1-INDUCED PROTEIN KINASE (RIPK)	RPM1-INDUCED PROTEIN KINASE (RIPK);PBS1-LIKE 14 (PBL14)	Encodes a receptor-like cytoplasmic kinase that phosphorylates the host target RIN4, leading to the activation of a plant innate immune receptor RPM1.
0.000457774	0.646135	0.282	0.192	1	2	AT5G58140	PHOTOTROPIN 2 (PHOT2)	PHOTOTROPIN 2 (PHOT2); (ATPHOT2);NON PHOTOTROPIC HYPOCOTYL 1-LIKE (NPL1)	Membrane-bound protein serine/threonine kinase that functions as blue light photoreceptor in redundancy with PHO1. Involved in stomatal opening, chloroplast movement and phototropism. Mediates blue light-induced growth enhancements. PHOT1 and PHOT2 mediate blue light-dependent activation of the plasma membrane H+-ATPase in guard cell protoplasts. PHOT2 possesses two LOV (LOV1 and LOV2, for light-…
0.00045973	0.385929	0.757	0.683	1	2	AT5G58200			Calcineurin-like metallo-phosphoesterase superfamily protein;(source:Araport11)
0.000466943	0.500529	0.356	0.263	1	2	AT4G18120	MEI2-LIKE 3 (ML3)	MEI2-LIKE 3 (ML3);MEI2-LIKE 3 (AML3)	A member of mei2-like gene family, predominantly plant-based family of genes encoding RNA binding proteins with characteristic presence of a highly conserved RNA binding motif first described in the mei2 gene of the fission yeast S. pombe. In silico analyses reveal nine mei2 -like genes in A. thaliana. They were grouped into four distinct clades, based on overall sequence similarity and subfamily…
0.00046839	0.408706	0.446	0.343	1	2	AT2G06025	GCN5&#8208;RELATED N&#8208;ACETYLTRANSFERASE 6 (GNAT6)	GCN5&#8208;RELATED N&#8208;ACETYLTRANSFERASE 6 (GNAT6)	Acyl-CoA N-acyltransferases (NAT) superfamily protein;(source:Araport11)
0.000527267	0.526181	0.287	0.19	1	2	AT1G08640	CHLOROPLAST J-LIKE DOMAIN 1 (CJD1)	CHLOROPLAST J-LIKE DOMAIN 1 (CJD1)	Encodes a choloroplast membrane protein CJD1 (Chloroplast J-like Domain 1). Predicted to contain a transit peptide, three transmembrane domains and an N-terminal J-like domain. Influences fatty acid composition of chloroplast lipids.
0.000588253	0.521072	0.317	0.22	1	2	AT1G78120	TETRATRICOPEPTIDE REPEAT 12 (TPR12)	TETRATRICOPEPTIDE REPEAT 12 (TPR12)	Encodes one of the 36 carboxylate clamp (CC)-tetratricopeptide repeat (TPR) proteins (Prasad 2010, Pubmed ID: 20856808) with potential to interact with Hsp90/Hsp70 as co-chaperones.
0.000660722	0.457231	0.351	0.249	1	2	AT1G76820			eukaryotic translation initiation factor 2 (eIF-2) family protein;(source:Araport11)
0.000698912	0.402446	0.272	0.176	1	2	AT3G61460	BRASSINOSTEROID-RESPONSIVE RING-H2 (BRH1)	BRASSINOSTEROID-RESPONSIVE RING-H2 (BRH1)	Encodes a novel ring finger protein and forms an N-terminal hydrophobic domain and a C-terminal RING-H2 signature. Expression is down regulated by brassinolide.
0.00071925	0.524154	0.302	0.203	1	2	AT2G23610	METHYL ESTERASE 3 (MES3)	ARABIDOPSIS THALIANA METHYL ESTERASE 3 (ATMES3);METHYL ESTERASE 3 (MES3)	Encodes a protein shown to have carboxylesterase activity, methyl IAA esterase activity, and methyl jasmonate esterase activity in vitro. This protein does not act on methyl salicylate, MeGA4, or MEGA9 in vitro.
0.00072925	0.524441	0.292	0.197	1	2	AT5G49520	WRKY DNA-BINDING PROTEIN 48 (WRKY48)	WRKY DNA-BINDING PROTEIN 48 (WRKY48);ARABIDOPSIS THALIANA WRKY DNA-BINDING PROTEIN 48 (ATWRKY48)	Encodes WRKY48, a member of the WRKY Transcription Factor. WRKY48 is a stress- and pathogen-induced transcriptional activator that represses plant basal defense. The mRNA is cell-to-cell mobile.
0.000769789	0.303013	0.802	0.74	1	2	AT2G41430	EARLY RESPONSIVE TO DEHYDRATION 15 (ERD15)	EARLY RESPONSIVE TO DEHYDRATION 15 (ERD15);LIGHT STRESS RESPONSE DEFICIENT 1 (LSR1);LIGHT STRESS-REGULATED 1 (LSR1);CTC-INTERACTING DOMAIN 1 (CID1); (LSR1)	Encodes hydrophilic protein lacking Cys residues that is expressed in response to drought stress, light stress and treatment with plant-growth-promoting rhizobacteria (Paenibacillus polymyxa), possibly revealing a connection between responses to biotic and abiotic stress. Also identified as a CTC Interacting Domain (CID) protein in a yeast two hybrid screen using the PAB2 protein as bait. Contain…
0.000772796	0.501656	0.381	0.28	1	2	AT1G63420			O-glucosyltransferase-like protein (DUF821);(source:Araport11)
0.000773937	0.453635	0.371	0.274	1	2	AT5G22640	EMBRYO DEFECTIVE 1211 (emb1211)	TRANSLOCON AT THE INNER ENVELOPE MEMBRANE OF CHLOROPLASTS 100 (TIC100);EMBRYO DEFECTIVE 1211 (emb1211)	EMB1211 is a MORN (multiple membrane occupation and recognition nexus) motif containing protein involved in embryo development and chloroplast biogenesis. The mRNA is cell-to-cell mobile.
0.000782382	0.410484	0.431	0.334	1	2	AT1G71980	(RMR2)	(RMR2)	RMR2 is a secretory pathway protein localized to the trans-golgi network. It belongs to a family of vacuolar sorting receptors. If forms heterodimers with RMR1.
0.000799869	0.709184	0.252	0.172	1	2	AT1G68580			Agenet and bromo-adjacent homology (BAH) domain-containing protein;(source:Araport11)
0.000812131	0.259338	0.762	0.647	1	2	AT1G73540	NUDIX HYDROLASE HOMOLOG 21 (NUDT21)	NUDIX HYDROLASE HOMOLOG 21 (atnudt21);NUDIX HYDROLASE HOMOLOG 21 (NUDT21)	nudix hydrolase homolog 21;(source:Araport11)
0.000900428	0.378519	0.282	0.186	1	2	AT1G54200	BIG GRAIN 3 (BG3)	BIG GRAIN 3 (BG3)	DNA mismatch repair Msh6-like protein;(source:Araport11)
0.000954486	0.411718	0.386	0.287	1	2	AT4G02510	TRANSLOCON AT THE OUTER ENVELOPE MEMBRANE OF CHLOROPLASTS 159 (TOC159)	TRANSLOCON AT THE OUTER ENVELOPE MEMBRANE OF CHLOROPLASTS 159 (TOC159);PLASTID PROTEIN IMPORT 2 (PPI2); (ATTOC159);TRANSLOCON AT THE OUTER ENVELOPE MEMBRANE OF CHLOROPLASTS 86 (TOC86);TRANSLOCON AT THE OUTER ENVELOPE MEMBRANE OF CHLOROPLASTS 160 (TOC160)	An integral membrane GTPase that functions as a transit-sequence receptor required for the import of proteins necessary for chloroplast biogenesis. Located in the outer chloroplast membrane. Phosphorylation of the G-domains regulate translocon assembly. The mRNA is cell-to-cell mobile.
0.00098157	0.444722	0.45	0.352	1	2	AT5G38150	PLASTID MOVEMENT IMPAIRED 15 (PMI15)	PLASTID MOVEMENT IMPAIRED 15 (PMI15)	Involved in chloroplast avoidance movement under high-light intensities
0.0010106	0.499398	0.282	0.195	1	2	AT4G17870	PYRABACTIN RESISTANCE 1 (PYR1)	PYRABACTIN RESISTANCE 1 (PYR1);REGULATORY COMPONENT OF ABA RECEPTOR 11 (RCAR11)	Encodes a member of the PYR (pyrabactin resistance )/PYL(PYR1-like)/RCAR (regulatory components of ABA receptor) family proteins with 14 members. PYR/PYL/RCAR family proteins function as abscisic acid sensors. Mediate ABA-dependent regulation of protein phosphatase 2Cs ABI1 and ABI2.
0.00109726	0.384271	0.495	0.399	1	2	AT5G55550			RNA-binding (RRM/RBD/RNP motifs) family protein;(source:Araport11)
0.00120941	0.31946	0.46	0.364	1	2	AT2G03150	SHORT ROOT IN SALT MEDIUM 1 (RSA1)	EMBRYO DEFECTIVE 1579 (emb1579);SHORT ROOT IN SALT MEDIUM 1 (RSA1)	Encodes a nuclear-localized calcium-binding protein RSA1 (SHORT ROOT IN SALT MEDIUM 1), which is required for salt tolerance.
0.00126704	0.447539	0.416	0.325	1	2	AT2G40000	ORTHOLOG OF SUGAR BEET HS1 PRO-1 2 (HSPRO2)	ORTHOLOG OF SUGAR BEET HS1 PRO-1 2 (HSPRO2);ARABIDOPSIS ORTHOLOG OF SUGAR BEET HS1 PRO-1 2 (ATHSPRO2)	Ortholog of sugar beet HS1 PRO-1 2. Involved in basal disease resistance.
0.00136235	0.390141	0.272	0.187	1	2	AT1G79790	FLAVIN MONONUCLEOTIDE HYDROLASE 1 (FHY1)	FLAVIN MONONUCLEOTIDE HYDROLASE 1 (FHY1);ARABIDOPSIS THALIANA CHLOROPLAST FMN HYDROLASE 1 (ATCPFHY1); (PYRP1)	Encodes a chloroplast-localized FMN hydrolase that whose phosphatase activity is FMN-specific.
0.00139207	0.57053	0.277	0.197	1	2	AT2G42750	DNA J PROTEIN C77 (DJC77)	DNA J PROTEIN C77 (DJC77)	DNAJ heat shock N-terminal domain-containing protein;(source:Araport11)
0.00144865	0.456566	0.302	0.21	1	2	AT4G18610	LIGHT SENSITIVE HYPOCOTYLS 9 (LSH9)	LIGHT SENSITIVE HYPOCOTYLS 9 (LSH9)	LIGHT-DEPENDENT SHORT HYPOCOTYLS-like protein (DUF640);(source:Araport11)
0.00162137	0.41497	0.292	0.206	1	2	AT4G25170			Uncharacterized conserved protein (UCP012943);(source:Araport11)
0.00166531	0.397349	0.411	0.315	1	2	AT5G06265			hyaluronan mediated motility receptor-like protein;(source:Araport11)
0.00180603	0.495159	0.356	0.269	1	2	AT3G27770	HYPOXIA RESPONSE UNKNOWN PROTEIN 53 (HUP53)	HYPOXIA RESPONSE UNKNOWN PROTEIN 53 (HUP53)	plant/protein;(source:Araport11)
0.00189819	0.294734	0.609	0.522	1	2	AT4G39680	ACINUS (ACINUS)	ACINUS (ACINUS)	SAP domain-containing protein;(source:Araport11)
0.00195405	0.499573	0.322	0.238	1	2	AT3G46530	RECOGNITION OF PERONOSPORA PARASITICA 13 (RPP13)	RECOGNITION OF PERONOSPORA PARASITICA 13 (RPP13); (RPP11);RECOGNITION OF PERONOSPORA PARASITICA 11 (RPP11)	Confers resistance to the biotrophic oomycete, Peronospora parasitica. Encodes an NBS-LRR type R protein with a putative amino-terminal leucine zipper. Fungal protein ATR13 induces RPP13 gene expression and disease resistance. The mRNA is cell-to-cell mobile.
0.00200869	0.39455	0.347	0.251	1	2	AT5G60400			hypothetical protein;(source:Araport11)
0.00204228	0.540976	0.262	0.18	1	2	AT3G01120	METHIONINE OVERACCUMULATION 1 (MTO1)	METHIONINE OVERACCUMULATION 1 (MTO1);CYSTATHIONINE GAMMA-SYNTHASE (CGS);A. THALIANA CYSTATHIONINE GAMMA-SYNTHETASE 1 (AtCYS1);CYSTATHIONINE GAMMA-SYNTHASE 1 (CGS1); (AtCGS1)	encodes a cystathionine gamma-synthase, which performs the first committed step in methionine biosynthesis. A conserved motif of 13 amino acids in the first exon is required for posttranscriptional autoregulation. This enzyme shares the same substrate as threonine synthase (TS) and its absence transcriptionally affects 8 genes in the genome.
0.00211762	0.390552	0.257	0.172	1	2	AT1G31320	LOB DOMAIN-CONTAINING PROTEIN 4 (LBD4)	LOB DOMAIN-CONTAINING PROTEIN 4 (LBD4)	LOB domain-containing protein 4;(source:Araport11)
0.00223587	0.477825	0.257	0.174	1	2	AT3G17040	HIGH CHLOROPHYLL FLUORESCENT 107 (HCF107)	HIGH CHLOROPHYLL FLUORESCENT 107 (HCF107)	It is a RNA tetratricopeptide repeat-containing protein required for normal processing of transcripts from the polycistronic chloroplast psbB-psbT-psbH-petB-petD operon coding for proteins of the photosystem II and cytochrome b6/f complexes. Localizes to the chloroplast membrane. Involved in regulating plastidial gene expression and biogenesis. It binds in the psbT?psbH intercistronic region and …
0.00223891	0.478333	0.262	0.181	1	2	AT5G10860	CBS DOMAIN CONTAINING PROTEIN 3 (CBSX3)	CBS DOMAIN CONTAINING PROTEIN 3 (CBSX3)	Encodes a single cystathionine beta-Synthase domain-containing protein. Modulates development by regulating the thioredoxin system.
0.00230114	0.296035	0.49	0.388	1	2	AT1G50200	ALANYL-TRNA SYNTHETASE (ALATS)	ALANYL-TRNA SYNTHETASE (ALATS)	Alanyl-tRNA synthetase;(source:Araport11)
0.00234064	0.304673	0.55	0.441	1	2	AT2G01670	NUDIX HYDROLASE HOMOLOG 17 (NUDT17)	NUDIX HYDROLASE HOMOLOG 17 (atnudt17);NUDIX HYDROLASE HOMOLOG 17 (NUDT17)	nudix hydrolase homolog 17;(source:Araport11)
0.00236583	0.464621	0.45	0.36	1	2	AT2G30860	GLUTATHIONE S-TRANSFERASE PHI 9 (GSTF9)	GLUTATHIONE S-TRANSFERASE PHI 9 (ATGSTF9); (GLUTTR);GLUTATHIONE S-TRANSFERASE PHI 9 (GSTF9); (ATGSTF7)	Encodes glutathione transferase belonging to the phi class of GSTs. Naming convention according to Wagner et al. (2002).
0.00274777	0.273583	0.812	0.692	1	2	AT5G65660			hydroxyproline-rich glycoprotein family protein;(source:Araport11)
0.00321783	0.437339	0.317	0.239	1	2	AT1G18660	IAN9-ASSOCIATED PROTEIN1 (IAP1)	IAN9-ASSOCIATED PROTEIN1 (IAP1)	Membrane localized protein of unknown function. Involved in negative regulation of immune response. Mutants have increased resistance to pathogens.
0.00333007	0.327894	0.347	0.26	1	2	AT5G61140	(BRR2C)	(BRR2C)	Encodes a predicted protein with 30% identity with MER3/RCK. Similar to yast Brr2p DEAD/DExH box ATP-dependent RNA helicase.
0.00348006	0.536822	0.282	0.205	1	2	AT1G28330	DORMANCY-ASSOCIATED PROTEIN-LIKE 1 (DYL1)	DORMANCY-ASSOCIATED PROTEIN 1 (DRM1);DORMANCY-ASSOCIATED PROTEIN-LIKE 1 (DYL1); (ATDRM1)	dormancy-associated protein (DRM1)
0.00372407	0.395707	0.257	0.179	1	2	AT4G14550			IAA14 is a member of the Aux/IAA protein family. Involved in lateral root development. Gain of function mutation decreases auxin-inducible gene expression. Protein is localized to the nucleus. Expressed in stele and root tip epidermis. Functions as a negative regulator of ARF7/19.
0.00399438	0.368907	0.416	0.331	1	2	AT1G01490	HEAVY METAL PROTEIN 1 (ATHMP01)	HEAVY METAL PROTEIN 1 (ATHMP01)	Heavy metal transport/detoxification superfamily protein;(source:Araport11)
0.00403299	0.352624	0.307	0.228	1	2	AT3G05090	LATERAL ROOT STIMULATOR 1 (LRS1)	LATERAL ROOT STIMULATOR 1 (LRS1)	Encodes a DCAF protein. Mutants are defective in lateral root development and suggest roles for DDB1-Cul4?mediated protein degradation in regulating auxin accumulation during lateral root primordium development and lateral root meristem emergence.
0.00429143	0.448756	0.371	0.281	1	2	AT3G44990	XYLOGLUCAN ENDOTRANSGLUCOSYLASE/HYDROLASE 31 (XTH31)	XYLOGLUCAN ENDO-TRANSGLYCOSYLASE-RELATED 8 (XTR8); (ATXTR8);XYLOGLUCAN ENDOTRANSGLUCOSYLASE/HYDROLASE 31 (XTH31); (ATXTH31)	Encodes a xyloglucan endotransglycosylase/hydrolase. Protein sequence and phylogenetic analysis indicates that this enzyme resides in Group III-A of the XTH family, with high similarity to Tropaeolum majus (nasturtium) xyloglucanase 1 (TmNXG1).Enzyme kinetic analysis indicates predominant xyloglucan endo-hydrolase activity (EC 3.2.1.151) with only limited potential to act as a xyloglucan endo-tra…
0.00451716	0.25743	0.351	0.261	1	2	AT1G15750	TOPLESS (TPL)	TOPLESS (TPL);WUS-INTERACTING PROTEIN 1 (WSIP1)	Encodes a protein with several WD40 repeats at the C-terminus and predicted protein-protein interaction domains at the N-terminus. Together with the TOPLESS-RELATED PROTEINS (TPRs), it is thought to be involved in transcriptional repression of root-promoting genes in the top half of the embryo during the transition stage of embryogenesis. It can also interact with IAA12 through the EAR domain of …
0.00474032	0.351418	0.356	0.272	1	2	AT1G74840			Homeodomain-like superfamily protein;(source:Araport11)
0.00489414	0.403901	0.45	0.356	1	2	AT4G24570	DICARBOXYLATE CARRIER 2 (DIC2)	DICARBOXYLATE CARRIER 2 (DIC2);PLANT UNCOUPLING MITOCHONDRIAL PROTEIN 4 (UCP4)	Encodes one of the mitochondrial dicarboxylate carriers (DIC): DIC1 (AT2G22500), DIC2 (AT4G24570), DIC3 (AT5G09470). The mRNA is cell-to-cell mobile.
0.00489648	0.335	0.48	0.403	1	2	AT1G73490			RNA-binding (RRM/RBD/RNP motifs) family protein;(source:Araport11)
0.00498767	0.346219	0.277	0.198	1	2	AT3G13570	SC35-LIKE SPLICING FACTOR 30A (SCL30A)	SC35-LIKE SPLICING FACTOR 30A (SCL30A);SC35-LIKE SPLICING FACTOR 30A (At-SCL30A)	encodes an SC35-like splicing factor of 30 kD that is localized to the nuclear specks. Barta et al (2010) have proposed a nomenclature for Serine/Arginine-Rich Protein Splicing Factors (SR proteins): Plant Cell. 2010, 22:2926.
0.0056887	0.538078	0.287	0.22	1	2	AT3G51840	ACYL-COA OXIDASE 4 (ACX4)	(ATSCX);ACYL-COA OXIDASE 4 (ACX4); (ATG6)	Encodes a short-chain acyl-CoA oxidase, which catalyzes the first step of peroxisomal fatty acid beta-oxidation during early, post-germinative growth in oilseed species. Null mutants virtually lack short-chain acyl-CoA and are resistant to 2,4-dichlorophenoxybutyric acid, which is converted to the herbicide and auxin analogue 2,4-dichlorophenoxyacetic acid by beta-oxidation. Despite the almost co…
0.00586229	0.353843	0.272	0.196	1	2	AT5G50920	CLPC HOMOLOGUE 1 (CLPC1)	(CLPC); (ATHSP93-V);INCREASED RESISTANCE TO MYZUS PERSICAE 1 (IRM1);DE-REGULATED CAO ACCUMULATION 1 (DCA1);CLPC HOMOLOGUE 1 (CLPC1);HEAT SHOCK PROTEIN 93-V (HSP93-V)	Encodes a protein that is similar to ATP-dependent Clp protease ATP-binding subunit / ClpC. Involved in protein import into the chloroplast. May provide ATP source that drives the TIC (Translocon at the Inner envelope membrane of Chloroplasts) translocation machinery. Association of Hsp93 with the inner envelope membrane through its N domain is important for the functions of Hsp93 in vivo.
0.00779569	0.282798	0.431	0.344	1	2	AT5G64740	CELLULOSE SYNTHASE 6 (CESA6)	CELLULOSE SYNTHASE 6 (CESA6);PROCUSTE 1 (PRC1); (E112);ISOXABEN RESISTANT 2 (IXR2)	Encodes a cellulose synthase isomer. CESA6 mutants have cellulose defect in the primary cell wall. Multiple lines of evidence suggest that CESA6, along with CESA1 and CESA3 are present in the same plasma membrane complex for cellulose biosynthesis. CESA2 and CESA5 are related to CESA6, having partially redundant roles. As inferred from the null role of secondary wall-type CesAs, included in a set…
0.0079712	0.267986	0.282	0.202	1	2	AT5G25630			Tetratricopeptide repeat (TPR)-like superfamily protein;(source:Araport11)
0.00861191	0.26401	0.327	0.24	1	2	AT3G02510			Regulator of chromosome condensation (RCC1) family protein;(source:Araport11)
0.00882556	0.267468	0.614	0.537	1	2	AT2G05440	GLYCINE RICH PROTEIN 9 (GRP9)	ARABIDOPSIS GLYCINE RICH PROTEIN 9 (ATGRP9);GLYCINE RICH PROTEIN 9 (GRP9)	GLYCINE RICH PROTEIN 9;(source:Araport11)
1.34809e-170	3.6025	0.722	0.058	5.09834e-166	3	AT2G18150			Peroxidase superfamily protein;(source:Araport11)
2.22126e-167	3.33722	0.578	0.026	8.40058e-163	3	AT4G14060			Polyketide cyclase/dehydrase and lipid transport superfamily protein;(source:Araport11)
1.84553e-157	2.62776	0.487	0.014	6.97962e-153	3	AT1G11170			lysine ketoglutarate reductase trans-splicing-like protein (DUF707);(source:Araport11)
3.21114e-150	3.37194	0.759	0.083	1.21442e-145	3	AT1G35250	ACYL-LIPID THIOESTERASE 2 (ALT2)	ACYL-LIPID THIOESTERASE 2 (ALT2)	Thioesterase superfamily protein;(source:Araport11)
1.32702e-142	3.14998	0.829	0.122	5.01866e-138	3	AT5G38030	DETOXIFICATION30 (DTX30)	DETOXIFICATION30 (DTX30)	MATE transporter involved in auxin homeostasis in roots.
8.16732e-137	3.12445	0.471	0.019	3.0888e-132	3	AT4G25810	XYLOGLUCAN ENDOTRANSGLYCOSYLASE 6 (XTR6)	XYLOGLUCAN ENDOTRANSGLYCOSYLASE 6 (XTR6);XYLOGLUCAN ENDOTRANSGLUCOSYLASE/HYDROLASE 23 (XTH23)	xyloglucan endotransglycosylase-related protein (XTR6)
1.86751e-133	2.95812	0.572	0.043	7.06272e-129	3	AT2G33850	E6-LIKE 1 (E6L1)	E6-LIKE 1 (E6L1)	Stigmatic factor that plays a role during the early post-pollination stages.
2.10257e-131	3.18216	0.492	0.026	7.95171e-127	3	AT3G45070			Encodes a sulfotransferase with sulfating activity toward flavonoids.
1.79741e-114	2.73634	0.92	0.218	6.79762e-110	3	AT4G13280			Catalyzes the conversion of farnesyl diphosphate to (Z)-gamma-bisabolene and the additional minor products E-nerolidol and alpha-bisabolol. Expressed in cortex and sub-epidermal layers of roots, leaf hydathodes and flower stigmata. Induced by wounding.
5.68227e-110	2.10299	0.433	0.024	2.14898e-105	3	AT3G46650			UDP-Glycosyltransferase superfamily protein;(source:Araport11)
3.01099e-109	2.78741	0.898	0.211	1.13873e-104	3	AT3G16400	NITRILE SPECIFIER PROTEIN 1 (NSP1)	MYROSINASE-BINDING PROTEIN-LIKE PROTEIN-470 (ATMLP-470);NITRILE SPECIFIER PROTEIN 1 (NSP1);NITRILE SPECIFIER PROTEIN 1 (ATNSP1)	Encodes a nitrile-specifier protein NSP1 responsible for constitutive and herbivore-induced simple nitrile formation in rosette leaves. NSP1 is one out of five (At3g16400/NSP1, At2g33070/NSP2, At3g16390/NSP3, At3g16410/NSP4 and At5g48180/NSP5) A. thaliana epithiospecifier protein (ESP) homologues that promote simple nitrile, but not epithionitrile or thiocyanate formation. The mRNA is cell-to-cel…
4.16946e-108	2.30452	0.439	0.027	1.57685e-103	3	AT5G65790	#N/A	#N/A	#N/A
8.99918e-107	2.05918	0.374	0.015	3.4034e-102	3	AT5G51060	ROOT HAIR DEFECTIVE 2 (RHD2)	ROOT HAIR DEFECTIVE 2 (RHD2);RESPIRATORY BURST OXIDASE HOMOLOG C (RBOHC);A. THALIANA RESPIRATORY BURST OXIDASE HOMOLOG C (ATRBOHC)	RHD2 (along with RHD3 and RHD4) is required for normal root hair elongation. Has NADPH oxidase activity. Gene is expressed in the elongation and differention zone in trichoblasts and elongating root hairs. RDH2 is localized to the growing tips of root hair cells. It is required for the production of reactive oxygen species in response to extracellular ATP stimulus. The increase in ROS production …
7.12537e-101	2.23934	0.348	0.014	2.69474e-96	3	AT1G35140	PHOSPHATE-INDUCED 1 (PHI-1)	PHOSPHATE-INDUCED 1 (PHI-1);HYPOXIA RESPONSE UNKNOWN PROTEIN 46 (HUP46);EXORDIUM LIKE 7 (EXL7);EXORDIUM LIKE 1 (EXL1)	EXL1 is involved in the C-starvation response. Phenotypic changes of an exl1 loss of function mutant became evident only under corresponding experimental conditions. For example, the mutant showed diminished biomass production in a short-day/low light growth regime, impaired survival during extended night, and impaired survival of anoxia stress.
1.19417e-100	1.78654	0.348	0.013	4.51624e-96	3	AT1G35242			hypothetical protein;(source:Araport11)
6.74968e-100	2.85321	0.781	0.157	2.55266e-95	3	AT1G62540			belongs to the flavin-monooxygenase (FMO) family, encodes a glucosinolate S-oxygenase that catalyzes the conversion of methylthioalkyl glucosinolates to methylsulfinylalkyl glucosinolatesThe mRNA is cell-to-cell mobile.
8.08433e-96	2.35326	0.455	0.039	3.05741e-91	3	AT5G37540			Eukaryotic aspartyl protease family protein;(source:Araport11)
1.7327e-95	3.064	0.84	0.235	6.55291e-91	3	AT1G70850	MLP-LIKE PROTEIN 34 (MLP34)	MLP-LIKE PROTEIN 34 (MLP34)	MLP-like protein 34;(source:Araport11)
2.28194e-93	2.16991	0.39	0.025	8.63008e-89	3	AT1G35240	AUXIN RESPONSE FACTOR 20 (ARF20)	AUXIN RESPONSE FACTOR 20 (ARF20)	auxin response factor 20;(source:Araport11)
2.71497e-92	3.19737	0.594	0.088	1.02678e-87	3	AT1G14240	APYRASE3 (APY3)	APYRASE3 (APY3)	GDA1/CD39 nucleoside phosphatase family protein;(source:Araport11)
4.00875e-88	2.33106	0.487	0.053	1.51607e-83	3	AT5G38000			Zinc-binding dehydrogenase family protein;(source:Araport11)
2.95523e-87	2.65251	0.952	0.423	1.11764e-82	3	AT4G23670			Polyketide cyclase/dehydrase and lipid transport superfamily protein;(source:Araport11)
4.73626e-86	2.43774	0.781	0.189	1.79121e-81	3	AT3G16450	JACALIN-RELATED LECTIN 33 (JAL33)	JACALIN-RELATED LECTIN 33 (JAL33)	Mannose-binding lectin superfamily protein;(source:Araport11)
1.29917e-85	2.71366	0.46	0.048	4.91333e-81	3	AT5G17700			MATE efflux family protein;(source:Araport11)
3.99132e-84	2.1934	0.465	0.052	1.50948e-79	3	AT4G13660	PINORESINOL REDUCTASE 2 (PRR2)	PSEUDO-RESPONSE REGULATOR 2 (PRR2); (ATPRR2);PINORESINOL REDUCTASE 2 (PRR2)	Encodes a pinoresinol reductase involved in lignan biosynthesis. Expressed strongly in roots and less strongly in stems. Shows preference for pinoresinol and not lariciresinol. The mRNA is cell-to-cell mobile.
5.8982e-84	2.46451	0.465	0.051	2.23064e-79	3	AT5G04370	(NAMT1)	(NAMT1)	A member of the Arabidopsis SABATH methyltransferase gene family. Encodes NAMT1, a methyltransferase that methylates nicotinic acid to yield methyl nicotinate.
1.91581e-83	2.51236	0.422	0.039	7.24539e-79	3	AT1G77520			O-methyltransferase family protein;(source:Araport11)
2.16687e-83	2.09355	0.594	0.092	8.19489e-79	3	AT4G13290	CYTOCHROME P450, FAMILY 71, SUBFAMILY A, POLYPEPTIDE 19 (CYP71A19)	CYTOCHROME P450, FAMILY 71, SUBFAMILY A, POLYPEPTIDE 19 (CYP71A19)	putative cytochrome P450
3.82497e-83	3.22515	0.492	0.063	1.44656e-78	3	AT2G38380			Peroxidase superfamily protein;(source:Araport11)
1.21842e-82	2.68192	0.674	0.137	4.60794e-78	3	AT3G16430	JACALIN-RELATED LECTIN 31 (JAL31)	JACALIN-RELATED LECTIN 31 (JAL31); (PBPII)	Encodes a protein that increases the beta-glucosidase activities of three scopolin glucosidases in vitro.
1.22195e-82	2.63296	0.508	0.066	4.62131e-78	3	AT5G03760	(ATCSLA09)	(ATCSLA09); (CSLA09); (ATCSLA9);CELLULOSE SYNTHASE LIKE A9 (CSLA9);RESISTANT TO AGROBACTERIUM TRANSFORMATION 4 (RAT4)	encodes a beta-mannan synthase that is required for agrobacterium-mediated plant genetic transformation involves a complex interaction between the bacterium and the host plant. 3' UTR is involved in transcriptional regulation and the gene is expressed in the elongation zone of the root.
1.62547e-82	2.63262	0.626	0.115	6.14735e-78	3	AT2G39410	(MAGL7)	(MAGL7)	alpha/beta-Hydrolases superfamily protein;(source:Araport11)
1.61679e-80	2.39851	0.54	0.081	6.11453e-76	3	AT3G21770			Peroxidase superfamily protein;(source:Araport11)
1.97064e-80	3.68895	0.492	0.066	7.45277e-76	3	AT5G38020			encodes a protein whose sequence is similar to SAM:salicylic acid carboxyl methyltransferase (SAMT) (GI:6002712)(Clarkia breweri) and to SAM:benzoic acid carboxyl methyltransferase (BAMT)(GI:9789277)(Antirrhinum majus). SABATH family methyltransferase.
5.2254e-77	2.13194	0.824	0.243	1.97619e-72	3	AT4G09030	ARABINOGALACTAN PROTEIN 10 (AGP10)	ARABINOGALACTAN PROTEIN 10 (AGP10); (ATAGP10)	Encodes arabinogalactan protein (AGP10). The mRNA is cell-to-cell mobile.
2.67851e-76	2.75557	0.578	0.101	1.01299e-71	3	AT2G01520	MLP-LIKE PROTEIN 328 (MLP328)	MLP-LIKE PROTEIN 328 (MLP328);(ZUSAMMEN-CA)-ENHANCED 1 (ZCE1)	Encodes a cis-cinnamic acid responsive gene that is a member of the major latex protein-like gene family and plays a role in promoting vegetative growth and delaying &#64258;owering. The mRNA is cell-to-cell mobile.
6.92219e-76	2.00891	0.455	0.054	2.6179e-71	3	AT1G13340	IST1-LIKE 6 (ISTL6)	IST1-LIKE 6 (ISTL6)	Regulator of Vps4 activity in the MVB pathway protein;(source:Araport11)
4.91809e-75	1.71204	0.294	0.016	1.85997e-70	3	AT3G45680	(NPF2.3)	(NPF2.3)	Major facilitator superfamily protein;(source:Araport11)
4.53339e-74	2.22926	0.861	0.288	1.71448e-69	3	AT3G16420	PYK10-BINDING PROTEIN 1 (PBP1)	PYK10-BINDING PROTEIN 1 (PBP1);JACALIN-RELATED LECTIN 30 (JAL30); (PBPI)	The PBP1(PYK10-binding protein 1) assists the PYK10 (beta-glucosidase complex) in its activity and may act like a molecular chaperone that facilitates the correct polymerization of PYK10, when tissues are damaged and subcellular structures are destroyed by pests. The mRNA is cell-to-cell mobile.
9.5067e-73	2.27738	0.813	0.251	3.59534e-68	3	AT4G37410	CYTOCHROME P450, FAMILY 81, SUBFAMILY F, POLYPEPTIDE 4 (CYP81F4)	CYTOCHROME P450, FAMILY 81, SUBFAMILY F, POLYPEPTIDE 4 (CYP81F4)	member of CYP81F The mRNA is cell-to-cell mobile.
4.16729e-72	2.29581	0.401	0.043	1.57603e-67	3	AT1G72140	(NPF5.12)	TRANSPORTER OF IBA1 (TOB1); (NPF5.12)	Tonoplast localized pH dependent, low affinity nitrogen transporter.In shoots, expressed in leaf veins and mesophyll. In roots, GUS activity was detected in root vascular stele. More highly expressed in roots.
9.99919e-72	1.99208	0.449	0.057	3.78159e-67	3	AT1G80820	CINNAMOYL COA REDUCTASE (CCR2)	CINNAMOYL COA REDUCTASE (CCR2); (ATCCR2)	Encodes an cinnamoyl CoA reductase isoform. Involved in lignin biosynthesis.
2.36925e-71	2.24177	0.262	0.012	8.96026e-67	3	AT3G06778			Chaperone DnaJ-domain superfamily protein;(source:Araport11)
5.05243e-71	2.71723	0.856	0.364	1.91078e-66	3	AT4G11320	CYSTEINE PROTEASE 2 (CP2)	CYSTEINE PROTEASE 2 (CP2); (ATCP2)	Papain family cysteine protease;(source:Araport11)
2.18585e-70	1.81563	0.385	0.039	8.26668e-66	3	AT5G12900			DNA double-strand break repair RAD50 ATPase;(source:Araport11)
3.20407e-69	2.17239	0.278	0.016	1.21175e-64	3	AT3G26460			Polyketide cyclase/dehydrase and lipid transport superfamily protein;(source:Araport11)
3.94356e-69	1.63947	0.353	0.031	1.49141e-64	3	AT2G17770	BASIC REGION/LEUCINE ZIPPER MOTIF 27 (BZIP27)	BASIC REGION/LEUCINE ZIPPER MOTIF 27 (BZIP27)	Encodes a paralog of bZIP transcription factor FD. This protein interacts with FD and FT.
1.91344e-67	1.69565	0.267	0.015	7.23644e-63	3	AT1G06520	GLYCEROL-3-PHOSPHATE SN-2-ACYLTRANSFERASE 1 (GPAT1)	GLYCEROL-3-PHOSPHATE SN-2-ACYLTRANSFERASE 1 (SN-2-GPAT1);GLYCEROL-3-PHOSPHATE SN-2-ACYLTRANSFERASE 1 (GPAT1);GLYCEROL-3-PHOSPHATE SN-2-ACYLTRANSFERASE 1 (ATGPAT1)	sn-glycerol-3-phosphate 2-O-acyltransferase. Expressed in flower buds and siliques. Homozygous mutant plants are male sterile.
1.83329e-65	2.17173	0.957	0.649	6.93332e-61	3	AT3G09260	(PYK10)	(PYK10); (PSR3.1); (BGLU23);LONG ER BODY (LEB)	Encodes beta-glucosidase.The major constituent of ER bodies. One of the most abundant proteins in Arabidopsis seedlings. Exist in an soluble (inactive) and non-soluble (active) form, most probably formed in a polymerization process. Involved in the mutualistic interaction between Arabidopsis and the endophytic fungus Piriformospora indica.
2.4316e-63	2.21734	0.316	0.028	9.19608e-59	3	AT4G36430			Peroxidase superfamily protein;(source:Araport11)
6.15324e-63	2.68263	0.604	0.145	2.32709e-58	3	AT2G39310	JACALIN-RELATED LECTIN 22 (JAL22)	JACALIN-RELATED LECTIN 22 (JAL22)	jacalin-related lectin 22;(source:Araport11)
4.29148e-62	1.77645	0.717	0.193	1.62299e-57	3	AT2G40460			Major facilitator superfamily protein;(source:Araport11)
6.88777e-62	1.9533	0.759	0.24	2.60489e-57	3	AT3G15950	(NAI2)	(NAI2)	Similar to TSK-associating protein 1 (TSA1), contains 10 EFE repeats, a novel repeat sequence unique to plants. Expressed preferentially in the roots.Protein is localized to ER bodies- an endoplasmic reticulum derived structure. Loss of function mutations lack ER bodies.
2.1678e-61	1.84115	0.449	0.068	8.19841e-57	3	AT2G22770	(NAI1)	(NAI1)	Regulates the development of ER bodies. also involves in response to the endophytic fungus Piriformospora indica.
8.45968e-60	1.91204	0.353	0.04	3.19937e-55	3	AT1G16060	ARIA-INTERACTING DOUBLE AP2 DOMAIN PROTEIN (ADAP)	ARIA-INTERACTING DOUBLE AP2 DOMAIN PROTEIN (ADAP);WRINKLED 3 (WRI3)	Encodes ADAP, an AP2-domain protein that interacts with ARIA. ADAP is a positive regulator of the ABA response and is also involved in regulating seedling growth.
1.71785e-59	1.92547	0.684	0.199	6.49674e-55	3	AT2G22920	SERINE CARBOXYPEPTIDASE-LIKE 12 (SCPL12)	LAVONOL-PHENYLACYLTRANSFERASE 1 (FPT1);SERINE CARBOXYPEPTIDASE-LIKE 12 (SCPL12)	serine carboxypeptidase-like 12;(source:Araport11)
5.31074e-59	2.02682	0.337	0.037	2.00847e-54	3	AT1G44160			HSP40/DnaJ peptide-binding protein;(source:Araport11)
4.86654e-58	2.32279	0.626	0.162	1.84048e-53	3	AT3G26450			Polyketide cyclase/dehydrase and lipid transport superfamily protein;(source:Araport11)
1.14042e-57	2.17535	0.449	0.077	4.31295e-53	3	AT3G20370			TRAF-like family protein;(source:Araport11)
6.16968e-57	1.94337	0.337	0.04	2.33331e-52	3	AT2G47630	(MAGL9)	(MAGL9)	alpha/beta-Hydrolases superfamily protein;(source:Araport11)
2.20992e-56	1.88683	0.439	0.073	8.35771e-52	3	AT4G03210	XYLOGLUCAN ENDOTRANSGLUCOSYLASE/HYDROLASE 9 (XTH9)	XYLOGLUCAN ENDOTRANSGLUCOSYLASE/HYDROLASE 9 (XTH9)	Encodes a member of xyloglucan endotransglucosylase/hydrolases (XTHs) that catalyze the cleavage and molecular grafting of xyloglucan chains function in loosening and rearrangement of the cell wall. Gene is expressed in shoot apex region, flower buds, flower stalks and internodes bearing flowers.
8.45771e-56	1.98546	0.781	0.295	3.19862e-51	3	AT3G16470	JASMONATE RESPONSIVE 1 (JR1)	JASMONATE RESPONSIVE 1 (JR1);JACALIN-RELATED LECTIN 35 (JAL35);JACALIN-LECTIN LIKE 1 (ATJAC1)	Encodes a JA-responsive gene that coordinates with GRP7 in shaping plant development through the regulation of RNA processing in Arabidopsis. AtJAC1 interacts with RNA binding protein GRP7 specifically in the cytoplasm to regulate its nucleocytoplasmic distribution.
8.84674e-56	1.9389	0.626	0.173	3.34575e-51	3	AT3G07340	CRY2-INTERACTING BHLH 3 (CIB3)	CRY2-INTERACTING BHLH 3 (CIB3)	basic helix-loop-helix (bHLH) DNA-binding superfamily protein;(source:Araport11)
4.30743e-55	1.6471	0.321	0.036	1.62903e-50	3	AT2G12462			sterile alpha motif (SAM) domain protein;(source:Araport11)
5.72677e-55	1.81281	0.428	0.07	2.16581e-50	3	AT4G13190	PBS1-LIKE 24 (PBL24)	PBS1-LIKE 24 (PBL24)	Protein kinase superfamily protein;(source:Araport11)
5.94252e-55	1.64623	0.588	0.138	2.2474e-50	3	AT1G64060	RESPIRATORY BURST OXIDASE PROTEIN F (RBOH F)	(RBOHAP108);RESPIRATORY BURST OXIDASE PROTEIN F (RBOH F);RESPIRATORY BURST OXIDASE PROTEIN F (RBOHF);ARABIDOPSIS THALIANA RESPIRATORY BURST OXIDASE HOMOLOG F (ATRBOHF);RESPIRATORY BURST OXIDASE PROTEIN F (ATRBOH F)	Interacts with AtrbohD gene to fine tune the spatial control of ROI production and hypersensitive response to cell in and around infection site.
1.59795e-54	2.07039	0.449	0.079	6.04328e-50	3	AT3G09270	GLUTATHIONE S-TRANSFERASE TAU 8 (GSTU8)	GLUTATHIONE S-TRANSFERASE TAU 8 (ATGSTU8);GLUTATHIONE S-TRANSFERASE TAU 8 (GSTU8)	Encodes glutathione transferase belonging to the tau class of GSTs. Naming convention according to Wagner et al. (2002).
1.74424e-54	1.68066	0.401	0.06	6.59656e-50	3	AT1G60390	POLYGALACTURONASE 1 (PG1)	(PGL2);POLYGALACTURONASE 1 (PG1)	polygalacturonase 1;(source:Araport11)
5.80143e-54	1.90448	0.524	0.117	2.19404e-49	3	AT4G21910			MATE efflux family protein;(source:Araport11)
1.33567e-51	1.65114	0.706	0.225	5.05138e-47	3	AT3G16460	JACALIN-RELATED LECTIN 34 (JAL34)	JACALIN-RELATED LECTIN 34 (JAL34)	Mannose-binding protein
4.35565e-50	1.60687	0.396	0.066	1.64726e-45	3	AT1G15210	ATP-BINDING CASSETTE G35 (ABCG35)	PLEIOTROPIC DRUG RESISTANCE 7 (PDR7);PLEIOTROPIC DRUG RESISTANCE 7 (ATPDR7);ATP-BINDING CASSETTE G35 (ABCG35)	pleiotropic drug resistance 7;(source:Araport11)
2.18403e-49	1.85356	0.31	0.039	8.25978e-45	3	AT3G52870			IQ calmodulin-binding motif family protein;(source:Araport11)
3.56327e-48	2.206	0.396	0.071	1.34759e-43	3	AT1G76790	INDOLE GLUCOSINOLATE O-METHYLTRANSFERASE 5 (IGMT5)	INDOLE GLUCOSINOLATE O-METHYLTRANSFERASE 5 (IGMT5)	Encodes a protein with similarity to N-acetylserotonin O-methyltransferase (ASMT) but it does not have ASMT activity in vitro.
1.1886e-45	1.37514	0.262	0.028	4.49516e-41	3	AT3G21530			DNAse I-like superfamily protein;(source:Araport11)
1.14424e-44	1.60599	0.267	0.03	4.32739e-40	3	AT1G35260	MLP-LIKE PROTEIN 165 (MLP165)	MLP-LIKE PROTEIN 165 (MLP165)	MLP-like protein 165;(source:Araport11)
1.60678e-42	2.20685	0.289	0.04	6.07669e-38	3	AT1G79700	WRINKLED 4 (WRI4)	WRINKLED 4 (WRI4)	WRI4 encodes an AP2/ERF-type transcriptional activator that specifically controls cuticular wax biosynthesis in Arabidopsis stems. It also functions to activate transcription of genes involved fatty acid biosynthesis during seed and flower development as well as stem wax biosynthesis. Targets identified by ChIP-seq include: LACS1, KCR1, PAS2, ECR, and WSD1.
3.47302e-41	1.37062	0.556	0.155	1.31346e-36	3	AT2G01530	MLP-LIKE PROTEIN 329 (MLP329)	MLP-LIKE PROTEIN 329 (MLP329);(ZUSAMMEN-CA)-ENHANCED 2 (ZCE2)	MLP-like protein 329;(source:Araport11)
3.00272e-40	2.02643	0.54	0.161	1.1356e-35	3	AT5G57560	TOUCH 4 (TCH4)	TOUCH 4 (TCH4); (ATXTH22);XYLOGLUCAN ENDOTRANSGLUCOSYLASE/HYDROLASE 22 (XTH22)	Encodes a cell wall-modifying enzyme, rapidly upregulated in response to environmental stimuli.
5.41552e-40	1.82702	0.471	0.118	2.04809e-35	3	AT2G43150	EXTENSIN 21 (EXT21)	EXTENSIN 21 (EXT21)	Proline-rich extensin-like family protein;(source:Araport11)
8.09974e-40	1.64913	0.508	0.145	3.06324e-35	3	AT5G23920			transmembrane protein;(source:Araport11)
3.90675e-39	1.79513	0.428	0.099	1.47749e-34	3	AT2G37040	PHE AMMONIA LYASE 1 (pal1)	PHE AMMONIA LYASE 1 (pal1); (ATPAL1)	Encodes PAL1, a phenylalanine ammonia-lyase. Arabidopsis has four PALs: AT2G37040 (PAL1), AT3G53260 (PAL2), AT5G04230 (PAL3) and AT3G10340 (PAL4).
5.55102e-39	1.85424	0.305	0.051	2.09934e-34	3	AT1G14600			Homeodomain-like superfamily protein;(source:Araport11)
7.32351e-39	1.66996	0.775	0.378	2.76968e-34	3	AT1G05710			basic helix-loop-helix (bHLH) DNA-binding superfamily protein;(source:Araport11)
9.66929e-39	1.56695	0.492	0.133	3.65683e-34	3	AT5G52120	PHLOEM PROTEIN 2-A14 (PP2-A14)	PHLOEM PROTEIN 2-A14 (PP2-A14);PHLOEM PROTEIN 2-A14 (AtPP2-A14)	phloem protein 2-A14;(source:Araport11)
1.05546e-38	1.97903	0.529	0.165	3.99164e-34	3	AT4G38620	#N/A	#N/A	#N/A
2.51819e-38	2.03424	0.529	0.17	9.52354e-34	3	AT1G76930	EXTENSIN 4 (EXT4)	EXTENSIN 4 (ATEXT4);OBP3-RESPONSIVE GENE 5 (ORG5);EXTENSIN 1 (ATEXT1);EXTENSIN 1 (EXT1);EXTENSIN 4 (EXT4)	Encodes an Arabidopsis extensin gene that belongs to cell-wall hydroxyproline-rich glycoproteins. The cross-link of extensins enforces cell wall strength. Transgenic plants overexpressing this gene show an increase in stem thickness.
7.48499e-38	1.58637	0.267	0.038	2.83075e-33	3	AT5G23820	MD2-RELATED LIPID RECOGNITION 3 (ML3)	MD2-RELATED LIPID RECOGNITION 3 (ML3)	ML3 can be modified by NEDD8 and ubiquitin. ML3 expression is regulated by NAI1. ML3 expression is regulated by MeJA, ethylene and wounding. ml3-3 is more susceptible against infections with Alternaria brassicicola and more resistant against infections with Pseudomonas syringae DC3000.
9.19787e-38	1.45298	0.251	0.033	3.47854e-33	3	AT5G23000	#N/A	#N/A	#N/A
1.05666e-37	1.73394	0.652	0.26	3.99619e-33	3	AT1G28400			GATA zinc finger protein;(source:Araport11)
1.78013e-37	1.50816	0.299	0.05	6.73228e-33	3	AT1G22440			Zinc-binding alcohol dehydrogenase family protein;(source:Araport11)
1.86909e-37	1.34118	0.332	0.061	7.06872e-33	3	AT5G24290	MEMBRANE OF ER BODY 2 (MEB2)	MEMBRANE OF ER BODY 2 (MEB2)	Vacuolar iron transporter (VIT) family protein;(source:Araport11)
5.51962e-37	1.51304	0.476	0.129	2.08746e-32	3	AT1G78970	LUPEOL SYNTHASE 1 (LUP1)	ARABIDOPSIS THALIANA LUPEOL SYNTHASE 1 (ATLUP1);LUPEOL SYNTHASE 1 (LUP1)	Lupeol synthase. Converts oxidosqualene to multiple triterpene alcohols and a triterpene diols. This conversion proceeds through the formation of a 17&#946;-dammarenyl cation.
9.64913e-37	1.72773	0.567	0.197	3.6492e-32	3	AT4G03420			hypothetical protein (DUF789);(source:Araport11)
1.013e-36	1.34439	0.251	0.035	3.83106e-32	3	AT4G18910	NOD26-LIKE INTRINSIC PROTEIN 1;2 (NIP1;2)	NOD26-LIKE INTRINSIC PROTEIN 1;2 (NIP1;2);NOD26-LIKE INTRINSIC PROTEIN 2 (NLM2);NOD26-LIKE INTRINSIC PROTEIN 2 (ATNLM2)	Encodes an aquaporin homolog. Functions in arsenite transport and tolerance.When expressed in yeast cells can conduct hydrogen peroxide into those cells.
1.08609e-36	1.39585	0.348	0.069	4.10749e-32	3	AT4G13195	CLAVATA3/ESR-RELATED 44 (CLE44)	CLAVATA3/ESR-RELATED 44 (CLE44)	Belongs to a large gene family, called CLE for CLAVATA3/ESR-related, encoding small peptides with conserved carboxyl termini. The C-terminal 12 amino acid sequence of CLE44 is identical to that of a dodeca peptide (TDIF, tracheary element differentiation inhibitory factor) isolated from Arabidopsis and functions as a suppressor of plant stem cell differentiation. TDIF sequence is also identical t…
8.95887e-36	1.23835	0.267	0.04	3.38815e-31	3	AT4G29270			HAD superfamily, subfamily IIIB acid phosphatase;(source:Araport11)
9.79068e-35	1.45713	0.754	0.36	3.70274e-30	3	AT2G47180	GALACTINOL SYNTHASE 1 (GolS1)	GALACTINOL SYNTHASE 1 (AtGolS1);GALACTINOL SYNTHASE 1 (GolS1)	GolS1 is a galactinol synthase that catalyzes the formation of galactinol from UDP-galactose and myo-inositol. GolS1 transcript levels rise in response to methyl viologen, an oxidative damage-inducing agent. Plants over-expressing GolS1 have increased tolerance to salt, chilling, and high-light stress.
3.31602e-34	1.76488	0.631	0.256	1.25409e-29	3	AT3G44990	XYLOGLUCAN ENDOTRANSGLUCOSYLASE/HYDROLASE 31 (XTH31)	XYLOGLUCAN ENDO-TRANSGLYCOSYLASE-RELATED 8 (XTR8); (ATXTR8);XYLOGLUCAN ENDOTRANSGLUCOSYLASE/HYDROLASE 31 (XTH31); (ATXTH31)	Encodes a xyloglucan endotransglycosylase/hydrolase. Protein sequence and phylogenetic analysis indicates that this enzyme resides in Group III-A of the XTH family, with high similarity to Tropaeolum majus (nasturtium) xyloglucanase 1 (TmNXG1).Enzyme kinetic analysis indicates predominant xyloglucan endo-hydrolase activity (EC 3.2.1.151) with only limited potential to act as a xyloglucan endo-tra…
4.66033e-34	1.39242	0.289	0.051	1.76249e-29	3	AT5G62630	HIPL2 PROTEIN PRECURSOR (HIPL2)	HIPL2 PROTEIN PRECURSOR (HIPL2)	hipl2 protein precursor;(source:Araport11)
5.30468e-34	1.61024	0.433	0.117	2.00618e-29	3	AT3G53260	PHENYLALANINE AMMONIA-LYASE 2 (PAL2)	(ATPAL2);PHENYLALANINE AMMONIA-LYASE 2 (PAL2)	Encodes phenylalanine lyase. Arabidopsis has four PALs: AT2G37040 (PAL1), AT3G53260 (PAL2), AT5G04230 (PAL3) and AT3G10340 (PAL4).
2.19234e-33	1.38606	0.326	0.067	8.29119e-29	3	AT4G01720	(WRKY47)	(WRKY47); (AtWRKY47)	member of WRKY Transcription Factor; Group II-b
3.44636e-33	1.11434	0.257	0.04	1.30338e-28	3	AT5G43760	3-KETOACYL-COA SYNTHASE 20 (KCS20)	3-KETOACYL-COA SYNTHASE 20 (KCS20)	Encodes KCS20, a member of the 3-ketoacyl-CoA synthase family involved in the biosynthesis of VLCFA (very long chain fatty acids). The mRNA is cell-to-cell mobile.
4.26373e-33	1.81892	0.524	0.174	1.6125e-28	3	AT1G61890			MATE efflux family protein;(source:Araport11)
1.09878e-32	1.4633	0.316	0.065	4.15546e-28	3	AT1G31650	ROP (RHO OF PLANTS) GUANINE NUCLEOTIDE EXCHANGE FACTOR 14 (ROPGEF14)	(ATROPGEF14);ROP (RHO OF PLANTS) GUANINE NUCLEOTIDE EXCHANGE FACTOR 14 (ROPGEF14)	Encodes a member of KPP-like gene family, homolog of KPP (kinase partner protein) gene in tomato. Also a member of the RopGEF (guanine nucleotide exchange factor) family, containing the novel PRONE domain (plant-specific Rop nucleotide exchanger), which is exclusively active towards members of the Rop subfamily.
1.6669e-32	1.25971	0.251	0.039	6.30404e-28	3	AT2G28930	PROTEIN KINASE 1B (PK1B)	PROTEIN KINASE 1B (APK1B);PROTEIN KINASE 1B (PK1B);PBS1-LIKE 10 (PBL10)	protein kinase 1B;(source:Araport11)
4.48182e-32	1.39635	0.62	0.239	1.69498e-27	3	AT3G16340	ATP-BINDING CASSETTE G29 (ABCG29)	PLEIOTROPIC DRUG RESISTANCE 1 (ATPDR1);PLEIOTROPIC DRUG RESISTANCE 1 (PDR1);ATP-BINDING CASSETTE G29 (ABCG29); (ATABCG29)	Encodes a p-coumaryl alcohol exporter involved in lignin biosynthesis.
7.85499e-32	1.13152	0.267	0.046	2.97068e-27	3	AT5G59350			transmembrane protein;(source:Araport11)
1.16216e-31	1.17376	0.433	0.117	4.39519e-27	3	AT1G66760			MATE efflux family protein;(source:Araport11)
2.41831e-31	2.27657	0.267	0.049	9.14581e-27	3	AT4G35030			Protein kinase superfamily protein;(source:Araport11)
4.92184e-31	2.23845	0.364	0.092	1.86139e-26	3	AT1G14120	AUXIN OXIDASE (ATDAO2)	AUXIN OXIDASE (ATDAO2)	DAO2 is an IAA oxidase expressed in root caps. it is a member of a family of dioxygenase and 2OG Fe(II) oxygenase domain and DAO domain containing proteins. It is expressed specifically in root cap cells and does not appear to be the major IAA oxidase in planta.
1.47778e-30	1.21375	0.305	0.062	5.58881e-26	3	AT2G23700			Itga6 (Protein of unknown function, DUF547);(source:Araport11)
3.34198e-28	1.48746	0.497	0.173	1.2639e-23	3	AT3G62740	BETA GLUCOSIDASE 7 (BGLU7)	BETA GLUCOSIDASE 7 (BGLU7)	beta glucosidase 7;(source:Araport11)
2.63398e-27	1.32052	0.385	0.108	9.96145e-23	3	AT5G16030			mental retardation GTPase activating protein;(source:Araport11)
1.47795e-26	1.67238	0.444	0.15	5.58944e-22	3	AT3G02885	GAST1 PROTEIN HOMOLOG 5 (GASA5)	GAST1 PROTEIN HOMOLOG 5 (GASA5)	GASA5, is involved in the regulation of seedling thermotolerance.
2.54649e-26	1.37046	0.604	0.278	9.63057e-22	3	AT4G36860			DAR1 is a member of a small (7 member) ubiquitin binding protein family. It appears to play a role in regulation of endoreduplication in leaf epidermal tissue.
5.39513e-26	1.82815	0.273	0.06	2.04038e-21	3	AT3G45970	EXPANSIN-LIKE A1 (EXLA1)	EXPANSIN-LIKE A1 (ATEXLA1);EXPANSIN L1 (EXPL1); (ATEXPL1); (ATHEXP BETA 2.1);EXPANSIN-LIKE A1 (EXLA1)	member of EXPANSIN-LIKE. Naming convention from the Expansin Working Group (Kende et al, 2004. Plant Mol Bio) The mRNA is cell-to-cell mobile.
9.95725e-26	1.13765	0.337	0.088	3.76573e-21	3	AT1G79420	BOUNDARY OF ROP DOMAIN2 (BDR2)	BOUNDARY OF ROP DOMAIN2 (BDR2)	C-type mannose receptor (DUF620);(source:Araport11)
1.5264e-25	1.37044	0.428	0.147	5.7727e-21	3	AT1G45249			Leucine zipper transcription factor that binds to the abscisic acid (ABA)?responsive element (ABRE) motif in the promoter region of ABA-inducible genes. Enhances drought tolerance in vegetative tissues. Required for normal glucose response. Localized in the nucleus. Expressed constitutively in roots, leaf vascular tissues, and hydathodes or in all tissues under stress conditions. It Primes phosph…
8.18946e-25	1.59628	0.583	0.268	3.09717e-20	3	AT5G60890	#N/A	#N/A	#N/A
1.00553e-24	1.32757	0.267	0.059	3.80282e-20	3	AT3G25640			MIZU-KUSSEI-like protein (Protein of unknown function, DUF617);(source:Araport11)
1.08424e-24	1.8062	0.455	0.165	4.10048e-20	3	AT5G24770	VEGETATIVE STORAGE PROTEIN 2 (VSP2)	VEGETATIVE STORAGE PROTEIN 2 (VSP2); (ATVSP2)	Has acid phosphatase activity dependent on the presence of divalent cations (Mg2+, Co2+, Zn2+, Mn2+) and anti-insect activity. Insects fed with the protein show a retarded development. Induced in response to abscisic acid, jasmonic acid, salt, water deficiency and wounding.
4.99438e-24	1.47322	0.283	0.069	1.88882e-19	3	AT2G43535			Encodes a defensin-like (DEFL) family protein.
2.07149e-23	1.1384	0.332	0.092	7.83416e-19	3	AT1G18200	RAB GTPASE HOMOLOG A6B (RABA6b)	RAB GTPASE HOMOLOG A6B (RABA6b);RAB GTPASE HOMOLOG A6B (AtRABA6b)	Rab GTPase-like A1I protein;(source:Araport11)
5.01349e-23	1.25464	0.305	0.081	1.89605e-18	3	AT5G63580	FLAVONOL SYNTHASE 2 (FLS2)	(ATFLS2);FLAVONOL SYNTHASE 2 (FLS2)	encodes a protein whose sequence is similar to flavonol synthase
1.29545e-22	1.35178	0.594	0.288	4.89927e-18	3	AT4G34050			Methyltransferase in the lignin biosynthetic pathway.
3.47801e-22	1.39575	0.38	0.13	1.31535e-17	3	AT3G56130	BCCP-LIKE PROTEIN 3 (BLP3)	BCCP-LIKE PROTEIN 3 (BLP3);BIOTIN/LIPOYL ATTACHMENT DOMAIN CONTAINING 1 (BADC1)	biotin/lipoyl attachment domain-containing protein;(source:Araport11)
3.56446e-22	0.787284	0.476	0.164	1.34804e-17	3	AT1G46480	WUSCHEL RELATED HOMEOBOX 4 (WOX4)	WUSCHEL RELATED HOMEOBOX 4 (WOX4)	Encodes WOX4, a WUSCHEL-related homeobox gene family member with 65 amino acids in its homeodomain. Proteins in this family contain a sequence of eight residues (TLPLFPMH) downstream of the homeodomain called the WUS box. This protein also contains an acidic domain approximately 10 residues upstream of the WUS box. Part of the TDIF-TDR-WOX4 signaling pathway that plays a crucial role in the maint…
1.11898e-21	0.969902	0.257	0.06	4.23188e-17	3	AT1G62975			basic helix-loop-helix (bHLH) DNA-binding superfamily protein;(source:Araport11)
1.43717e-21	1.17602	0.492	0.201	5.43522e-17	3	AT5G44400	(ATBBE26)	(ATBBE26)	FAD-binding Berberine family protein;(source:Araport11)
1.8492e-21	1.14581	0.417	0.147	6.99351e-17	3	AT1G32240	KANADI 2 (KAN2)	KANADI 2 (KAN2)	Encodes a member of the KANADI family of putative transcription factors. Together with KAN1, this gene appears to be involved in the development of the carpel and the outer integument of the ovule.Along with KAN1 and KAN4 appears to regulate the proper localization of PIN1 in early embryogenesis.
2.73861e-21	1.25569	0.369	0.125	1.03572e-16	3	AT4G23430	TRANSLOCON AT THE INNER ENVELOPE MEMBRANE OF CHLOROPLASTS 32-IVA (Tic32-IVa)	TRANSLOCON AT THE INNER ENVELOPE MEMBRANE OF CHLOROPLASTS 32-IVA (Tic32-IVa);TRANSLOCON AT THE INNER ENVELOPE MEMBRANE OF CHLOROPLASTS 32-IVA (AtTic32-IVa); (TIC32)	NAD(P)-binding Rossmann-fold superfamily protein;(source:Araport11)
9.4596e-21	1.19153	0.262	0.066	3.57753e-16	3	AT4G25640	DETOXIFYING EFFLUX CARRIER 35 (DTX35)	DETOXIFYING EFFLUX CARRIER 35 (DTX35)	Encodes a multidrug and toxin efflux family transporter. Involved in flavonoid metabolism, affecting Root growth, seed development and germination, and pollen development, release and viability.
1.13305e-20	1.49691	0.326	0.101	4.28508e-16	3	AT1G17830			hypothetical protein (DUF789);(source:Araport11)
1.70088e-20	1.09867	0.337	0.108	6.43256e-16	3	AT2G26770	STOMATAL CLOSURE-RELATED ACTIN BINDING PROTEIN 1 (SCAB1)	STOMATAL CLOSURE-RELATED ACTIN BINDING PROTEIN 1 (SCAB1)	Encodes a plant-specific actin binding protein SCAB1 (STOMATAL CLOSURE-RELATED ACTIN BINDING PROTEIN1). SCAB1 stabilizes actin filaments and regulates stomatal movement.
6.34539e-20	1.05969	0.631	0.342	2.39976e-15	3	AT5G57150			basic helix-loop-helix (bHLH) DNA-binding superfamily protein;(source:Araport11)
7.66972e-20	0.963345	0.316	0.096	2.90061e-15	3	AT5G58000	RETICULON 21 (RTN21)	RETICULON 21 (RTN21)	Encodes a member of the reticulon gene family. Reticulons are integral ER membrane proteins characterised by a reticulon homology domain comprising four transmembrane domains which results in the proteins sitting in the membrane in a W-topology.
1.23658e-19	1.28999	0.449	0.183	4.67662e-15	3	AT1G11580	PECTIN METHYL ESTERASE INHIBITOR-PECTIN METHYLESTERASE 18 (PMEI-PME18)	PECTIN METHYL ESTERASE INHIBITOR-PECTIN METHYLESTERASE 18 (PMEI-PME18)	Pectin methylesterase inhibitor involved in root growth, plant-pathogen interactions.
6.24083e-19	1.25962	0.353	0.122	2.36022e-14	3	AT1G70370	POLYGALACTURONASE 2 (PG2)	POLYGALACTURONASE 2 (PG2); (PGL3)	Polygalacturonase involved in cell wall modification.
7.00587e-19	0.974772	0.316	0.098	2.64955e-14	3	AT2G42300	(BHLH48)	(BHLH48)	Together with bHLH60 associates with phytochrome interacting factor 7 to regulate hypocotyl elongation.
8.47108e-19	1.14502	0.278	0.08	3.20368e-14	3	AT4G08950	EXORDIUM (EXO)	EXORDIUM (EXO)	Phosphate-responsive 1 family protein;(source:Araport11)
3.00689e-18	0.934578	0.412	0.16	1.13717e-13	3	AT1G19180	JASMONATE-ZIM-DOMAIN PROTEIN 1 (JAZ1)	JASMONATE-ZIM-DOMAIN PROTEIN 1 (JAZ1); (ATJAZ1); (TIFY10A)	JAZ1 is a nuclear-localized protein involved in jasmonate signaling. JAZ1 transcript levels rise in response to a jasmonate stimulus. JAZ1 can interact with the COI1 F-box subunit of an SCF E3 ubiquitin ligase in a yeast-two-hybrid assay only in the presence of jasmonate-isoleucine (JA-ILE) or coronatine. Application of jasmonate methyl ester to Arabidopsis roots reduces the levels of a JAZ1:GUS …
4.39574e-18	1.17457	0.401	0.162	1.66243e-13	3	AT1G50740			Transmembrane proteins 14C;(source:Araport11)
4.48634e-18	1.53857	0.299	0.096	1.69669e-13	3	AT2G44790	UCLACYANIN 2 (UCC2)	UCLACYANIN 2 (UCC2)	Encodes a uclacyanin, a protein precursor that is closely related to precursors of stellacyanins and a blue copper protein from pea pods.
9.7385e-18	1.03919	0.358	0.131	3.683e-13	3	AT1G06550			ATP-dependent caseinolytic (Clp) protease/crotonase family protein;(source:Araport11)
1.3327e-17	1.17757	0.316	0.106	5.04016e-13	3	AT1G78780			pathogenesis-related family protein;(source:Araport11)
2.03486e-17	0.928499	0.321	0.106	7.69563e-13	3	AT1G31710	COPPER AMINE OXIDASE ALPHA 3 (CuAOalpha3)	COPPER AMINE OXIDASE ALPHA 3 (CuAOalpha3)	Copper amine oxidase family protein;(source:Araport11)
2.1079e-17	1.35626	0.439	0.202	7.97185e-13	3	AT5G54160	O-METHYLTRANSFERASE 1 (OMT1)	O-METHYLTRANSFERASE 1 (ATOMT1);O-METHYLTRANSFERASE 1 (OMT1);O-METHYLTRANSFERASE 3 (OMT3); (ATCOMT);CAFFEATE O-METHYLTRANSFERASE 1 (COMT1)	A caffeic acid/5-hydroxyferulic acid O-methyltransferase. Interacts with 14-4-3 proteins in yeast 2 hybrid assay. AtOMT1 (At5g54160) encodes a flavonol 3?-O-methyltransferase that is highly active towards quercetin and myricetin. The substrate specificity identifies the enzyme as flavonol 3?-methyltransferase which replaces the former annotation of the gene to encode a caffeic acid/5-hydroxyferul…
4.43837e-17	1.17899	0.385	0.155	1.67855e-12	3	AT2G46330	ARABINOGALACTAN PROTEIN 16 (AGP16)	ARABINOGALACTAN PROTEIN 16 (AGP16); (ATAGP16)	Encodes arabinogalactan protein (AGP16).
8.92016e-17	1.06641	0.283	0.092	3.37352e-12	3	AT3G09250			Nuclear transport factor 2 (NTF2) family protein;(source:Araport11)
8.94577e-17	0.870464	0.396	0.155	3.3832e-12	3	AT1G62800	ASPARTATE AMINOTRANSFERASE 4 (ASP4)	ASPARTATE AMINOTRANSFERASE 4 (ASP4)	Encodes aspartate aminotransferase (Asp4).
2.82314e-16	1.2202	0.262	0.082	1.06768e-11	3	AT2G44480			beta glucosidase 17;(source:Araport11)
2.89737e-16	0.974067	0.428	0.184	1.09576e-11	3	AT5G49520	WRKY DNA-BINDING PROTEIN 48 (WRKY48)	WRKY DNA-BINDING PROTEIN 48 (WRKY48);ARABIDOPSIS THALIANA WRKY DNA-BINDING PROTEIN 48 (ATWRKY48)	Encodes WRKY48, a member of the WRKY Transcription Factor. WRKY48 is a stress- and pathogen-induced transcriptional activator that represses plant basal defense. The mRNA is cell-to-cell mobile.
3.45689e-16	0.962377	0.299	0.1	1.30736e-11	3	AT4G27860			vacuolar iron transporter (VIT) family protein;(source:Araport11)
4.51789e-16	1.02624	0.401	0.171	1.70862e-11	3	AT5G66070	ABA-RELATED RING-TYPE E3 LIGASE (ATARRE)	ARABIDOPSIS TOXICOS EN LEVADURA 27 (ATL27);ABA-RELATED RING-TYPE E3 LIGASE (ATARRE)	E3 ubiquitin ligase that functions in negative regulation of ABA signaling.
6.67661e-16	1.04439	0.251	0.077	2.52503e-11	3	AT4G39460	S-ADENOSYLMETHIONINE CARRIER 1 (SAMC1)	S-ADENOSYLMETHIONINE CARRIER 1 (SAMC1);SAM TRANSPORTER1 (SAMT1)	Encodes a plastid metabolite transporter required for the import of S-Adenosylmethionine from the cytosol. Impaired function of SAMT1 led to decreased accumulation of prenyllipids and mainly affected the chlorophyll pathway.
7.08832e-16	1.06343	0.267	0.088	2.68073e-11	3	AT1G09160			Protein phosphatase 2C family protein;(source:Araport11)
1.30048e-15	1.10156	0.508	0.266	4.91828e-11	3	AT3G01860			hypothetical protein;(source:Araport11)
1.41692e-15	1.3426	0.358	0.146	5.35865e-11	3	AT2G30930			hypothetical protein;(source:Araport11)
1.54418e-15	0.836974	0.722	0.445	5.83992e-11	3	AT3G26520	TONOPLAST INTRINSIC PROTEIN 2 (TIP2)	TONOPLAST INTRINSIC PROTEIN 2 (TIP2);SALT-STRESS INDUCIBLE TONOPLAST INTRINSIC PROTEIN (SITIP); (GAMMA-TIP2); (TIP1;2)	gamma tonoplast intrinsic protein 2 (TIP2). expressed throughout the plant and transcript level is increased upon NaCl or ABA treatments. NaCl stress-sensitive yeast mutant strains exhibit more resistance to salt when expressing this protein.
1.69361e-15	0.984336	0.476	0.217	6.40507e-11	3	AT1G51680	4-COUMARATE:COA LIGASE 1 (4CL1)	4-COUMARATE:COA LIGASE 1 (4CL1);4-COUMARATE:COA LIGASE 1 (4CL.1);ARABIDOPSIS THALIANA 4-COUMARATE:COA LIGASE 1 (AT4CL1)	encodes an isoform of 4-coumarate:CoA ligase (4CL), which is involved in the last step of the general phenylpropanoid pathway. In addition to 4-coumarate, it also converts ferulate. The catalytic efficiency was in the following (descending) order: p-coumaric acid, ferulic acid, caffeic acid and 5-OH-ferulic acid. At4CL1 was unable to use sinapic acid as substrate.
1.73726e-15	0.88847	0.802	0.577	6.57014e-11	3	AT2G22430	HOMEOBOX PROTEIN 6 (HB6)	HOMEOBOX PROTEIN 6 (ATHB6);HOMEOBOX PROTEIN 6 (HB6)	Encodes a homeodomain leucine zipper class I (HD-Zip I) protein that is a target of the protein phosphatase ABI1 and regulates hormone responses in Arabidopsis.
2.11908e-15	0.737658	0.717	0.41	8.01415e-11	3	AT1G27030			hypothetical protein;(source:Araport11)
7.07912e-15	0.958563	0.283	0.098	2.67725e-10	3	AT1G66480		PLASTID MOVEMENT IMPAIRED 2 (PMI2);WEAK CHLOROPLAST MOVEMENT UNDER BLUE LIGHT 2 (WEB2)	Involved in chloroplast avoidance movement under intermediate and high light intensities; PADRE protein up-regulated after infection by S. sclerotiorun.
8.55686e-15	1.04649	0.358	0.15	3.23612e-10	3	AT4G38900	BASIC LEUCINE-ZIPPER 29 (BZIP29)	BASIC LEUCINE-ZIPPER 29 (BZIP29);DRINK ME-LIKE (DKML)	Basic-leucine zipper (bZIP) transcription factor family protein;(source:Araport11)
2.77196e-14	0.934959	0.257	0.086	1.04833e-09	3	AT3G49810	U-BOX PROTEIN 30 (ATPUB30)	U-BOX PROTEIN 30 (ATPUB30)	Encodes a protein with E3 ubiquitin ligase activity that is involved in negative regulation of salt stress tolerance during germination.
3.86057e-14	1.13764	0.278	0.1	1.46003e-09	3	AT4G13100			RING/U-box superfamily protein;(source:Araport11)
5.77924e-14	1.22118	0.262	0.092	2.18565e-09	3	AT1G24360	(KR)	(KR)	Dual mitochondrial and plastid localized b-ketoacyl- ACP reductase, a component of the fatty acid synthase complex.
6.88925e-14	1.01804	0.278	0.098	2.60545e-09	3	AT2G03090	EXPANSIN A15 (EXPA15)	EXPANSIN A15 (ATEXPA15);EXPANSIN 15 (EXP15); (ATEXP15); (ATHEXP ALPHA 1.3);EXPANSIN A15 (EXPA15)	member of Alpha-Expansin Gene Family. Naming convention from the Expansin Working Group (Kende et al, 2004. Plant Mol Bio). Involved in the formation of nematode-induced syncytia in roots of Arabidopsis thaliana.
1.1972e-13	0.913551	0.422	0.199	4.52771e-09	3	AT5G65310	HOMEOBOX PROTEIN 5 (HB5)	HOMEOBOX PROTEIN 5 (ATHB5);HOMEOBOX PROTEIN 5 (HB5); (ATHB-5)	Encodes a class I HDZip (homeodomain-leucine zipper) protein that is a positive regulator of ABA-responsiveness, mediating the inhibitory effect of ABA on growth during seedling establishment.
1.28076e-13	1.15867	0.471	0.247	4.84372e-09	3	AT2G23810	TETRASPANIN8 (TET8)	TETRASPANIN8 (TET8)	Member of TETRASPANIN family
1.42857e-13	1.10263	0.652	0.432	5.40269e-09	3	AT2G01670	NUDIX HYDROLASE HOMOLOG 17 (NUDT17)	NUDIX HYDROLASE HOMOLOG 17 (atnudt17);NUDIX HYDROLASE HOMOLOG 17 (NUDT17)	nudix hydrolase homolog 17;(source:Araport11)
1.68879e-13	0.977845	0.251	0.085	6.38683e-09	3	AT4G20830	(ATBBE19)	(ATBBE19);OLIGOGALACTURONIDE OXIDASE 1 (OGOX1)	Encodes an oligogalacturonide oxidase that inactivates the elicitor-active oligogalacturonides (OGs). It is involved in plant immunity. Overexpressing plants are more resistant to B. cinerea.
2.46609e-13	1.20043	0.497	0.28	9.3265e-09	3	AT3G61890	HOMEOBOX 12 (HB-12)	HOMEOBOX 12 (ATHB-12);ARABIDOPSIS THALIANA HOMEOBOX 12 (ATHB12);HOMEOBOX 12 (HB-12);HOMEOBOX 12 (HB12)	Encodes a homeodomain leucine zipper class I (HD-Zip I) protein. Loss of function mutant has abnormally shaped leaves and stems.
7.14237e-13	0.984987	0.503	0.275	2.70117e-08	3	AT2G33830	DORMANCY ASSOCIATED GENE 2 (DRM2)	DORMANCY ASSOCIATED GENE 2 (DRM2); (ATDRM2);DORMANCY/AUXIN ASSOCIATED FAMILY PROTEIN 2( (DAP2)	Negative regulator of local and systemic acquired resistance; target of FLD for activation of SAR.
1.10114e-12	0.847322	0.31	0.124	4.1644e-08	3	AT5G57630	CBL-INTERACTING PROTEIN KINASE 21 (CIPK21)	SNF1-RELATED PROTEIN KINASE 3.4 (SnRK3.4);CBL-INTERACTING PROTEIN KINASE 21 (CIPK21)	CBL-interacting protein kinase.When mutated plants are hypersensitive to salt and osmotic stress.
1.27474e-12	0.919162	0.332	0.138	4.82094e-08	3	AT5G44920	TIR-KASH PROTEIN (TIK)	(ATTIK);TIR-KASH PROTEIN (TIK)	Encodes a KASH domain protein that localizes to the nuclear envelope and affects nuclear morphology.
1.34297e-12	0.886866	0.251	0.089	5.07898e-08	3	AT4G19450			Major facilitator superfamily protein;(source:Araport11)
2.76368e-12	1.05047	0.251	0.091	1.04519e-07	3	AT5G26030	FERROCHELATASE 1 (FC1)	FERROCHELATASE 1 (FC1);FUS3-COMPLEMENTING GENE 1 (FC1); (ATFC-I); (FC-I)	encodes ferrochelatase I located in plastids. Involved in heme biosynthesis in non-photosynthetic tissues and induced by oxidative stress in photosynthetic tissues to supply heme for defensive hemoproteins The mRNA is cell-to-cell mobile.
2.92505e-12	0.935236	0.332	0.139	1.10622e-07	3	AT4G15610	CASP-LIKE PROTEIN 1D1 (CASPL1D1)	CASP-LIKE PROTEIN 1D1 (CASPL1D1)	Uncharacterized protein family (UPF0497);(source:Araport11)
4.03113e-12	0.882769	0.412	0.203	1.52453e-07	3	AT1G52760	LYSOPHOSPHOLIPASE 2 (LysoPL2)	LYSOPHOSPHOLIPASE 2 (LysoPL2);CAFFEOYL SHIKIMATE ESTERASE (CSE); (ATMAGL3)	Encodes caffeoyl shikimate esterase and is involved in lignin biosynthesis. CSE converts caffeoyl shikimate to caffiate. Loss of function mutations have reduced lignin content and collapsed vessel elements. It is also reported to function as a lysophospholipase 2 (LysoPL2) involved in tolerance to cadmium-induced oxidative stress. Binds Acyl-CoA-binding protein 2 (ACBP2).
6.97638e-12	0.840037	0.535	0.302	2.6384e-07	3	AT2G16720	#N/A	#N/A	#N/A
8.28306e-12	0.974611	0.428	0.217	3.13257e-07	3	AT3G49120	PEROXIDASE CB (PRXCB)	PEROXIDASE 34 (PERX34);PEROXIDASE 34 (PRX34); (ATPERX34);ARABIDOPSIS THALIANA PEROXIDASE 34 (ATPRX34);PEROXIDASE CB (PRXCB);ARABIDOPSIS THALIANA PEROXIDASE CB (ATPCB)	Class III peroxidase Perx34. Expressed in roots, leaves and stems. Located in the cell wall. Involved in cell elongation. Expression activated by light. May play a role in generating H2O2 during defense response. The mRNA is cell-to-cell mobile.
3.36355e-11	1.00192	0.39	0.202	1.27206e-06	3	AT1G11840	GLYOXALASE I HOMOLOG (GLX1)	GLYOXALASE I HOMOLOG (GLX1);GLYOXALASEI 3 (ATGLYI3)	Encodes Ni+ dependent glyoxalase I homolog ATGLX1.
3.4397e-11	0.889711	0.556	0.337	1.30086e-06	3	AT2G28570			hypothetical protein;(source:Araport11)
4.47375e-11	1.06079	0.455	0.253	1.69193e-06	3	AT1G73330	DROUGHT-REPRESSED 4 (DR4)	DROUGHT-REPRESSED 4 (ATDR4);DROUGHT-REPRESSED 4 (DR4)	encodes a plant-specific protease inhibitor-like protein whose transcript level in root disappears in response to progressive drought stress. The decrease in transcript level is independent from abscisic acid level.
5.18061e-11	1.07044	0.267	0.108	1.95925e-06	3	AT1G55020	LIPOXYGENASE 1 (LOX1)	LIPOXYGENASE 1 (LOX1);ARABIDOPSIS LIPOXYGENASE 1 (ATLOX1)	lipoxygenase, a defense gene conferring resistance Xanthomonas campestris The mRNA is cell-to-cell mobile.
6.47434e-11	1.01455	0.417	0.237	2.44853e-06	3	AT3G54010	PASTICCINO 1 (PAS1)	PASTICCINO 1 (PAS1); (DEI1)	Immunophilin-like protein similar to the p59 FK506-binding protein (FKBP52). Shows rotamase activity and contains an FKBP-like domain and three tetratricopeptide repeat units. Members of this class of mutation show ectopic cell proliferation in cotyledons. Gene may be alternatively spliced. Belongs to one of the 36 carboxylate clamp (CC)-tetratricopeptide repeat (TPR) proteins (Prasad 2010, Pubme…
8.08905e-11	0.806164	0.294	0.123	3.0592e-06	3	AT5G54145			hypothetical protein;(source:Araport11)
9.59882e-11	0.78037	0.299	0.13	3.63018e-06	3	AT5G56530			tRNA-splicing ligase (DUF239);(source:Araport11)
1.21466e-10	0.627336	0.251	0.097	4.59374e-06	3	AT2G24260	LJRHL1-LIKE 1 (LRL1)	LJRHL1-LIKE 1 (LRL1);DEFECTIVE REGION OF POLLEN 1 (DROP1)	Encodes a basic helix-loop-helix (bHLH) protein that regulates root hair and sperm cell development. One of the three Arabidopsis homologs of the Lotus japonicus ROOTHAIRLESS1 (LjRHL1) gene: At2g24260 (AtLRL1), At4g30980 (AtLRL2), and At5g58010 (AtLRL3).
1.36399e-10	0.84685	0.369	0.182	5.15846e-06	3	AT2G30490	CINNAMATE-4-HYDROXYLASE (C4H)	CINNAMATE 4-HYDROXYLASE (ATC4H);CINNAMATE-4-HYDROXYLASE (C4H); (CYP73A5);REDUCED EPRDERMAL FLUORESCENCE 3 (REF3)	Encodes a cinnamate-4-hydroxylase. Mutations in this gene impact phenylpropanoid metabolism, growth and development.
1.8393e-10	0.791182	0.262	0.105	6.95606e-06	3	AT3G21240	4-COUMARATE:COA LIGASE 2 (4CL2)	4-COUMARATE:COA LIGASE 2 (4CL2); (AT4CL2)	encodes an isoform of 4-coumarate:CoA ligase (4CL), which is involved in the last step of the general phenylpropanoid pathway. The catalytic efficiency was in the following (descending) order: p-coumaric acid, caffeic acid, ferulic acid, 5-OH-ferulic acid and cinnamic acid. At4CL2 was unable to use sinapic acid as substrate.
1.85396e-10	0.985928	0.449	0.257	7.01148e-06	3	AT3G53990	UNIVERSAL STRESS PROTEIN (ATUSP)	UNIVERSAL STRESS PROTEIN (ATUSP); (USP17)	Encodes universal stress protein (USP). Functions as a molecular chaperone under heat shock and oxidative stress conditions. Chaperone activity and assembly into complexes is redox regulated.
2.04547e-10	0.817998	0.348	0.169	7.73578e-06	3	AT5G47910	RESPIRATORY BURST OXIDASE HOMOLOGUE D (RBOHD)	RESPIRATORY BURST OXIDASE HOMOLOGUE D (RBOHD); (DELT1); (ATRBOHD)	NADPH/respiratory burst oxidase protein D (RbohD).Interacts with AtrbohF gene to fine tune the spatial control of ROI production and hypersensitive response to cell in and around infection site. The mRNA is cell-to-cell mobile.
2.82869e-10	0.807459	0.289	0.124	1.06978e-05	3	AT2G12400			plasma membrane fusion protein;(source:Araport11)
9.2689e-10	0.650805	0.257	0.104	3.50541e-05	3	AT3G48360	BTB AND TAZ DOMAIN PROTEIN 2 (bt2)	BTB AND TAZ DOMAIN PROTEIN 2 (bt2); (ATBT2)	Encodes a protein (BT2) that is an essential component of the TAC1-mediated telomerase activation pathway. Acts redundantly with BT3 and BT1 during female gametophyte development and with BT3 during male gametophyte development. BT2 also mediates multiple responses to nutrients, stresses, and hormones.
9.36828e-10	0.79583	0.273	0.118	3.54299e-05	3	AT3G58710	WRKY DNA-BINDING PROTEIN 69 (WRKY69)	WRKY DNA-BINDING PROTEIN 69 (WRKY69);RABIDOPSIS THALIANA WRKY DNA-BINDING PROTEIN 69 (ATWRKY69)	member of WRKY Transcription Factor; Group II-e
1.35125e-09	0.790181	0.439	0.243	5.11031e-05	3	AT1G33700			Beta-glucosidase, GBA2 type family protein;(source:Araport11)
2.06139e-09	0.646014	0.636	0.429	7.79597e-05	3	AT1G18300	NUDIX HYDROLASE HOMOLOG 4 (NUDT4)	NUDIX HYDROLASE HOMOLOG 4 (atnudt4);NUDIX HYDROLASE HOMOLOG 4 (NUDT4)	nudix hydrolase homolog 4;(source:Araport11)
3.24407e-09	0.809002	0.267	0.119	0.000122687	3	AT2G03730	ACT DOMAIN REPEAT 5 (ACR5)	ACT DOMAIN REPEAT 5 (ACR5)	Member of a small family of ACT domain containing proteins. ACT domains are thought to be involved in amino acid binding.
4.49903e-09	0.779488	0.267	0.119	0.000170149	3	AT1G22410			Class-II DAHP synthetase family protein;(source:Araport11)
1.21976e-08	0.916264	0.353	0.185	0.0004613	3	AT4G30270	XYLOGLUCAN ENDOTRANSGLUCOSYLASE/HYDROLASE 24 (XTH24)	MERISTEM-5 (MERI5B);MERISTEM 5 (MERI-5);XYLOGLUCAN ENDOTRANSGLUCOSYLASE/HYDROLASE 24 (XTH24);SENESCENCE 4 (SEN4)	encodes a protein similar to endo xyloglucan transferase in sequence. It is also very similar to BRU1 in soybean, which is involved in brassinosteroid response.
2.14345e-08	1.07861	0.417	0.241	0.000810631	3	AT2G21660	COLD, CIRCADIAN RHYTHM, AND RNA BINDING 2 (CCR2)	GLYCINE RICH PROTEIN 7 (ATGRP7);COLD, CIRCADIAN RHYTHM, AND RNA BINDING 2 (CCR2);GLYCINE-RICH RNA-BINDING PROTEIN 7 (GR-RBP7);GLYCINE-RICH RNA-BINDING PROTEIN 7 (GRP7);RNA-BINDING GLYCINE-RICH PROTEIN A3 (RBGA3);SMALL RNA-BINDING PROTEIN 1 (SRBP1)	Encodes a small glycine-rich RNA binding protein that is part of a negative-feedback loop through which AtGRP7 regulates the circadian oscillations of its own transcript. Gene expression is induced by cold. GRP7 appears to promote stomatal opening and reduce tolerance under salt and dehydration stress conditions, but, promotes stomatal closing and thereby increases stress tolerance under conditio…
2.67974e-08	0.864554	0.283	0.139	0.00101345	3	AT4G37610	BTB AND TAZ DOMAIN PROTEIN 5 (bt5)	BTB AND TAZ DOMAIN PROTEIN 5 (bt5)	BTB and TAZ domain protein. Located in cytoplasm and expressed in fruit, flower and leaves.
3.28714e-08	0.880972	0.305	0.157	0.00124316	3	AT4G01070	(GT72B1)	(GT72B1);UDP-GLUCOSE-DEPENDENT GLUCOSYLTRANSFERASE 72 B1 (UGT72B1)	the glycosyltransferase (UGT72B1) is involved in metabolizing xenobiotica (chloroaniline and chlorophenole). Comparison between wild type and knock-out mutant demonstrates the central role of this gene for metabolizing chloroaniline but significantly less for chlorophenole. The glucosyltransferase preferred UDP-xylose over UDP-glucose indicating its (additional) functioning as a xylosyltransferas…
3.5338e-08	0.69967	0.46	0.273	0.00133645	3	AT5G08240			transmembrane protein;(source:Araport11)
3.63481e-08	0.748439	0.481	0.307	0.00137465	3	AT5G65207			hypothetical protein;(source:Araport11)
4.82669e-08	0.819141	0.278	0.139	0.0018254	3	AT5G23430	KATANIN P80 SUBUNIT 4 (KTN80.4)	KATANIN P80 SUBUNIT 4 (KTN80.4)	One of four katanin p80 subunits. Involved in targeting of katanin complex to crossover and branch points to properly sever microtubules.
7.2124e-08	0.616764	0.374	0.205	0.00272766	3	AT4G31500	CYTOCHROME P450, FAMILY 83, SUBFAMILY B, POLYPEPTIDE 1 (CYP83B1)	CYTOCHROME P450, FAMILY 83, SUBFAMILY B, POLYPEPTIDE 1 (CYP83B1);SUPERROOT 2 (SUR2);RUNT 1 (RNT1);RED ELONGATED 1 (RED1);ALTERED TRYPTOPHAN REGULATION 4 (ATR4)	Encodes an oxime-metabolizing enzyme in the biosynthetic pathway of glucosinolates. Is required for phytochrome signal transduction in red light. Mutation confers auxin overproduction.
8.08289e-08	0.773075	0.257	0.123	0.00305687	3	AT3G54990	SCHLAFMUTZE (SMZ)	SCHLAFMUTZE (SMZ)	Encodes a AP2 domain transcription factor that can repress flowering. SMZ and its paralogous gene, SNARCHZAPFEN (SNZ), share a signature with partial complementarity to the miR172 microRNA, whose precursor is induced upon flowering.
8.24269e-08	0.858646	0.364	0.21	0.0031173	3	AT1G18210			Calcium-binding EF-hand family protein;(source:Araport11)
9.6372e-08	0.855129	0.39	0.228	0.00364469	3	AT5G57685	GLUTAMINE DUMPER 3 (GDU3)	ARABIDOPSIS THALIANA GLUTAMINE DUMPER 3 (AtGDU3);GLUTAMINE DUMPER 3 (GDU3);LESS SUSCEPTIBLE TO BSCTV 1 (LSB1)	Encodes a member of the GDU (glutamine dumper) family proteins involved in amino acid export: At4g31730 (GDU1), At4g25760 (GDU2), At5g57685 (GDU3), At2g24762 (GDU4), At5g24920 (GDU5), At3g30725 (GDU6) and At5g38770 (GDU7).
9.84527e-08	0.720982	0.513	0.351	0.00372338	3	AT2G05940	RPM1-INDUCED PROTEIN KINASE (RIPK)	RPM1-INDUCED PROTEIN KINASE (RIPK);PBS1-LIKE 14 (PBL14)	Encodes a receptor-like cytoplasmic kinase that phosphorylates the host target RIN4, leading to the activation of a plant innate immune receptor RPM1.
1.06147e-07	0.629517	0.305	0.151	0.00401439	3	AT1G76160	SKU5 SIMILAR 5 (sks5)	SKU5 SIMILAR 5 (sks5)	SKU5 similar 5;(source:Araport11)
1.14731e-07	1.08319	0.283	0.146	0.00433903	3	AT4G39950			Belongs to cytochrome P450 and is involved in tryptophan metabolism. Converts Trp to indo-3-acetaldoxime (IAOx), a precursor to IAA and indole glucosinolates.The mRNA is cell-to-cell mobile.
1.6344e-07	0.700318	0.321	0.173	0.00618113	3	AT1G22430			GroES-like zinc-binding dehydrogenase family protein;(source:Araport11)
2.0393e-07	0.729919	0.358	0.204	0.00771243	3	AT4G37310	CYTOCHROME P450, FAMILY 81, SUBFAMILY H, POLYPEPTIDE 1 (CYP81H1)	CYTOCHROME P450, FAMILY 81, SUBFAMILY H, POLYPEPTIDE 1 (CYP81H1)	member of CYP81H
4.03732e-07	0.828337	0.342	0.194	0.0152687	3	AT1G52410	TSK-ASSOCIATING PROTEIN 1 (TSA1)	TSK-ASSOCIATING PROTEIN 1 (TSA1); (ATTSA1)	Contains a novel calcium-binding repeat sequence. Binds TSK in vitro. Localizes to small cytoplasmic vesicles in interphase cells. In cells synchronized for cell division, TSA1 and TSK relocalize to ends of spindle microtubules that are ahead of separating chromatids during metaphase and anaphase of mitosis. May be involved in mitosis together with TSK. Expressed preferentially in the flower and …
4.75973e-07	0.662993	0.305	0.168	0.0180008	3	AT2G16700	ACTIN DEPOLYMERIZING FACTOR 5 (ADF5)	ACTIN DEPOLYMERIZING FACTOR 5 (ADF5); (ATADF5)	Encodes actin depolymerizing factor 5 (ADF5). Involved in actin cytoskeleton remodeling during a variety of processes including pollen tube growth and stomatal movement.
4.85315e-07	1.02808	0.251	0.131	0.0183541	3	AT5G44790	RESPONSIVE-TO-ANTAGONIST 1 (RAN1)	RESPONSIVE-TO-ANTAGONIST 1 (RAN1);HEAVY METAL ASSOCIATED PROTEIN 51 (ATHMP51); (HMA7)	ATP dependent copper transporter vital for ethylene response pathway
5.71492e-07	0.708183	0.444	0.281	0.0216132	3	AT1G19570	DEHYDROASCORBATE REDUCTASE (DHAR1)	DEHYDROASCORBATE REDUCTASE (DHAR1); (ATDHAR1);DEHYDROASCORBATE REDUCTASE 5 (DHAR5)	Encodes a member of the dehydroascorbate reductase gene family. Critical for a mutualistic symbiosis between the host Arabidopsis and the root colonizing fungus Piriformospora indica.Encodes about 50-60% of extractable leaf GSH-dependent DHAR activity, but single knockout mutants show unaltered ascorbate and glutathione status in optimal and oxidative stress conditions (PMID:28381499). Acts redun…
6.02056e-07	0.480852	0.54	0.362	0.0227692	3	AT5G48560	CRY2-INTERACTING BHLH 2 (CIB2)	CRY2-INTERACTING BHLH 2 (CIB2)	basic helix-loop-helix (bHLH) DNA-binding superfamily protein;(source:Araport11)
7.47911e-07	0.332701	0.38	0.207	0.0282852	3	AT1G56010	NAC DOMAIN CONTAINING PROTEIN 1 (NAC1)	NAC DOMAIN CONTAINING PROTEIN 1 (NAC1);ARABIDOPSIS NAC DOMAIN CONTAINING PROTEIN 22 (ANAC022)	Encodes a transcription factor involved auxin-mediated lateral root formation. Acts downstream of TIR1 and is regulated post-transcriptionally by miRNA164 and by SINAT5-dependent ubiquitination.
1.13702e-06	0.558909	0.316	0.172	0.043001	3	AT1G08230			Codes for a H+-driven, high affinity gamma-aminobutyric acid (GABA) transporter. Localized at the plasma membrane. In planta, AtGAT1 expression was highest in flowers and under conditions of elevated GABA concentrations such as wounding or senescence.
1.24396e-06	0.682022	0.283	0.155	0.0470452	3	AT3G61990	O-MTASE FAMILY 3 PROTEIN (OMTF3)	O-MTASE FAMILY 3 PROTEIN (OMTF3)	Encodes a protein methyltransferase. Involved in the methylation of plant transmembrane proteins.
1.25303e-06	0.640119	0.38	0.234	0.0473882	3	AT1G69780	(ATHB13)	(ATHB13)	Encodes a homeodomain leucine zipper class I (HD-Zip I) protein which is expressed during the seed-to-seedling transition, regulates some of the network nodes, and affects late seedling establishment. Knock-out mutants for athb13 showed increased primary root length as compared with wild type (Col-0) seedlings, suggesting that this transcription factor is a negative regulator of early root growth…
1.44173e-06	0.678122	0.481	0.32	0.0545249	3	AT5G07440	GLUTAMATE DEHYDROGENASE 2 (GDH2)	GLUTAMATE DEHYDROGENASE 2 (GDH2)	Encodes the beta-subunit of the glutamate dehydrogenase. The enzyme is almost exclusively found in the mitochondria of stem and leaf companion cells.
1.54073e-06	0.700801	0.273	0.146	0.0582689	3	AT3G50630	KIP-RELATED PROTEIN 2 (KRP2)	KIP-RELATED PROTEIN 2 (KRP2); (ICK2)	Kip-related protein (KRP) gene, encodes CDK (cyclin-dependent kinase) inhibitor (CKI), negative regulator of cell division. A member of seven KRP genes found in Arabidopsis thaliana. Differential expression patterns for distinct KRPs were revealed by in situ hybridization. Gene was isolated from a yeast two hybrid screen as an interacting protein of CDC2A. Recombinant protein has a strong kinase …
1.75136e-06	0.520221	0.401	0.24	0.0662345	3	AT2G01990			XRI1-like protein;(source:Araport11)
4.63997e-06	0.631932	0.278	0.149	0.175479	3	AT1G60270	BETA GLUCOSIDASE 6 (BGLU6)	BETA GLUCOSIDASE 6 (BGLU6)	beta glucosidase 6;(source:Araport11)
6.30029e-06	0.412635	0.283	0.148	0.23827	3	AT2G18300	HOMOLOG OF BEE2 INTERACTING WITH IBH 1 (HBI1)	HOMOLOG OF BEE2 INTERACTING WITH IBH 1 (HBI1)	DNA-binding bHLH protein involved in positive regulation of cell elongation and proliferation and, negative control of plant immunity.One component of PRE-IBH1-HBI1 tripartite module.
6.67795e-06	0.74095	0.455	0.323	0.252553	3	AT4G36990	HEAT SHOCK FACTOR 4 (HSF4)	HEAT SHOCK FACTOR 4 (HSF4);CLASS B HEAT SHOCK FACTOR B1 (HSFB1);ARABIDOPSIS THALIANA CLASS B HEAT SHOCK FACTOR B1 (AT-HSFB1);ARABIDOPSIS THALIANA HEAT SHOCK FACTOR 4 (ATHSF4);TL1-BINDING TRANSCRIPTION FACTOR 1 (TBF1)	Encodes a protein whose sequence is similar to heat shock factors that regulate the expression of heat shock proteins. Transcript level is increased in response to heat shock. However, overexpression of this gene did not result in the increase of decrease of heat shock proteins.
8.77404e-06	0.73029	0.251	0.136	0.331825	3	AT1G54580	ACYL CARRIER PROTEIN 2 (ACP2)	(ATACP2);ACYL CARRIER PROTEIN 2 (ACP2)	encodes an acyl carrier protein expressed in leaves, roots, and dry seeds. Gene expression is not regulated by light but downregulated by starvation and upregulated by increased level of exogenous sucrose. The mRNA is cell-to-cell mobile.
1.12573e-05	0.475653	0.353	0.214	0.42574	3	AT1G17970	(CTL15)	(CTL15)	RING/U-box superfamily protein;(source:Araport11)
1.43347e-05	0.599931	0.257	0.142	0.542124	3	AT1G14380	IQ-DOMAIN 28 (IQD28)	IQ-DOMAIN 28 (IQD28)	Encodes a microtubule-associated protein.Member of IQ67 (CaM binding) domain containing family.
1.50948e-05	0.83127	0.519	0.418	0.570869	3	AT4G19160			transglutaminase family protein;(source:Araport11)
1.82434e-05	0.472054	0.31	0.176	0.689948	3	AT3G10930	IDA-LIKE7 (IDL7)	IDA-LIKE7 (IDL7)	Encodes a small secreted signaling peptide that processed both N- and C-terminally after translation and is rapidly induced in response to ROS and flg22-induced stress and may act as a negative modulator of stress-induced ROS signalling.
2.38879e-05	0.523039	0.257	0.145	0.903416	3	AT4G00990	JMJC DOMAIN-CONTAINING PROTEIN 27 (JMJ27)	JMJC DOMAIN-CONTAINING PROTEIN 27 (JMJ27); (ATJMJ17)	jJumonji-domain-containing H3K9 histone demethylase. Loss of function mutants are susceptible to bacterial infection and early flowering.
2.91562e-05	0.654678	0.273	0.157	1	3	AT4G09760	CHOLINE/ETHANOLAMINE KINASE 3 (CEK3)	CHOLINE/ETHANOLAMINE KINASE 3 (CEK3)	encodes a choline synthase whose gene expression is induced by high salt and mannitol.
3.33095e-05	0.625985	0.487	0.364	1	3	AT1G72710	CASEIN KINASE 1-LIKE PROTEIN 2 (CKL2)	CASEIN KINASE 1-LIKE PROTEIN 2 (CKL2)	Encodes a member of the casein kinase 1 protein family that is localized to the cytoplasm and nucleus. The mRNA is cell-to-cell mobile.
4.18786e-05	0.641436	0.364	0.235	1	3	AT1G69530	EXPANSIN A1 (EXPA1)	EXPANSIN A1 (ATEXPA1);EXPANSIN 1 (EXP1); (AT-EXP1); (ATEXP1); (ATHEXP ALPHA 1.2);EXPANSIN A1 (EXPA1)	Member of Alpha-Expansin Gene Family. Naming convention from the Expansin Working Group (Kende et al, Plant Mol Bio). Involved in the formation of nematode-induced syncytia in roots of Arabidopsis thaliana.
4.47048e-05	0.586429	0.658	0.533	1	3	AT2G05440	GLYCINE RICH PROTEIN 9 (GRP9)	ARABIDOPSIS GLYCINE RICH PROTEIN 9 (ATGRP9);GLYCINE RICH PROTEIN 9 (GRP9)	GLYCINE RICH PROTEIN 9;(source:Araport11)
4.63052e-05	0.471419	0.257	0.146	1	3	AT2G36880	METHIONINE ADENOSYLTRANSFERASE 3 (MAT3)	METHIONINE ADENOSYLTRANSFERASE 3 (MAT3)	Topoisomerase VI physically interacts with S-adenosylmethionine synthase methionine adenosyl transferase 3 (MAT3), which is required for H3K9me2. A Topoisomerase VI defect affects MAT3 occupancy on heterochromatic elements and its exclusion from euchromatic islands, thereby providing a possible mechanistic explanation to the essential role of Topoisomerase VI in the delimitation of chromatin doma…
5.11889e-05	0.499661	0.283	0.17	1	3	AT1G70250	GLYCOSYLPHOSPHATIDYLINOSITOL-ANCHORED LIPID PROTEIN TRANSFER 32 (LTPG32)	GLYCOSYLPHOSPHATIDYLINOSITOL-ANCHORED LIPID PROTEIN TRANSFER 32 (LTPG32)	Encodes a Protease inhibitor/seed storage/LTP family protein.
5.88104e-05	0.476449	0.267	0.152	1	3	AT3G26470			Powdery mildew resistance protein, RPW8 domain-containing protein;(source:Araport11)
6.29819e-05	0.374047	0.358	0.228	1	3	AT5G38210			Protein kinase family protein;(source:Araport11)
9.37792e-05	0.470706	0.353	0.226	1	3	AT2G46600			Calcium-binding EF-hand family protein;(source:Araport11)
9.38753e-05	0.447451	0.599	0.479	1	3	AT5G42050	ASPARAGINE-RICH PROTEIN (NRP)	ASPARAGINE-RICH PROTEIN 1 (NRP1);ASPARAGINE-RICH PROTEIN (NRP)	Stress responsive asparagine-rich protein. Binds to PevD (Verticillium dahliae ) fungal effector protein. NRP interacts with CRY2, leading to increased cytoplasmic accumulation of CRY2 in a blue light-independent manner (PMID:28633330).NRP also binds FyPP3 and recruits it to endosomes and thus targets it for degradation.Under ER stress NRP1 is activated by bZIP60 and inhibits cell death.
0.000112818	0.338524	0.674	0.558	1	3	AT3G51950	(ATC3H46)	(ATC3H46)	Contains single CCCH domain.
0.000118938	0.531408	0.294	0.183	1	3	AT1G22640	#N/A	#N/A	#N/A
0.000125294	0.657752	0.316	0.202	1	3	AT1G28330	DORMANCY-ASSOCIATED PROTEIN-LIKE 1 (DYL1)	DORMANCY-ASSOCIATED PROTEIN 1 (DRM1);DORMANCY-ASSOCIATED PROTEIN-LIKE 1 (DYL1); (ATDRM1)	dormancy-associated protein (DRM1)
0.000139128	0.47326	0.305	0.191	1	3	AT1G76720			eukaryotic translation initiation factor 2 (eIF-2) family protein;(source:Araport11)
0.00014246	0.486122	0.337	0.222	1	3	AT3G44310	NITRILASE 1 (NIT1)	NITRILASE 1 (NIT1);A. THALIANA NITRILASE 1 (ATNIT1); (NITI)	Mutants are resistant to indole-3-acetonitrile (IAN). NIT1 catalyzes the terminal activation step in indole-acetic acid biosynthesis. Predominantly expressed isoform of nitrilase isoenzyme family. Aggregation of NIT1 in cells directly abutting wound sites is one of the earliest events associated with wound and herbicide-induced cell death. The protein undergoes thiolation following treatment with…
0.000144597	0.599295	0.257	0.153	1	3	AT1G54630	ACYL CARRIER PROTEIN 3 (ACP3)	ACYL CARRIER PROTEIN 3 (ACP3); (ATACP3)	encodes an acyl carrier protein expressed in leaves, roots, and dry seeds. Gene expression is not regulated by light.
0.000192784	0.522898	0.299	0.191	1	3	AT3G49530	NAC DOMAIN CONTAINING PROTEIN 62 (NAC062)	NAC DOMAIN CONTAINING PROTEIN 62 (ANAC062);NTM1 (NAC WITH TRANSMEMBRANE MOTIF 1)-LIKE 6 (NTL6);NAC DOMAIN CONTAINING PROTEIN 62 (NAC062)	Transcription factor that serves as a molecular link between cold signals and pathogen resistance responses. Undergoes proteolytic processing triggered by cold-induced changes in membrane fluidity.It relocates from the plasma membrane to the nucleus in response to ER stress. NAC062 is phosphorylated by SnRK2.8 at Thr-142.
0.000208148	0.444424	0.412	0.282	1	3	AT3G54810	BLUE MICROPYLAR END 3 (BME3)	BLUE MICROPYLAR END 3-ZINC FINGER (BME3-ZF);BLUE MICROPYLAR END 3 (BME3);GATA TRANSCRIPTION FACTOR 8 (GATA8)	Encodes a protein containing a GATA type zinc finger domain that is expressed in the embryo axis and involved in germination. Mutants have a reduced rate of germination even when stratified.
0.000210585	0.633482	0.289	0.182	1	3	AT5G17330	GLUTAMATE DECARBOXYLASE (GAD)	GLUTAMATE DECARBOXYLASE (GAD); (ATGAD1);GLUTAMATE DECARBOXYLASE 1 (GAD1)	Encodes one of two isoforms of glutamate decarboxylase. The mRNA is cell-to-cell mobile.
0.000221335	0.267181	0.663	0.539	1	3	AT5G11090			serine-rich protein-like protein;(source:Araport11)
0.00022395	0.522094	0.519	0.408	1	3	AT4G28400			Protein phosphatase 2C family protein;(source:Araport11)
0.000252195	0.469971	0.257	0.156	1	3	AT3G21690			MATE efflux family protein;(source:Araport11)
0.000268914	0.900094	0.289	0.196	1	3	AT3G57230	AGAMOUS-LIKE 16 (AGL16)	AGAMOUS-LIKE 16 (AGL16)	MADS-box transcription factor. Expressed in leaf, root and stem, with higher RNA accumulation in guard cells and trichomes. AGL16 can directly interact with SVP and indirectly interact with FLC. Furthermore, the accumulation of AGL16 transcripts is modulated by miR824 (AT4G24415). The flowering time effect for the miR824/AGL16 module is more obvious in the Col-FRI background than in the Col-0 bac…
0.000270525	0.674737	0.294	0.196	1	3	AT4G14620			DUF506 gene family member
0.00030645	0.554172	0.353	0.247	1	3	AT2G43910	HARMLESS TO OZONE LAYER 1 (HOL1)	(ATHOL1);HARMLESS TO OZONE LAYER 1 (HOL1)	HARMLESS TO OZONE LAYER 1;(source:Araport11)
0.00035895	0.496064	0.251	0.156	1	3	AT4G13850	RNA-BINDING GLYCINE-RICH PROTEIN A5 (RBGA5)	GLYCINE-RICH RNA-BINDING PROTEIN 2 (ATGRP2);GLYCINE-RICH RNA-BINDING PROTEIN 2 (GR-RBP2);GLYCINE RICH PROTEIN 2 (GRP2);RNA-BINDING GLYCINE-RICH PROTEIN A5 (RBGA5)	Encodes a glycine-rich RNA-binding protein. Gene expression is induced by cold.
0.000407897	0.493047	0.251	0.15	1	3	AT1G54030	MODIFIED VACUOLE PHENOTYPE 1 (MVP1)	NUCLEAR CAGE (NUC);MODIFIED VACUOLE PHENOTYPE 1 (MVP1);GOLGI DEFECTS 36 (GOLD36);ENDOPLASMIC RETICULUM MORPHOLOGY 3 (ERMO3)	Encodes a vacuolar protein. Mutation causes organizational defects in the endoplasmic reticulum and aberrant protein trafficking in the plant secretory pathway. The mRNA is cell-to-cell mobile.
0.000447627	0.46884	0.594	0.463	1	3	AT3G55980	TANDEM ZINC FINGER 11 (TZF11)	TANDEM ZINC FINGER 11 (TZF11); (ATC3H47)	CCCH-type zinc finger protein involved in salt stress and immune responses.
0.000472339	0.73042	0.332	0.227	1	3	AT3G08030	(ATHA2-1)	(ATHA2-1)	The mRNA of this gene is expressed in viable seeds. Its detection in a dry seed lot has potential for use as a molecular marker for germination performance as absence of expression correlates with decreased germination. Encodes DUF642 cell wall protein.
0.000549648	0.532662	0.385	0.279	1	3	AT4G14760	NETWORKED 1B (NET1B)	NETWORKED 1B (NET1B)	kinase interacting (KIP1-like) family protein;(source:Araport11)
0.000662389	0.512086	0.273	0.179	1	3	AT2G17990	CALCIUM-DEPENDENT PROTEIN KINASE 1 ADAPTOR PROTEIN 2 (AtCAP2)	CALCIUM-DEPENDENT PROTEIN KINASE 1 ADAPTOR PROTEIN 2 (AtCAP2)	Calcium-dependent protein kinase 1 adaptor protein involved in vacuolar transport and lytic vacuole biogenesis.
0.000715715	0.579563	0.251	0.159	1	3	AT3G23250	#N/A	#N/A	#N/A
0.000734091	0.411381	0.69	0.602	1	3	AT1G72150	PATELLIN 1 (PATL1)	PATELLIN 1 (PATL1)	novel cell-plate-associated protein that is related in sequence to proteins involved in membrane trafficking in other eukaryotes The mRNA is cell-to-cell mobile.
0.000871218	0.274261	0.898	0.811	1	3	AT1G78080	RELATED TO AP2 4 (RAP2.4)	WOUND INDUCED DEDIFFERENTIATION 1 (WIND1); (ERF59); (ATWIND1);RELATED TO AP2 4 (RAP2.4)	Encodes a member of the DREB subfamily A-6 of ERF/AP2 transcription factor family (RAP2.4). The protein contains one AP2 domain. Role in mediating light and ethylene signaling. The mRNA is cell-to-cell mobile.
0.000928984	0.62347	0.262	0.165	1	3	AT5G18150			Methyltransferase-related protein;(source:Araport11)
0.000939109	0.41724	0.422	0.318	1	3	AT4G15920	(SWEET17)	(SWEET17); (AtSWEET17)	Encodes a vacuolar fructose transporter expressed in parenchyma and xylem that controls leaf fructose content. When its expression is reduced, fructose accumulates in leaves.
0.00101051	0.516273	0.316	0.223	1	3	AT3G57530	CALCIUM-DEPENDENT PROTEIN KINASE 32 (CPK32)	CALCIUM-DEPENDENT PROTEIN KINASE 32 (CPK32); (ATCPK32); (CDPK32)	Calcium-dependent Protein Kinase. ABA signaling component that regulates the ABA-responsive gene expression via ABF4. AtCPK32 has autophosphorylation activity and can phosphorylate ABF4 in vitro
0.00107936	0.531043	0.257	0.163	1	3	AT1G64390	GLYCOSYL HYDROLASE 9C2 (GH9C2)	GLYCOSYL HYDROLASE 9C2 (GH9C2);GLYCOSYL HYDROLASE 9C2 (AtGH9C2)	glycosyl hydrolase 9C2;(source:Araport11)
0.00131726	0.596671	0.262	0.176	1	3	AT1G65590	BETA-HEXOSAMINIDASE 3 (HEXO3)	BETA-HEXOSAMINIDASE 3 (HEXO3); (ATHEX1)	Encodes a protein with beta-hexosaminidase activity. Located on the plasma membrane.
0.00145194	0.360482	0.316	0.211	1	3	AT3G61850	DOF AFFECTING GERMINATION 1 (DAG1)	DOF AFFECTING GERMINATION 1 (DAG1)	Zinc finger transcription factor of the Dof family involved in the control of seed germination.
0.00166483	0.630886	0.267	0.186	1	3	AT5G43060	ESPONSIVE TO DEHYDRATION 21B (RD21B)	ESPONSIVE TO DEHYDRATION 21B (RD21B)	Peptidase, activity detected in extracts of root, leaf and cell culture.
0.00203419	0.385303	0.647	0.57	1	3	AT1G20450	EARLY RESPONSIVE TO DEHYDRATION 10 (ERD10)	LOW TEMPERATURE INDUCED 29 (LTI29);LOW TEMPERATURE INDUCED 45 (LTI45);EARLY RESPONSIVE TO DEHYDRATION 10 (ERD10)	Encodes a gene induced by low temperature and dehydration. Inhibits e.coli growth while overexpressed. Belongs to the dehydrin protein family, which contains highly conserved stretches of 7-17 residues that are repetitively scattered in their sequences, the K-, S-, Y- and lysine rich segments. LTI29 and LTI30 double overexpressors confer cold tolerance. Localized to membranes and cytoplasm.
0.00203833	0.293392	0.572	0.447	1	3	AT4G27652			hypothetical protein;(source:Araport11)
0.00212015	0.29563	0.754	0.632	1	3	AT2G16586			transmembrane protein;(source:Araport11)
0.00216162	0.317433	0.353	0.251	1	3	AT5G60400			hypothetical protein;(source:Araport11)
0.00244404	0.336061	0.262	0.174	1	3	AT5G54280	MYOSIN 2 (ATM2)	MYOSIN 2 (ATM2);ARABIDOPSIS THALIANA MYOSIN 4 (ATM4);ARABIDOPSIS THALIANA MYOSIN 1 (ATMYOS1)	Type VII myosin gene
0.00254701	0.381222	0.529	0.443	1	3	AT4G26190			Haloacid dehalogenase-like hydrolase (HAD) superfamily protein;(source:Araport11)
0.00295037	0.415923	0.396	0.313	1	3	AT1G19870	IQ-DOMAIN 32 (iqd32)	IQ-DOMAIN 32 (iqd32)	Encodes a microtubule-associated protein.Member of IQ67 (CaM binding) domain containing family.
0.00342343	0.429377	0.267	0.184	1	3	AT3G04810	NIMA-RELATED KINASE 2 (NEK2)	NIMA-RELATED KINASE 2 (ATNEK2);NIMA-RELATED KINASE 2 (NEK2)	Encodes AtNek2, a member of the NIMA-related serine/threonine kinases (Neks) that have been linked to cell-cycle regulation in fungi and mammals. Plant Neks might be involved in plant development processes.
0.003543	0.351339	0.251	0.168	1	3	AT1G15340	METHYL-CPG-BINDING DOMAIN 10 (MBD10)	METHYL-CPG-BINDING DOMAIN 10 (MBD10)	Protein containing methyl-CpG-binding domain.Has sequence similarity to human MBD proteins.
0.00494137	0.499567	0.374	0.298	1	3	AT1G27100			Actin cross-linking protein;(source:Araport11)
0.00519495	0.374665	0.294	0.206	1	3	AT1G65985			transmembrane protein, putative (DUF247);(source:Araport11)
0.00550265	0.285802	0.321	0.225	1	3	AT1G54730			Major facilitator superfamily protein;(source:Araport11)
0.00584298	0.327519	0.251	0.176	1	3	AT2G43410	(FPA)	(FPA)	FPA is a gene that regulates flowering time in Arabidopsis via a pathway that is independent of daylength (the autonomous pathway). Mutations in FPA result in extremely delayed flowering. Double mutants with FCA have reduced fertility and single/double mutants have defects in siRNA mediated chromatin silencing.
0.00599998	0.410547	0.289	0.211	1	3	AT5G22650	HISTONE DEACETYLASE 2B (HD2B)	HISTONE DEACETYLASE 2B (HD2B); (HDT02); (HDT2);ARABIDOPSIS HISTONE DEACETYLASE 2 (ATHD2); (HDA4);HISTONE DEACETYLASE 2 (HD2); (ATHD2B)	Encodes a member of a plant-specific class of histone deacetylases. Controls the development of adaxial/abaxial leaf polarity. Its mRNA is widely expressed in stems, leaves, flowers and young siliques. Plant lines expressing RNAi constructs directed against this gene showed a marked reduction in agrobacterium-mediated root transformation.
0.00684653	0.479727	0.262	0.185	1	3	AT1G29170	(WAVE2)	(WAVE2);WASP (WISKOTT-ALDRICH SYNDROME PROTEIN)-FAMILY VERPROLIN HOMOLOGOUS PROTEIN 2 (AtSCAR3); (SCAR3)	Encodes a member of the SCAR family.These proteins are part of a complex (WAVE) complex.The SCAR subunit activates the ARP2/3 complex which in turn act as a nucleator for actin filaments.
0.00741245	0.369127	0.273	0.199	1	3	AT3G57170			N-acetylglucosaminyl transferase component family protein / Gpi1 family protein;(source:Araport11)
0.00864179	0.332874	0.364	0.274	1	3	AT4G11280	1-AMINOCYCLOPROPANE-1-CARBOXYLIC ACID (ACC) SYNTHASE 6 (ACS6)	1-AMINOCYCLOPROPANE-1-CARBOXYLIC ACID (ACC) SYNTHASE 6 (ACS6); (ATACS6)	encodes a a member of the 1-aminocyclopropane-1-carboxylate (ACC) synthase (S-adenosyl-L-methionine methylthioadenosine-lyase, EC 4.4.1.14) gene family The mRNA is cell-to-cell mobile.
6.37959e-153	3.58445	0.868	0.102	2.4127e-148	4	AT1G58225			hypothetical protein;(source:Araport11)
4.23635e-146	2.94829	0.636	0.04	1.60214e-141	4	AT3G25010			receptor like protein 41;(source:Araport11)
2.21007e-135	3.48022	0.94	0.156	8.35828e-131	4	AT1G35710			kinase family with leucine-rich repeat domain-containing protein;(source:Araport11)
4.50807e-135	2.90052	0.556	0.031	1.70491e-130	4	AT4G21840	METHIONINE SULFOXIDE REDUCTASE B8 (MSRB8)	METHIONINE SULFOXIDE REDUCTASE B8 (ATMSRB8);METHIONINE SULFOXIDE REDUCTASE B8 (MSRB8)	methionine sulfoxide reductase B8;(source:Araport11)
2.65104e-128	2.61491	0.583	0.039	1.0026e-123	4	AT4G17660	PBS1-LIKE 20 (PBL20)	PBS1-LIKE 20 (PBL20)	Protein kinase superfamily protein;(source:Araport11)
9.8222e-123	2.9724	0.801	0.108	3.71466e-118	4	AT2G17040	NAC DOMAIN CONTAINING PROTEIN 36 (NAC036)	NAC DOMAIN CONTAINING PROTEIN 36 (anac036);NAC DOMAIN CONTAINING PROTEIN 36 (NAC036)	Member of the NAC transcription factor family and more specifically, the ONAC022 subfamily. Involved in leaf and inflorescence stem morphogenesis. The mRNA is cell-to-cell mobile.
4.07492e-120	2.97973	0.609	0.051	1.54109e-115	4	AT5G60800	EAVY METAL-ASSOCIATED ISOPRENYLATED PLANT PROTEIN3 (HIPP3)	HEAVY METAL ASSOCIATED PROTEIN 53 (ATHMP53);EAVY METAL-ASSOCIATED ISOPRENYLATED PLANT PROTEIN3 (HIPP3)	Heavy metal transport/detoxification superfamily protein;(source:Araport11)
1.05124e-114	3.26933	0.51	0.034	3.97567e-110	4	AT5G24540	BETA GLUCOSIDASE 31 (BGLU31)	BETA GLUCOSIDASE 31 (BGLU31)	beta glucosidase 31;(source:Araport11)
2.93572e-109	2.4853	0.702	0.086	1.11026e-104	4	AT5G10760	APOPLASTIC, EDS1-DEPENDENT 1 (AED1)	APOPLASTIC, EDS1-DEPENDENT 1 (AED1)	Eukaryotic aspartyl protease family protein;(source:Araport11)
6.48481e-107	2.74749	0.583	0.054	2.45249e-102	4	AT3G13560			O-Glycosyl hydrolases family 17 protein;(source:Araport11)
1.84044e-105	1.79565	0.325	0.007	6.96035e-101	4	AT4G23310	CYSTEINE-RICH RLK (RECEPTOR-LIKE PROTEIN KINASE) 23 (CRK23)	CYSTEINE-RICH RLK (RECEPTOR-LIKE PROTEIN KINASE) 23 (CRK23)	Encodes a cysteine-rich receptor-like protein kinase.
4.77661e-102	3.45475	0.722	0.11	1.80647e-97	4	AT2G18660	PLANT NATRIURETIC PEPTIDE A (PNP-A)	PLANT NATRIURETIC PEPTIDE A (PNP-A);EXPANSIN-LIKE B3 PRECURSOR (EXLB3); (AtPNP-A)	Encodes PNP-A (Plant Natriuretic Peptide A). PNPs are a class of systemically mobile molecules distantly related to expansins; their biological role has remained elusive. PNP-A contains a signal peptide domain and is secreted into the extracellular space. Co-expression analyses using microarray data suggest that PNP-A may function as a component of plant defence response and SAR in particular, an…
7.01859e-101	2.94863	0.457	0.03	2.65436e-96	4	AT4G23140	CYSTEINE-RICH RLK (RECEPTOR-LIKE PROTEIN KINASE) 6 (CRK6)	CYSTEINE-RICH RLK (RECEPTOR-LIKE PROTEIN KINASE) 6 (CRK6)	Arabidopsis thaliana receptor-like protein kinase. Naming convention from Chen et al 2003 (PMID 14756307)
3.29453e-100	2.91018	0.848	0.17	1.24596e-95	4	AT1G66880			Protein kinase superfamily protein;(source:Araport11)
5.84586e-99	2.165	0.325	0.009	2.21085e-94	4	AT5G51465			hypothetical protein;(source:Araport11)
7.10691e-99	2.30567	0.603	0.064	2.68776e-94	4	AT3G15536			Unknown gene The mRNA is cell-to-cell mobile.
1.51306e-94	2.39555	0.596	0.068	5.72225e-90	4	AT4G10500	DMR6-LIKE OXYGENASE 1 (DLO1)	DMR6-LIKE OXYGENASE 1 (DLO1)	2-oxoglutarate (2OG) and Fe(II)-dependent oxygenase superfamily protein;(source:Araport11)
3.83231e-93	1.95628	0.576	0.062	1.44934e-88	4	AT1G04600	MYOSIN XI A (XIA)	(ATXIA);MYOSIN XI A (XIA)	member of Myosin-like proteins
9.43567e-93	2.38409	0.623	0.081	3.56848e-88	4	AT4G29520	SENSITIVE TO SALT1 (SES1)	SENSITIVE TO SALT1 (SES1)	SES1 is an ER localized chaperone involved in salt and heat stress response.
4.55368e-90	3.71253	0.881	0.265	1.72215e-85	4	AT3G57260	PATHOGENESIS-RELATED PROTEIN 2 (PR2)	BETA-1,3-GLUCANASE 2 (BGL2);PATHOGENESIS-RELATED PROTEIN 2 (PR2);BETA-1,3-GLUCANASE 2 (BG2);PATHOGENESIS-RELATED PROTEIN 2 (PR-2); (AtPR2); (ATBG2);&#946;-1,3-GLUCANASE (GNS2)	beta 1,3-glucanase
9.0538e-89	2.88608	0.523	0.054	3.42406e-84	4	AT2G22860	PHYTOSULFOKINE 2 PRECURSOR (PSK2)	PHYTOSULFOKINE 2 PRECURSOR (PSK2);PHYTOSULFOKINE 2 PRECURSOR (ATPSK2)	Phytosulfokine 2 precursor, coding for a unique plant peptide growth factor. The mRNA is cell-to-cell mobile.
5.67594e-88	1.83952	0.298	0.009	2.14658e-83	4	AT4G11890	ABA- AND OSMOTIC-STRESS-INDUCIBLE RECEPTOR-LIKE CYTOSOLIC KINASE1 (ARCK1)	ABA- AND OSMOTIC-STRESS-INDUCIBLE RECEPTOR-LIKE CYTOSOLIC KINASE1 (ARCK1);CYSTEINE-RICH RECEPTOR-LIKE PROTEIN KINASE 45 (CRK45)	Encodes a receptor-like cytosolic kinase ARCK1. Negatively controls abscisic acid and osmotic stress signal transduction.
9.50509e-88	3.10998	0.96	0.369	3.59473e-83	4	AT1G08450	CALRETICULIN 3 (CRT3)	CALRETICULIN 3 (CRT3);EMS-MUTAGENIZED BRI1 SUPPRESSOR 2 (EBS2);PRIORITY IN SWEET LIFE 1 (PSL1)	Encodes one of three Arabidopsis calreticulins. In CRT-deficient mouse fibroblasts, this protein restores ER Ca2+ levels. Non-receptor component required for EFR-mediated immunity. Mutants show de-repressed anthocyanin accumulation in the presence of elf18, and EFR accumulation and signalling.
1.23112e-87	1.79857	0.252	0.004	4.65597e-83	4	AT1G69930	GLUTATHIONE S-TRANSFERASE TAU 11 (GSTU11)	GLUTATHIONE S-TRANSFERASE TAU 11 (GSTU11);GLUTATHIONE S-TRANSFERASE TAU 11 (ATGSTU11)	Encodes glutathione transferase belonging to the tau class of GSTs. Naming convention according to Wagner et al. (2002).
6.67961e-87	2.15113	0.662	0.096	2.52616e-82	4	AT3G57460			catalytic/ metal ion binding / metalloendopeptidase/ zinc ion binding protein;(source:Araport11)
1.1254e-86	1.94774	0.397	0.025	4.25614e-82	4	AT3G47480	Y CALMODULIN-LIKE 47 (CML47)	Y CALMODULIN-LIKE 47 (CML47)	Calcium-binding EF-hand family protein;(source:Araport11)
2.92365e-85	2.43995	0.715	0.123	1.10569e-80	4	AT2G24160			pseudogene of receptor like protein 37;(source:Araport11)
1.1546e-84	2.03231	0.417	0.031	4.36656e-80	4	AT3G24982	RECEPTOR LIKE PROTEIN 40 (RLP40)	RECEPTOR LIKE PROTEIN 40 (RLP40);RECEPTOR LIKE PROTEIN 40 (ATRLP40)	receptor like protein 40;(source:Araport11)
2.81562e-81	2.13989	0.265	0.007	1.06484e-76	4	AT5G13320			Encodes an enzyme capable of conjugating amino acids to 4-substituted benzoates. 4-HBA (4-hydroxybenzoic acid) and pABA (4-aminobenzoate) may be targets of the enzyme in Arabidopsis, leading to the production of pABA-Glu, 4HBA-Glu, or other related compounds. This enzyme is involved in disease-resistance signaling. It is required for the accumulation of salicylic acid, activation of defense respo…
4.10868e-78	1.90401	0.377	0.027	1.55386e-73	4	AT4G04490	CYSTEINE-RICH RLK (RECEPTOR-LIKE PROTEIN KINASE) 36 (CRK36)	CYSTEINE-RICH RLK (RECEPTOR-LIKE PROTEIN KINASE) 36 (CRK36)	Encodes a cysteine-rich receptor-like protein kinase.
2.4174e-76	2.26331	0.503	0.06	9.14235e-72	4	AT4G35110	PHOSPHOLIPASE-LIKE PROTEIN 4 (PEARLI 4)	PHOSPHOLIPASE-LIKE PROTEIN 4 (PEARLI 4)	phospholipase-like protein (PEARLI 4) family protein;(source:Araport11)
2.45385e-74	1.86036	0.497	0.058	9.2802e-70	4	AT5G60900	RECEPTOR-LIKE PROTEIN KINASE 1 (RLK1)	RECEPTOR-LIKE PROTEIN KINASE 1 (RLK1)	Encodes a receptor-like protein kinase.
1.47412e-73	2.43534	0.702	0.143	5.57498e-69	4	AT5G42020			Luminal binding protein (BiP2) involved in polar nuclei fusion during proliferation of endosperm nuclei.
6.23826e-73	2.11312	0.437	0.044	2.35925e-68	4	AT3G09940	MONODEHYDROASCORBATE REDUCTASE 3 (MDAR3)	MONODEHYDROASCORBATE REDUCTASE (MDHAR);ARABIDOPSIS THALIANA MONODEHYDROASCORBATE REDUCTASE 3 (MDAR3);MONODEHYDROASCORBATE REDUCTASE 3 (MDAR3);MONODEHYDROASCORBATE REDUCTASE 2 (MDAR2); (ATMDAR3)	Encodes a member of the monodehydroascorbate reductase gene family. Critical for a mutualistic symbiosis between the host Arabidopsis and the root colonizing fungus Piriformospora indica.
1.09612e-69	1.73019	0.338	0.024	4.14541e-65	4	AT5G64000	(SAL2)	(ATSAL2); (SAL2)	3'(2'),5'-bisphosphate nucleotidase
1.14836e-68	1.97518	0.914	0.304	4.343e-64	4	AT1G76040	CALCIUM-DEPENDENT PROTEIN KINASE 29 (CPK29)	CALCIUM-DEPENDENT PROTEIN KINASE 29 (CPK29)	member of Calcium Dependent Protein Kinase
6.96602e-68	2.14146	0.589	0.103	2.63448e-63	4	AT1G34750	CERK-1 INTERACTING PROTEIN PHOSPHATASE 1 (CIPP1)	CERK-1 INTERACTING PROTEIN PHOSPHATASE 1 (CIPP1)	Protein phosphatase 2C family protein;(source:Araport11)
2.08345e-67	1.50233	0.391	0.036	7.87941e-63	4	AT3G23110	RECEPTOR LIKE PROTEIN 37 (RLP37)	RECEPTOR LIKE PROTEIN 37 (AtRLP37);RECEPTOR LIKE PROTEIN 37 (RLP37);EMBRYO DEFECTIVE 2800 (EMB2800)	receptor like protein 37;(source:Araport11)
1.57232e-65	2.02249	0.728	0.169	5.94636e-61	4	AT2G31880	SUPPRESSOR OF BIR1 1 (SOBIR1)	SUPPRESSOR OF BIR1 1 (SOBIR1);EVERSHED (EVR)	Encodes a putative leucine rich repeat transmembrane protein that is expressed in response to Pseudomonas syringae. Expression of SRRLK may be required for silencing via lsiRNAs. Regulates cell death and innate immunity.
2.56266e-65	1.59027	0.265	0.013	9.69171e-61	4	AT3G60540			Preprotein translocase Sec, Sec61-beta subunit protein;(source:Araport11)
9.59159e-65	1.74203	0.43	0.05	3.62745e-60	4	AT5G39670	CALMODULIN-LIKE 46 (CML46)	CALMODULIN-LIKE 46 (CML46)	Calmodulin like protein involved in negative regulation of pattern triggered immunity.
1.71446e-64	2.15502	0.503	0.073	6.48391e-60	4	AT3G11010			receptor like protein 34;(source:Araport11)
2.32686e-63	1.3385	0.298	0.019	8.79993e-59	4	AT5G55460	(ATLTP4.5)	(ATLTP4.5)	Bifunctional inhibitor/lipid-transfer protein/seed storage 2S albumin superfamily protein;(source:Araport11)
6.89433e-63	2.36498	0.397	0.042	2.60737e-58	4	AT1G09932			Phosphoglycerate mutase family protein;(source:Araport11)
9.01603e-61	2.39503	0.715	0.202	3.40977e-56	4	AT5G38210			Protein kinase family protein;(source:Araport11)
1.06568e-59	2.88001	0.834	0.343	4.03029e-55	4	AT4G24190	SHEPHERD (SHD)	SHEPHERD (SHD);HEAT SHOCK PROTEIN 90.7 (AtHsp90.7);HEAT SHOCK PROTEIN 90-7 (AtHsp90-7); (HSP90);HEAT SHOCK PROTEIN 90.7 (HSP90.7)	encodes an ortholog of GRP94, an ER-resident HSP90-like protein and is involved in regulation of meristem size and organization. Single and double mutant analyses suggest that SHD may be required for the correct folding and/or complex formation of CLV proteins. Lines carrying recessive mutations in this locus exhibits expanded shoot meristems, disorganized root meristems, and defective pollen tub…
2.31244e-59	2.23935	0.722	0.201	8.74543e-55	4	AT5G28540	(BIP1)	(BIP1)	Encodes the luminal binding protein BiP, an ER-localized member of the HSP70 family. BiP is composed of an N-terminal ATP binding domain and a C-terminal domain that binds to hydrophobic patches on improperly/incompletely folded proteins in an ATP-dependent manner. Involved in polar nuclei fusion during proliferation of endosperm nuclei.
3.52342e-59	2.29102	0.464	0.067	1.33252e-54	4	AT3G52430	PHYTOALEXIN DEFICIENT 4 (PAD4)	PHYTOALEXIN DEFICIENT 4 (PAD4);ARABIDOPSIS PHYTOALEXIN DEFICIENT 4 (ATPAD4)	Encodes a lipase-like gene that is important for salicylic acid signaling and function in resistance (R) gene-mediated and basal plant disease resistance. PAD4 can interact directly with EDS1, another disease resistance signaling protein. Expressed at elevated level in response to green peach aphid (GPA) feeding, and modulates the GPA feeding-induced leaf senescence through a mechanism that doesn…
3.27871e-58	1.52068	0.305	0.024	1.23998e-53	4	AT1G72280	ENDOPLASMIC RETICULUM OXIDOREDUCTINS 1 (ERO1)	ENDOPLASMIC RETICULUM OXIDOREDUCTINS 1 (ERO1);ENDOPLASMIC RETICULUM OXIDOREDUCTINS 1 (AERO1)	Encodes an oxidoreductin required for oxidative protein folding in the ER and exists in two distinct oxidized isoforms (Ox1 and Ox2), which are determined by the formation or breakage of the putative regulatory disulfide. AtERO1 is mainly present in the Ox1 redox state.
4.77282e-58	1.59425	0.384	0.043	1.80503e-53	4	AT5G58120	DANGEROUS MIX 10 (DM10)	DANGEROUS MIX 10 (DM10)	DM10 is a singleton TIR-NLR, and causal QTL responsible for severe hybrid necrosis.
7.51333e-58	1.67678	0.424	0.055	2.84146e-53	4	AT5G03160	HOMOLOG OF MAMALLIAN P58IPK (P58IPK)	HOMOLOG OF MAMALLIAN P58IPK (ATP58IPK);HOMOLOG OF MAMALLIAN P58IPK (P58IPK)	J domain protein localized in ER lumen. Can partially compensate for the growth defect in jem1 scj1 mutant yeast.
9.44661e-58	1.34865	0.252	0.014	3.57261e-53	4	AT1G66960			Terpenoid cyclases family protein;(source:Araport11)
1.11562e-56	1.40097	0.325	0.029	4.21915e-52	4	AT2G02810	UDP-GALACTOSE TRANSPORTER 1 (UTR1)	UDP-GALACTOSE TRANSPORTER 1 (ATUTR1);UDP-GALACTOSE TRANSPORTER 1 (UTR1)	Encodes a multitransmembrane hydrophobic protein that functions as transporter of UDP-galactose and UDP-glucose into the Golgi. Localized in the ER. Involved in the unfolded protein response, a mechanism that controls proper protein folding in the ER.
1.64732e-56	1.20985	0.285	0.021	6.22999e-52	4	AT1G11300	ENHANCED SHOOT GROWTH UNDER MANNITOL STRESS 1 (EGM1)	ENHANCED SHOOT GROWTH UNDER MANNITOL STRESS 1 (EGM1)	The annotation for At1g11300 in TAIR10 is incorrect. This locus has been split into two At1g11300 (symbol: EGM1) and At1g11305 (symbol: EGM2) (Olivier Loudet, personal communication, 2013-04-03). See Comment field for revised annotation.
2.57576e-56	1.2547	0.278	0.02	9.74127e-52	4	AT4G23150	CYSTEINE-RICH RLK (RECEPTOR-LIKE PROTEIN KINASE) 7 (CRK7)	CYSTEINE-RICH RLK (RECEPTOR-LIKE PROTEIN KINASE) 7 (CRK7)	Encodes a cysteine-rich receptor-like protein kinase.
4.10859e-56	1.89876	0.364	0.04	1.55383e-51	4	AT5G52760			Copper transport protein family;(source:Araport11)
1.71117e-55	1.75277	0.391	0.048	6.47149e-51	4	AT4G04570	CYSTEINE-RICH RLK (RECEPTOR-LIKE PROTEIN KINASE) 40 (CRK40)	CYSTEINE-RICH RLK (RECEPTOR-LIKE PROTEIN KINASE) 40 (CRK40)	Encodes a cysteine-rich receptor-like protein kinase. The mRNA is cell-to-cell mobile.
1.06852e-54	2.05809	0.728	0.213	4.04104e-50	4	AT4G34480			O-Glycosyl hydrolases family 17 protein;(source:Araport11)
1.28077e-54	1.67428	0.391	0.049	4.84374e-50	4	AT3G54960	PDI-LIKE 1-3 (PDIL1-3)	PDI-LIKE 1-3 (ATPDIL1-3);PROTEIN DISULFIDE ISOMERASE 1 (PDI1);ARABIDOPSIS THALIANA PROTEIN DISULFIDE ISOMERASE 1 (ATPDI1);PDI-LIKE 1-3 (PDIL1-3)	Encodes a protein disulfide isomerase-like (PDIL) protein, a member of a multigene family within the thioredoxin (TRX) superfamily. Transcript levels for this gene are up-regulated in response to three different chemical inducers of ER stress (dithiothreitol, beta-mercaptoethanol, and tunicamycin). Neither AtIRE1-2 nor AtbZIP60 appear to be required for this response.
2.49749e-53	1.48371	0.252	0.017	9.44525e-49	4	AT1G01560	MAP KINASE 11 (MPK11)	MAP KINASE 11 (ATMPK11);MAP KINASE 11 (MPK11)	Member of MAP Kinase family. Flg22-induced activation is blocked by AvrRpt2.
7.50596e-53	2.27152	0.371	0.046	2.83868e-48	4	AT1G65500	(STMP6)	(STMP6)	Secreted peptide which functions in plant growth and pathogen defense.
1.15319e-52	1.77618	0.603	0.137	4.36126e-48	4	AT1G76970	TOM1-LIKE 4 (TOL4)	TOM1-LIKE 4 (TOL4)	Encodes a member of the Arabidopsis TOL (TOM1-LIKE) family of ubiquitin binding proteins that acts redundantly in the recognition and further endocytic sorting of a PIN-FORMED (PIN)-type auxin carrier protein at the plasma membrane, modulating dynamic auxin distribution and associated growth responses.
4.17969e-52	2.05451	0.795	0.297	1.58072e-47	4	AT4G16660	HEAT SHOCK PROTEIN 70 (HSP70)	HEAT SHOCK PROTEIN 70 (HSP70)	Heat shock protein 70 (Hsp 70) family protein.
1.33107e-51	1.86336	0.695	0.188	5.03398e-47	4	AT1G56340	CALRETICULIN 1A (CRT1a)	CALRETICULIN 1 (CRT1);CALRETICULIN 1A (CRT1a); (AtCRT1a)	Encodes one of three Arabidopsis calreticulins. In CRT-deficient mouse fibroblasts, this protein restores ER Ca2+ levels. Post-transcriptionally regulates together with CRT2 VAMP721/722 levels under ER stress. Loss-of-function results in activation of the ethylene signaling pathway, reduced susceptibility to Verticillium longisporum.
1.14253e-50	1.90703	0.43	0.069	4.32093e-46	4	AT1G75170			Sec14p-like phosphatidylinositol transfer family protein;(source:Araport11)
7.67374e-50	2.1023	0.444	0.073	2.90213e-45	4	AT4G17670			senescence-associated family protein (DUF581);(source:Araport11)
1.00984e-49	1.43777	0.265	0.021	3.81913e-45	4	AT3G04220			Target of miR825/825. Mutants have decreased resistance to fungal pathogens.
1.71173e-49	1.63312	0.384	0.053	6.4736e-45	4	AT5G42830			HXXXD-type acyl-transferase family protein;(source:Araport11)
4.14353e-47	2.40159	0.629	0.181	1.56704e-42	4	AT1G56120			Leucine-rich repeat transmembrane protein kinase;(source:Araport11)
1.41458e-46	2.13276	0.563	0.14	5.3498e-42	4	AT3G62600	(ATERDJ3B)	(ATERDJ3B); (ERDJ3B)	J domain protein localized in ER lumen. Can partially compensate for the growth defect in jem1 scj1 mutant yeast. Forms a complex SDF2-ERdj3B-BiP that is required for the proper accumulation of the surface-exposed leucine-rich repeat receptor kinases EFR. EFR is involved in PAMP (pathogen associated molecular patterns) triggered immunity.
4.78819e-46	1.16414	0.285	0.029	1.81085e-41	4	AT1G04980	PDI-LIKE 2-2 (PDIL2-2)	PDI-LIKE 2-2 (ATPDIL2-2);ARABIDOPSIS THALIANA PROTEIN DISULFIDE ISOMERASE 10 (ATPDI10);PROTEIN DISULFIDE ISOMERASE (PDI10);PDI-LIKE 2-2 (PDIL2-2)	Encodes a protein disulfide isomerase-like (PDIL) protein, a member of a multigene family within the thioredoxin (TRX) superfamily. Transcript levels for this gene are up-regulated in response to three different chemical inducers of ER stress (dithiothreitol, beta-mercaptoethanol, and tunicamycin). AtIRE1-2 does not appear to be required for this response, but the atbzip60 mutant has a diminished…
5.50719e-46	1.09624	0.258	0.023	2.08276e-41	4	AT4G23220	CYSTEINE-RICH RLK (RECEPTOR-LIKE PROTEIN KINASE) 14 (CRK14)	CYSTEINE-RICH RLK (RECEPTOR-LIKE PROTEIN KINASE) 14 (CRK14)	Encodes a cysteine-rich receptor-like protein kinase.
9.7392e-46	1.44958	0.291	0.03	3.68327e-41	4	AT3G15540	INDOLE-3-ACETIC ACID INDUCIBLE 19 (IAA19)	INDOLE-3-ACETIC ACID INDUCIBLE 19 (IAA19);MASSUGU 2 (MSG2)	Primary auxin-responsive gene. Involved in the regulation stamen filaments development.
5.71993e-45	1.86661	0.523	0.114	2.16322e-40	4	AT1G55210			Disease resistance-responsive (dirigent-like protein) family protein;(source:Araport11)
2.69084e-44	1.52548	0.417	0.071	1.01765e-39	4	AT1G08857			Natural antisense transcript overlaps with AT1G66880;(source:Araport11)
8.15257e-44	1.82681	0.404	0.068	3.08322e-39	4	AT5G52750			Heavy metal transport/detoxification superfamily protein;(source:Araport11)
4.03929e-43	3.41923	0.391	0.07	1.52762e-38	4	AT1G75040	PATHOGENESIS-RELATED GENE 5 (PR5)	PATHOGENESIS-RELATED GENE 5 (PR5); (PR-5)	Thaumatin-like protein involved in response to pathogens. mRNA level of the PR-5 gene (At1g75040)is significantly changed after cutting the inflorescence stem indicating the existence of a network of signal transducing pathways as other stress-regulated genes (At5g01410, At3g17800, At1g29930)do not response to the treatment. The mRNA is cell-to-cell mobile.
5.69434e-43	2.70618	0.258	0.026	2.15354e-38	4	AT5G52390			PAR1 protein;(source:Araport11)
8.3377e-43	1.50779	0.291	0.034	3.15323e-38	4	AT3G23120	RECEPTOR LIKE PROTEIN 38 (RLP38)	RECEPTOR LIKE PROTEIN 38 (AtRLP38);RECEPTOR LIKE PROTEIN 38 (RLP38)	receptor like protein 38;(source:Araport11)
1.02616e-42	1.68161	0.464	0.095	3.88085e-38	4	AT2G31865	POLY(ADP-RIBOSE) GLYCOHYDROLASE 2 (PARG2)	(ATPARG2);POLY(ADP-RIBOSE) GLYCOHYDROLASE 2 (PARG2)	poly(ADP-ribose) glycohydrolase 2;(source:Araport11)
1.43459e-42	2.1221	0.265	0.027	5.42549e-38	4	AT3G45860	CYSTEINE-RICH RLK (RECEPTOR-LIKE PROTEIN KINASE) 4 (CRK4)	CYSTEINE-RICH RLK (RECEPTOR-LIKE PROTEIN KINASE) 4 (CRK4)	Encodes a cysteine-rich receptor-like protein kinase. Involved in programmed cell death and defense response to pathogen.
3.79742e-42	1.82993	0.291	0.034	1.43615e-37	4	AT5G22380	NAC DOMAIN CONTAINING PROTEIN 90 (NAC090)	NAC DOMAIN CONTAINING PROTEIN 90 (NAC090);NAC DOMAIN CONTAINING PROTEIN 90 (anac090)	NAC domain containing protein 90;(source:Araport11)
4.05505e-42	1.5788	0.53	0.125	1.53358e-37	4	AT3G03020			hypothetical protein;(source:Araport11)
1.71233e-41	1.82342	0.53	0.132	6.47586e-37	4	AT1G21750	PDI-LIKE 1-1 (PDIL1-1)	PDI-LIKE 1-1 (ATPDIL1-1);ARABIDOPSIS THALIANA PROTEIN DISULFIDE ISOMERASE 5 (ATPDI5);PROTEIN DISULFIDE ISOMERASE 5 (PDI5);PDI-LIKE 1-1 (PDIL1-1)	Encodes a protein disulfide isomerase-like (PDIL) protein, a member of a multigene family within the thioredoxin (TRX) superfamily; isoform contains non-consensus GA donor splice site at intron 9. Transcript levels for this gene are up-regulated in response to three different chemical inducers of ER stress (dithiothreitol, beta-mercaptoethanol, and tunicamycin). Neither AtIRE1-2 nor AtbZIP60 appe…
3.71238e-41	1.81549	0.51	0.118	1.40398e-36	4	AT4G08850	MDIS1-INTERACTING RECEPTOR LIKE KINASE2 (MIK2)	MDIS1-INTERACTING RECEPTOR LIKE KINASE2 (MIK2)	MIK1 encodes a receptor kinase that forms a complex with MDIS1/MIK2 and binds LURE1, the female pollen guidance chemi-attractant. MIK1 phosphorylates MDIS1 and is autophosphorylated.
4.98602e-41	1.28965	0.318	0.042	1.88566e-36	4	AT1G35210			hypothetical protein;(source:Araport11)
3.37746e-40	1.24604	0.258	0.028	1.27732e-35	4	AT1G67970	HEAT SHOCK TRANSCRIPTION FACTOR A8 (HSFA8)	(AT-HSFA8); (ATHSFA8);HEAT SHOCK TRANSCRIPTION FACTOR A8 (HSFA8)	member of Heat Stress Transcription Factor (Hsf) family
4.57582e-40	2.41504	0.325	0.048	1.73053e-35	4	AT3G60415			phosphoglycerate mutase family protein;(source:Araport11)
8.64381e-40	1.7312	0.616	0.194	3.269e-35	4	AT1G65040	HOMOLOG OF YEAST HRD1 (Hrd1B)	HOMOLOG OF YEAST HRD1 (Hrd1B);HOMOLOG OF YEAST HRD1 (AtHrd1B)	Encodes one of the Arabidopsis homologs of the yeast/human Hrd1 protein: AT3G16090 (Hrd1A), AT1G65040 (Hrd1B). Involved in ERAD (Endoplasmic reticulum-associated degradation).
1.15166e-39	1.42609	0.311	0.043	4.35547e-35	4	AT5G08380	ALPHA-GALACTOSIDASE 1 (AGAL1)	ALPHA-GALACTOSIDASE 1 (AtAGAL1);ALPHA-GALACTOSIDASE 1 (AGAL1)	alpha-galactosidase 1;(source:Araport11)
5.2038e-39	1.80445	0.517	0.127	1.96803e-34	4	AT3G50930	CYTOCHROME BC1 SYNTHESIS (BCS1)	CYTOCHROME BC1 SYNTHESIS (BCS1);OUTER MITOCHONDRIAL MEMBRANE PROTEIN OF 66 KDA (OM66); (ATOM66); (ATBCS1)	Encodes a protein that is present in a homo-multimeric protein complex on the outer mitochondrial membrane and plays a role in cell death and amplifying salicylic acid signalling. The mRNA is cell-to-cell mobile.
6.68834e-39	1.84058	0.629	0.207	2.52946e-34	4	AT5G61790	CALNEXIN 1 (CNX1)	CALNEXIN 1 (CNX1); (CNX1); (ATCNX1)	Calnexin is a conserved endoplasmic reticulum (ER) chaperone protein.
1.23159e-38	1.26509	0.325	0.049	4.65774e-34	4	AT3G07520	GLUTAMATE RECEPTOR 1.4 (GLR1.4)	(ATGLR1.4);GLUTAMATE RECEPTOR 1.4 (GLR1.4)	member of Putative ligand-gated ion channel subunit family. Contains a functional cation - permeable pore domain. Involved in cellular cation homeostasis.
7.01324e-38	1.44435	0.331	0.051	2.65234e-33	4	AT1G77510	PDI-LIKE 1-2 (PDIL1-2)	PDI-LIKE 1-2 (ATPDIL1-2);PDI-LIKE 1-2 (PDIL1-2);PROTEIN DISULFIDE ISOMERASE 6 (ATPDI6);PROTEIN DISULFIDE ISOMERASE 6 (PDI6)	Encodes a protein disulfide isomerase-like (PDIL) protein, a member of a multigene family within the thioredoxin (TRX) superfamily. Transcript levels for this gene are up-regulated in response to three different chemical inducers of ER stress (dithiothreitol, beta-mercaptoethanol, and tunicamycin). AtIRE1-2 does not appear to be required for this response, but the atbzip60 mutant has a diminished…
9.07485e-38	1.46761	0.364	0.064	3.43202e-33	4	AT5G10380	(RING1)	(RING1); (ATRING1);ARABIDOPSIS T??XICOS EN LEVADURA 55 (ATL55)	Encodes a RING finger domain protein with E3 ligase activity that is localized to the lipid rafts of the plasma membrane. Expression is increased in response to fungal pathogen. May be involved in regulation of programmed cell death by facilitating degredation of regulation of PDC activators. The mRNA is cell-to-cell mobile.
1.2458e-37	1.76575	0.57	0.165	4.7115e-33	4	AT1G09210	CALRETICULIN 1B (CRT1b)	CALRETICULIN 1B (CRT1b);CALRETICULIN 2 (CRT2); (AtCRT1b)	Encodes one of three Arabidopsis calreticulins.Post-transcriptionally regulates together with CRT1 VAMP721/722 levels under ER stress.
1.2778e-37	1.60409	0.477	0.114	4.83253e-33	4	AT3G48090	ENHANCED DISEASE SUSCEPTIBILITY 1 (EDS1)	ENHANCED DISEASE SUSCEPTIBILITY 1 (EDS1); (ATEDS1)	Component of R gene-mediated disease resistance in Arabidopsis thaliana with homology to eukaryotic lipases.
1.34258e-37	1.46374	0.483	0.114	5.0775e-33	4	AT4G24920			secE/sec61-gamma protein transport protein;(source:Araport11)
1.52512e-37	1.17796	0.371	0.064	5.76786e-33	4	AT3G61280			O-glucosyltransferase rumi-like protein (DUF821);(source:Araport11)
6.5185e-37	1.42397	0.954	0.636	2.46523e-32	4	AT1G20100			DNA ligase-like protein;(source:Araport11)
1.06316e-36	1.67476	0.503	0.126	4.02078e-32	4	AT2G46400	WRKY DNA-BINDING PROTEIN 46 (WRKY46)	WRKY DNA-BINDING PROTEIN 46 (WRKY46);WRKY DNA-BINDING PROTEIN 46 (ATWRKY46)	Encodes a WRKY transcription factor that contributes to the feedforward inhibition of osmotic/salt stress-dependent LR inhibition via regulation of ABA signaling and auxin homeostasis.
1.15327e-35	1.30886	0.397	0.079	4.36153e-31	4	AT4G23180	CYSTEINE-RICH RLK (RECEPTOR-LIKE PROTEIN KINASE) 10 (CRK10)	CYSTEINE-RICH RLK (RECEPTOR-LIKE PROTEIN KINASE) 10 (CRK10); (RLK4)	Encodes a receptor-like protein kinase. Naming convention from Chen et al 2003 (PMID 14756307) The mRNA is cell-to-cell mobile.
1.6362e-35	1.19484	0.285	0.039	6.18796e-31	4	AT3G15240			Serine/threonine-protein kinase WNK (With No Lysine)-like protein;(source:Araport11)
2.1524e-35	1.53898	0.265	0.035	8.14018e-31	4	AT1G77810			Galactosyltransferase family protein;(source:Araport11)
2.75068e-35	1.95114	0.543	0.159	1.04028e-30	4	AT3G56400	WRKY DNA-BINDING PROTEIN 70 (WRKY70)	WRKY DNA-BINDING PROTEIN 70 (WRKY70);ARABIDOPSIS THALIANA WRKY DNA-BINDING PROTEIN 70 (ATWRKY70)	Member of WRKY Transcription Factor; Group III. Function as activator of SA-dependent defense genes and a repressor of JA-regulated genes. WRKY70-controlled suppression of JA-signaling is partly executed by NPR1.
3.37302e-35	1.55822	0.311	0.049	1.27564e-30	4	AT4G14365	XB3 ORTHOLOG 4 IN ARABIDOPSIS THALIANA (XBAT34)	XB3 ORTHOLOG 4 IN ARABIDOPSIS THALIANA (XBAT34)	hypothetical protein;(source:Araport11)
1.01662e-34	1.40716	0.702	0.258	3.84477e-30	4	AT5G08240			transmembrane protein;(source:Araport11)
2.65173e-34	1.17671	0.305	0.048	1.00286e-29	4	AT1G30900	VACUOLAR SORTING RECEPTOR 6 (VSR6)	VACUOLAR SORTING RECEPTOR 6 (VSR6);VACUOLAR SORTING RECEPTOR 3;3 (VSR3;3);BINDING PROTEIN OF 80 KDA 3;3 (BP80-3;3)	VACUOLAR SORTING RECEPTOR 6;(source:Araport11)
9.50036e-34	1.92558	0.596	0.199	3.59294e-29	4	AT2G26190	(IQM4)	(IQM4)	IQM4 is a plastid localized, Ca2+ independent calmodulin binding protein that is involved in promoting seed dormancy.
3.57349e-33	1.29185	0.318	0.054	1.35146e-28	4	AT3G51980			ARM repeat superfamily protein;(source:Araport11)
1.64239e-32	1.20773	0.331	0.059	6.21136e-28	4	AT4G35600	CAST AWAY (CST)	KINASE 4 (KIN4);CAST AWAY (CST);CONNEXIN 32 (CX32);PBS1-LIKE 30 (PBL30)	Encodes a receptor-like cytoplasmic kinase that acts as a spatial inhibitor of cell separation. Analysis of the cDNA previously described in Meiners et al., 1991 revealed mistakes in the predicted open reading frame. The mRNA is cell-to-cell mobile.
1.65113e-32	1.2875	0.464	0.12	6.2444e-28	4	AT1G70530	CYSTEINE-RICH RLK (RECEPTOR-LIKE PROTEIN KINASE) 3 (CRK3)	CYSTEINE-RICH RLK (RECEPTOR-LIKE PROTEIN KINASE) 3 (CRK3)	Encodes a cysteine-rich receptor-like protein kinase.
2.90062e-32	0.995869	0.291	0.046	1.09699e-27	4	AT4G29810	MAP KINASE KINASE 2 (MKK2)	MAP KINASE KINASE 2 (ATMKK2);MAP KINASE KINASE 2 (MKK2);MAP KINASE KINASE 1 (MK1)	Encodes a MAP kinase kinase 2 that regulates MPK6 and MPK4 in response to cold and salt stresses. Co-expression with MEKK1 in protoplasts activated MKK2 activity, suggesting that MEKK1 may be a regulator of MKK2.
2.94563e-32	0.996859	0.258	0.036	1.11401e-27	4	AT1G24150	FORMIN HOMOLOGUE 4 (FH4)	FORMIN HOMOLOGUE 4 (ATFH4);FORMIN HOMOLOGUE 4 (FH4)	Encodes a group I formin. Localized to cell junctions. Polymerizes actin. Binds profilin. Member of family of cytoskeletal-interacting proteins which have the ability to stimulate actin nucleation and barbed-end capping through the combined activity of conserved formin-homology 1 (FH1) and formin-homology 2 (FH2) domains. FORMIN4 is a spatial feedback element in a multi-layered, temporally define…
3.56013e-32	1.32368	0.391	0.086	1.3464e-27	4	AT4G14746			neurogenic locus notch-like protein;(source:Araport11)
4.44746e-32	1.05837	0.325	0.057	1.68199e-27	4	AT4G13810	RECEPTOR LIKE PROTEIN 47 (RLP47)	RECEPTOR LIKE PROTEIN 47 (RLP47)	receptor like protein 47;(source:Araport11)
6.67882e-32	1.19179	0.377	0.079	2.52586e-27	4	AT5G07340			Calreticulin family protein;(source:Araport11)
7.29341e-32	1.91024	0.291	0.049	2.75829e-27	4	AT1G66700	(PXMT1)	(PXMT1)	A member of the Arabidopsis SABATH methyltransferase gene family. Encodes PXMT1, a methyltransferase that methylates 1,7-paraxanthine.
1.26828e-31	1.04609	0.258	0.037	4.79653e-27	4	AT1G42480			TLR4 regulator/MIR-interacting MSAP protein;(source:Araport11)
2.54928e-31	1.20645	0.45	0.109	9.64113e-27	4	AT4G00940	DNA BINDING WITH ONE FINGER 4.1 (DOF4.1)	DNA BINDING WITH ONE FINGER 4.1 (DOF4.1); (ATDOF4.1);INTERCELLULAR TRAFFICKING DOF 1 (ITD1)	Dof-type zinc finger DNA-binding family protein. Mutants show enhanced seed longevity due to increased seed storage protein accumulation and reduced seed coat permeabilty.
2.97138e-31	1.09929	0.318	0.057	1.12374e-26	4	AT2G30140	UDP-GLUCOSYL TRANSFERASE 87A2 (UGT87A2)	UDP-GLUCOSYL TRANSFERASE 87A2 (UGT87A2)	Encodes a putative glycosyltransferase. Regulates flowering time via FLOWERING LOCUS C.
3.33871e-31	1.11626	0.311	0.054	1.26267e-26	4	AT1G14360	UDP-GALACTOSE TRANSPORTER 3 (UTR3)	(ATUTR3);UDP-GALACTOSE TRANSPORTER 3 (UTR3)	UDP-galactose transporter 3;(source:Araport11)
4.92028e-31	1.37574	0.51	0.143	1.8608e-26	4	AT5G50150	LORD OF THE RINGS 1 (LOTR1)	LORD OF THE RINGS 1 (LOTR1)	LOTR1 protein has an unknown function. It contains both DUF4409 and DUF239 domains. Loss of function mutations show defects in formation of the Casparian band- which is correlated with mis localization of CASP1.
7.99322e-31	1.5507	0.55	0.173	3.02296e-26	4	AT3G51920	CALMODULIN 9 (CAM9)	CALMODULIN 9 (CAM9);CALMODULIN LIKE PROTEIN 9 (CML9); (ATCML9)	encodes a divergent member of calmodulin, which is an EF-hand family of Ca2+-binding proteins. This gene is expressed in leaves, flowers and siliques. The gene functionally complements yeast calmodulin 1 (CAM1) but only when selected against the plasmid harboring wild-type yeast sequences. Also the protein does not form formed a complex with a basic amphiphilic helical peptide in the presence of …
1.89701e-30	0.973451	0.272	0.042	7.17429e-26	4	AT1G05950			hypothetical protein;(source:Araport11)
2.34392e-30	1.58922	0.497	0.144	8.86447e-26	4	AT1G70920	HOMEOBOX-LEUCINE ZIPPER PROTEIN 18 (HB18)	HOMEOBOX-LEUCINE ZIPPER PROTEIN 18 (ATHB18);HOMEOBOX-LEUCINE ZIPPER PROTEIN 18 (HB18)	homeobox-leucine zipper protein 18;(source:Araport11)
3.17903e-30	1.28307	0.364	0.077	1.20228e-25	4	AT1G12420	ACT DOMAIN REPEAT 8 (ACR8)	ACT DOMAIN REPEAT 8 (ACR8)	ACT domain repeat 8;(source:Araport11)
1.81879e-29	1.11474	0.331	0.066	6.8785e-25	4	AT1G77660			Phosphatidylinositol 4-phosphate 5-kinase (PIP5K) enzyme family member.
3.74884e-29	1.00703	0.384	0.086	1.41777e-24	4	AT5G19930	PLASMA MEMBRANE GLUCOSE-RESPONSIVE REGULATOR (PGR)	PLASMA MEMBRANE GLUCOSE-RESPONSIVE REGULATOR (PGR)	PGR is putative plasma membrane glucose- responsive regulator that is expressed in response to glucose stimulation.RNAi knockdown mutant seeds have enhanced sensitivity to glucose and 2-deoxyglucose.
8.19432e-29	2.21506	0.325	0.066	3.09901e-24	4	AT4G21730			pseudogene of N-ethylmaleimide sensitive factor (NSF)
9.29335e-29	1.09538	0.285	0.049	3.51465e-24	4	AT1G69610			zinc finger FYVE domain protein, putative (DUF1666);(source:Araport11)
1.50444e-28	1.40956	0.43	0.114	5.68964e-24	4	AT1G27330			Ribosome associated membrane protein RAMP4;(source:Araport11)
1.59944e-28	1.52355	0.45	0.128	6.04894e-24	4	AT2G32920	PDI-LIKE 2-3 (PDIL2-3)	PDI-LIKE 2-3 (ATPDIL2-3);PROTEIN DISULFIDE ISOMERASE 9 (PDI9);ARABIDOPSIS THALIANA PROTEIN DISULFIDE ISOMERASE 9 (ATPDI9);PDI-LIKE 2-3 (PDIL2-3)	Encodes a protein disulfide isomerase-like (PDIL) protein, a member of a multigene family within the thioredoxin (TRX) superfamily. Transcript levels for this gene are up-regulated in response to three different chemical inducers of ER stress (dithiothreitol, beta-mercaptoethanol, and tunicamycin). AtIRE1-2 does not appear to be required for this response, but the atbzip60 mutant has a diminished…
2.33943e-28	0.952834	0.298	0.054	8.84748e-24	4	AT5G48380	BAK1-INTERACTING RECEPTOR-LIKE KINASE 1 (BIR1)	BAK1-INTERACTING RECEPTOR-LIKE KINASE 1 (BIR1)	Encodes a BAK1-interacting receptor-like kinase named BIR1. Negatively regulates multiple plant resistance signaling pathways, one of which is the SOBIR1(AT2G31880)-dependent pathway.
2.6282e-28	1.55324	0.272	0.047	9.93958e-24	4	AT5G46730			glycine-rich protein;(source:Araport11)
2.68296e-28	1.17317	0.272	0.047	1.01467e-23	4	AT5G01100	FRIABLE 1 (FRB1)	FRIABLE 1 (FRB1)	O-fucosyltransferase family protein;(source:Araport11)
4.89753e-28	1.6126	0.702	0.308	1.8522e-23	4	AT2G22500	UNCOUPLING PROTEIN 5 (UCP5)	UNCOUPLING PROTEIN 5 (UCP5);PLANT UNCOUPLING MITOCHONDRIAL PROTEIN 5 (ATPUMP5);DICARBOXYLATE CARRIER 1 (DIC1)	Encodes one of the mitochondrial dicarboxylate carriers (DIC): DIC1 (AT2G22500), DIC2 (AT4G24570), DIC3 (AT5G09470).
5.5825e-28	1.09325	0.252	0.039	2.11125e-23	4	AT1G71110			transmembrane protein;(source:Araport11)
8.162e-28	1.41609	0.318	0.065	3.08679e-23	4	AT2G43570	CHITINASE, PUTATIVE (CHI)	CHITINASE, PUTATIVE (CHI)	Putative basic chitinase.
1.46821e-27	0.989896	0.305	0.059	5.55261e-23	4	AT5G25440	SUPPRESSOR OF ZED1-D1 (SZE1)	SUPPRESSOR OF ZED1-D1 (SZE1)	Receptor like kinase involved in HopZ1a effector triggered immunity. Interacts with ZAR1. Localization to membrane is dependent on N-terminal myristoylation domain.
1.64202e-27	1.34446	0.457	0.127	6.20997e-23	4	AT5G49630	AMINO ACID PERMEASE 6 (AAP6)	AMINO ACID PERMEASE 6 (AAP6)	Is a high affinity amino acid transporter capable of transporting aspartate and tryptophan. May be involved in the amino acid uptake from xylem.
1.69163e-27	1.26412	0.364	0.084	6.39757e-23	4	AT1G48320	DHNA-COA THIOESTERASE 1 (DHNAT1)	DHNA-COA THIOESTERASE 1 (DHNAT1)	Encodes one of the two functional DHNA-CoA (1,4-dihydroxy-2-naphthoyl-CoA) thioesterases found in Arabidopsis.
2.53407e-27	1.08821	0.338	0.075	9.58361e-23	4	AT3G02520	GENERAL REGULATORY FACTOR 7 (GRF7)	GENERAL REGULATORY FACTOR 7 (GRF7); (GF14 NU)	Encodes GF14 &#957;, a 14-3-3 protein isoform (14-3-3&#957;).
3.64874e-27	1.46941	0.371	0.089	1.37992e-22	4	AT3G13080	ATP-BINDING CASSETTE C3 (ABCC3)	MULTIDRUG RESISTANCE-ASSOCIATED PROTEIN 3 (ATMRP3);MULTIDRUG RESISTANCE PROTEIN 3 (MRP3);MULTIDRUG RESISTANCE-ASSOCIATED PROTEIN 3 (MRP3);ATP-BINDING CASSETTE C3 (ABCC3)	encodes an ATP-dependent MRP-like ABC transporter able to transport glutathione-conjugates as well as chlorophyll catabolites. The expression of this gene is upregulated by herbicide safeners such as benoxacor and fenclorim.
6.73038e-27	1.38189	0.391	0.099	2.54536e-22	4	AT1G70690	HOPW1-1-INDUCED GENE1 (HWI1)	HOPW1-1-INDUCED GENE1 (HWI1);PLASMODESMATA-LOCATED PROTEIN 5 (PDLP5)	Encodes a plasmodesmal protein that may be involved in the intercellular movement of molecules through the plasmodesmata. The protein has two DUF26 domains and a single transmembrane domain.
8.16935e-27	1.36683	0.497	0.157	3.08957e-22	4	AT3G44630			Disease resistance protein (TIR-NBS-LRR class) family;(source:Araport11)
8.50294e-27	1.12405	0.894	0.555	3.21573e-22	4	AT4G36520	AUXILIN-LIKE4 (AUXILIN-LIKE4)	AUXILIN-LIKE4 (AUXILIN-LIKE4)	Chaperone DnaJ-domain superfamily protein;(source:Araport11)
1.6202e-26	1.05344	0.298	0.059	6.12742e-22	4	AT2G25110	STROMAL CELL-DERIVED FACTOR 2-LIKE PROTEIN PRECURSOR (SDF2)	STROMAL CELL-DERIVED FACTOR 2-LIKE PROTEIN PRECURSOR (SDF2);ATSDF2-LIKE (ATSDL);ARABIDOPSIS THALIANA STROMAL CELL-DERIVED FACTOR 2-LIKE PROTEIN PRECURSOR (AtSDF2)	Encodes an endoplasmic reticulum protein SDF2 (stromal-derived factor-2). Forms a complex SDF2-ERdj3B-BiP that is required for the proper accumulation of the surface-exposed leucine-rich repeat receptor kinases EFR. EFR is involved in PAMP (pathogen associated molecular patterns) triggered immunity.
1.87554e-26	1.25813	0.636	0.253	7.0931e-22	4	AT4G32880	HOMEOBOX GENE 8 (HB-8)	HOMEOBOX GENE 8 (ATHB-8); (ATHB8);HOMEOBOX GENE 8 (HB-8)	member of homeodomain-leucine zipper family, acting as a differentiation-promoting transcription factor of the vascular meristems.
2.88261e-26	1.0007	0.258	0.045	1.09017e-21	4	AT5G54860			Major facilitator superfamily protein;(source:Araport11)
3.58544e-26	2.26639	0.556	0.211	1.35598e-21	4	AT4G02520	GLUTATHIONE S-TRANSFERASE PHI 2 (GSTF2)	GLUTATHIONE S-TRANSFERASE PHI 2 (ATGSTF2); (ATPM24.1); (GST2); (ATPM24);GLUTATHIONE S-TRANSFERASE PHI 2 (GSTF2)	Encodes glutathione transferase belonging to the phi class of GSTs. Naming convention according to Wagner et al. (2002). The expression of this gene is upregulated by herbicide safeners such as benoxacor and fenclorim.
3.6147e-26	1.33914	0.305	0.062	1.36704e-21	4	AT3G52720	ALPHA CARBONIC ANHYDRASE 1 (ACA1)	CARBONIC ANHYDRASE 1 (CAH1);A. THALIANA ALPHA CARBONIC ANHYDRASE 1 (ATACA1);ALPHA CARBONIC ANHYDRASE 1 (ACA1)	Encodes an alpha carbonic anhydrase (CAH1) located in the chloroplast stroma. Most chloroplast proteins are encoded by the nuclear genome and imported with the help of sorting signals that are intrinsic parts of the polypeptides. CAH1 takes an alternative route through the secretory pathway, and becomes N-glycosylated before entering the chloroplast. Glycosylation and intra-molecular disulfide br…
4.22821e-26	1.53275	0.623	0.273	1.59907e-21	4	AT5G21090			Leucine-rich repeat (LRR) family protein;(source:Araport11)
4.42721e-26	1.19017	0.722	0.345	1.67433e-21	4	AT5G07770			Actin-binding FH2 protein;(source:Araport11)
5.64528e-26	1.08473	0.318	0.068	2.13499e-21	4	AT1G52290	PROLINE-RICH EXTENSIN-LIKE RECEPTOR KINASE 15 (PERK15)	PROLINE-RICH EXTENSIN-LIKE RECEPTOR KINASE 15 (PERK15);PROLINE-RICH EXTENSIN-LIKE RECEPTOR KINASE 15 (AtPERK15)	Encodes a member of the proline-rich extensin-like receptor kinase (PERK) family. This family consists of 15 predicted receptor kinases (PMID: 15653807).
7.2144e-26	1.40401	0.563	0.208	2.72841e-21	4	AT2G47470	UNFERTILIZED EMBRYO SAC 5 (UNE5)	PDI-LIKE 2-1 (ATPDIL2-1);UNFERTILIZED EMBRYO SAC 5 (UNE5);MATERNAL EFFECT EMBRYO ARREST 30 (MEE30);PROTEIN DISULFIDE ISOMERASE 11 (PDI11);ARABIDOPSIS THALIANA PROTEIN DISULFIDE ISOMERASE 11 (ATPDI11)	Encodes a protein disulfide isomerase-like (PDIL) protein, a member of a multigene family within the thioredoxin (TRX) superfamily. Transcript levels for this gene are up-regulated in response to three different chemical inducers of ER stress (dithiothreitol, beta-mercaptoethanol, and tunicamycin). AtIRE1-2 does not appear to be required for this response, but the atbzip60 mutant has a diminished…
1.2368e-25	1.31952	0.881	0.646	4.67747e-21	4	AT4G16860	RECOGNITION OF PERONOSPORA PARASITICA 4 (RPP4)	RECOGNITION OF PERONOSPORA PARASITICA 4 (RPP4);CHILLING SENSITIVE 2 (CHS2); (CHS2)	Confers resistance to Peronospora parasitica. RPP4 is coordinately regulated by transcriptional activation and RNA silencing.
2.41057e-25	1.06019	0.497	0.152	9.11654e-21	4	AT3G12920	BOI-RELATED GENE 3 (BRG3)	BOI-RELATED GENE 3 (BRG3)	Encodes one of the BRGs (BOI-related gene) involved in resistance to Botrytis cinerea.
2.65422e-25	1.24979	0.338	0.078	1.0038e-20	4	AT3G11820	SYNTAXIN OF PLANTS 121 (SYP121)	(AT-SYR1); (ATSYP121);SYNTAXIN RELATED PROTEIN 1 (SYR1);SYNTAXIN RELATED PROTEIN 1 (ATSYR1);PENETRATION1 (PEN1);SYNTAXIN OF PLANTS 121 (SYP121)	Encodes a syntaxin localized at the plasma membrane. SYR1/PEN1 is a member of the SNARE superfamily and functions in positioning anchoring of the KAT1 K+ channel protein at the plasma membrane. Transcription is upregulated by abscisic acid, suggesting a role in ABA signaling. Also functions in non-host resistance against barley powdery mildew. It is a nonessential component of the preinvasive res…
7.48421e-25	1.35372	0.801	0.441	2.83045e-20	4	AT5G24530	DOWNY MILDEW RESISTANT 6 (DMR6)	(ATDMR6);DOWNY MILDEW RESISTANT 6 (DMR6)	Encodes a putative 2OG-Fe(II) oxygenase that is defense-associated but required for susceptibility to downy mildew. The mRNA is cell-to-cell mobile.
1.98871e-24	1.0891	0.642	0.259	7.52112e-20	4	AT5G16880	TOM1-LIKE 1 (TOL1)	TOM1-LIKE 1 (TOL1)	Encodes a member of the Arabidopsis TOL (TOM1-LIKE) family of ubiquitin binding proteins that acts redundantly in the recognition and further endocytic sorting of a PIN-FORMED (PIN)-type auxin carrier protein at the plasma membrane, modulating dynamic auxin distribution and associated growth responses.
2.38164e-24	1.13651	0.437	0.133	9.00712e-20	4	AT4G23470			PLAC8 family protein;(source:Araport11)
2.83057e-24	1.26193	0.298	0.065	1.07049e-19	4	AT1G30320			Remorin family protein;(source:Araport11)
4.66208e-24	1.25398	0.371	0.098	1.76315e-19	4	AT1G74440	(MHL)	(MHL)	Similar to MPH1, can complement mph1-1 salt sensitivity phenotype.
4.79069e-24	1.10064	0.344	0.085	1.81179e-19	4	AT1G70520	CYSTEINE-RICH RLK2 (CRK2)	CYSTEINE-RICH RLK (RECEPTOR-LIKE PROTEIN KINASE) 2 (CRK2);ALTERED SEED GERMINATION 6 (ASG6);CYSTEINE-RICH RLK2 (CRK2)	Encodes a cysteine-rich receptor-like protein kinase located to the plasma membrane. Involved in regulating microbe-associated molecular pattern-triggered ROS production and stress induced callose deposition at the plasmodesmata in roots. Required for MAMP-triggered responses and resistance to Pseudomonas syringae pv. tomato 118 DC3000 .
2.32062e-23	1.53271	0.298	0.068	8.77636e-19	4	AT5G64810	WRKY DNA-BINDING PROTEIN 51 (WRKY51)	WRKY DNA-BINDING PROTEIN 51 (WRKY51);ARABIDOPSIS THALIANA WRKY DNA-BINDING PROTEIN 51 (ATWRKY51)	member of WRKY Transcription Factor; Group II-c. Involved in jasmonic acid inducible defense responses.
3.2648e-23	1.17855	0.377	0.103	1.23472e-18	4	AT5G58710	ROTAMASE CYP 7 (ROC7)	ROTAMASE CYP 7 (ROC7)	Encodes cyclophilin ROC7. The mRNA is cell-to-cell mobile.
4.65666e-23	1.12848	0.914	0.72	1.7611e-18	4	AT1G32230	RADICAL-INDUCED CELL DEATH1 (RCD1)	ARABIDOPSIS THALIANA P8 (INTERACTING PROTEIN) (ATP8); (AtRCD1);REDOX IMBALANCED 1 (RIMB1);RADICAL-INDUCED CELL DEATH1 (RCD1); (CEO); (CEO1)	Encodes a protein belonging to the (ADP-ribosyl)transferase domain-containing subfamily of WWE protein-protein interaction domain protein family. Superoxide radicals are necessary and sufficient to propagate cell death or lesion formation in rcd1 mutants. Without stress treatment, RCD1 is localized in the nucleus. Under high salt or oxidative stress, RCD1 is found not only in the nucleus but also…
5.19292e-23	1.17182	0.318	0.075	1.96391e-18	4	AT5G17760			P-loop containing nucleoside triphosphate hydrolases superfamily protein;(source:Araport11)
1.2958e-22	1.25868	0.49	0.173	4.90057e-18	4	AT4G23570	(SGT1A)	(SGT1A)	Closely related to SGT1B, may function in SCF(TIR1) mediated protein degradation. AtSGT1a and AtSGT1b are functionally redundant in the resistance to pathogenes. AtSGT1b was more highly expressed than AtSGT1. The N-terminal TPR domain of AtSGT1a reduces the steady-state level of Arabidopsis SGT1 proteins whereas the same domain from AtSGT1b enhances SGT1 accumulation. The TPR domain is dispensabl…
1.98326e-22	1.06865	0.298	0.069	7.50047e-18	4	AT1G53110			proton pump-interactor;(source:Araport11)
2.29168e-22	0.937651	0.258	0.052	8.66691e-18	4	AT3G45290	MILDEW RESISTANCE LOCUS O 3 (MLO3)	MILDEW RESISTANCE LOCUS O 3 (MLO3);MILDEW RESISTANCE LOCUS O 3 (ATMLO3)	A member of a large family of seven-transmembrane domain proteins specific to plants, homologs of the barley mildew resistance locus o (MLO) protein. The Arabidopsis genome contains 15 genes encoding MLO proteins, with localization in plasma membrane. Phylogenetic analysis revealed four clades of closely-related AtMLO genes. ATMLO3 belongs to the clade IV, with AtMLO2, AtMLO6 and AtMLO12. The gen…
7.17163e-22	1.11691	0.291	0.067	2.71224e-17	4	AT1G27350			Ribosome associated membrane protein RAMP4;(source:Araport11)
8.34682e-22	1.59426	0.523	0.204	3.15668e-17	4	AT5G44400	(ATBBE26)	(ATBBE26)	FAD-binding Berberine family protein;(source:Araport11)
1.03268e-21	1.16548	0.384	0.11	3.90548e-17	4	AT1G76980			patatin-like phospholipase domain protein;(source:Araport11)
1.55799e-21	1.49466	0.285	0.067	5.89217e-17	4	AT1G72060			serine-type endopeptidase inhibitor;(source:Araport11)
1.75054e-21	0.834805	0.298	0.069	6.62035e-17	4	AT2G17220	KINASE 3 (KIN3)	KINASE 3 (KIN3);PBS1-LIKE 32 (PBL32)	Encodes a putative serine/threonine-specific protein kinase kin3. Protein is N-myristoylated.
2.23567e-21	1.10491	0.649	0.288	8.45507e-17	4	AT1G31540			Disease resistance protein (TIR-NBS-LRR class) family;(source:Araport11)
2.67126e-21	1.15397	0.477	0.165	1.01024e-16	4	AT2G41410			Calcium-binding EF-hand family protein;(source:Araport11)
4.06007e-21	0.979717	0.305	0.075	1.53548e-16	4	AT3G09830	PATTERN-TRIGGERED IMMUNITY (PTI) COMPROMISED RECEPTOR-LIKE CYTOPLASMIC KINASE 1 (PCRK1)	PBS1-LIKE 39 (PBL39);PATTERN-TRIGGERED IMMUNITY (PTI) COMPROMISED RECEPTOR-LIKE CYTOPLASMIC KINASE 1 (PCRK1)	Encodes a member of subfamily VIIa of the receptor-like cytoplasmic kinases (RLCKs). It contributes to pattern-triggered immunity in response to P. syringae.
8.18763e-21	1.82571	0.384	0.121	3.09648e-16	4	AT2G41100	TOUCH 3 (TCH3)	TOUCH 3 (TCH3);ARABIDOPSIS THALIANA CALMODULIN LIKE 4 (ATCAL4);CALMODULIN-LIKE 12 (CML12)	encodes a calmodulin-like protein, with six potential calcium binding domains. Calcium binding shown by Ca(2+)-specific shift in electrophoretic mobility. Expression induced by touch and darkness. Expression may also be developmentally controlled. Expression in growing regions of roots, vascular tissue, root/shoot junctions, trichomes, branch points of the shoot, and regions of siliques and flowe…
1.51971e-20	1.66084	0.285	0.07	5.74738e-16	4	AT1G73805	SAR DEFICIENT 1 (SARD1)	SAR DEFICIENT 1 (SARD1)	Encodes SAR Deficient 1 (SARD1), a key regulator for ICS1 (Isochorismate Synthase 1) induction and salicylic acid (SA) synthesis.
1.82037e-20	0.976999	0.318	0.083	6.88445e-16	4	AT1G52780			PII, uridylyltransferase (DUF2921);(source:Araport11)
2.57536e-20	0.744572	0.325	0.083	9.73976e-16	4	AT5G49555			FAD/NAD(P)-binding oxidoreductase family protein;(source:Araport11)
3.28315e-20	1.19662	0.404	0.128	1.24165e-15	4	AT5G53110	ARABIDOPSIS T??XICOS EN LEVADURA 96 (ATL96)	ARABIDOPSIS T??XICOS EN LEVADURA 96 (ATL96)	RING/U-box superfamily protein;(source:Araport11)
3.49626e-20	1.23918	0.291	0.072	1.32225e-15	4	AT2G30550	DAD1-LIKE LIPASE 3 (DALL3)	DAD1-LIKE LIPASE 3 (DALL3)	Encodes a lipase that hydrolyzes phosphatidylcholine, glycolipids as well as triacylglycerols.
4.94512e-20	0.930979	0.291	0.071	1.87019e-15	4	AT3G52710			hypothetical protein;(source:Araport11)
5.01407e-20	1.40681	0.318	0.087	1.89627e-15	4	AT1G33390	FASCIATED STEM 4 (FAS4)	FASCIATED STEM 4 (ATFAS4);FASCIATED STEM 4 (FAS4)	Over-expression of this gene results in stem fasciation. The predicted amino acid sequence reveals the presence of two domains (DEXH-box or DEAD-box helicase and DUF1065 domain) and fragments of two more domains (HrpA domain and HA2 domain).
1.2569e-19	0.946365	0.318	0.084	4.75348e-15	4	AT4G16957			SUPPRESSOR OF, CONSTITUTIVE protein;(source:Araport11)
1.34404e-19	1.14576	0.517	0.208	5.08301e-15	4	AT4G33300	ADR1-LIKE 1 (ADR1-L1)	ADR1-LIKE 1 (ADR1-L1)	Encodes a member of the ADR1 family nucleotide-binding leucine-rich repeat (NB-LRR) immune receptors.
1.76699e-19	1.21886	0.437	0.154	6.68258e-15	4	AT2G10606	MICRORNA396A (MIR396A)	MICRORNA396A (MIR396A)	Encodes a microRNA that targets several GRF family members. MicroRNAs are regulatory RNAs with a mature length of ~21-nucleotides that are processed from hairpin precursors by Dicer-like enzymes. MicroRNAs can negatively regulate gene expression by attenuating translation or by directing mRNA cleavage.Mature sequence: UUCCACAGCUUUCUUGAACUG. miR396 expression increased with leaf development, antag…
2.11464e-19	1.60017	0.43	0.159	7.99735e-15	4	AT1G64060	RESPIRATORY BURST OXIDASE PROTEIN F (RBOH F)	(RBOHAP108);RESPIRATORY BURST OXIDASE PROTEIN F (RBOH F);RESPIRATORY BURST OXIDASE PROTEIN F (RBOHF);ARABIDOPSIS THALIANA RESPIRATORY BURST OXIDASE HOMOLOG F (ATRBOHF);RESPIRATORY BURST OXIDASE PROTEIN F (ATRBOH F)	Interacts with AtrbohD gene to fine tune the spatial control of ROI production and hypersensitive response to cell in and around infection site.
3.82324e-19	0.831265	0.285	0.071	1.44591e-14	4	AT5G02290	(NAK)	PBS1-LIKE 11 (PBL11); (NAK)	Encodes a candidate protein kinase NAK that is similar to the oncogenes met and abl.
3.85021e-19	0.849335	0.384	0.117	1.45611e-14	4	AT1G30420	ATP-BINDING CASSETTE C11 (ABCC11)	MULTIDRUG RESISTANCE-ASSOCIATED PROTEIN 12 (ATMRP12);MULTIDRUG RESISTANCE-ASSOCIATED PROTEIN 12 (MRP12);ATP-BINDING CASSETTE C11 (ABCC11)	member of MRP subfamily
1.218e-18	0.926825	0.291	0.075	4.60634e-14	4	AT5G13250			RING finger protein;(source:Araport11)
1.4313e-18	1.18393	0.523	0.224	5.41303e-14	4	AT1G08290	WIP DOMAIN PROTEIN 3 (WIP3)	WIP DOMAIN PROTEIN 3 (WIP3)	WIP domain protein 3;(source:Araport11)
1.78692e-18	0.9025	0.444	0.159	6.75796e-14	4	AT3G13330	PROTEASOME ACTIVATING PROTEIN 200 (PA200)	PROTEASOME ACTIVATING PROTEIN 200 (PA200)	Encodes a protein that interacts with the 26S proteasome. Mutants are phenotypically indistinguishable from wild type plants under a variety of growth conditions. Protein levels increase upon exposure of seedlings to MG132, a specific, potent, reversible, and cell-permeable proteasome inhibitor.
2.3403e-18	1.08401	0.556	0.241	8.85076e-14	4	AT1G59870	PENETRATION 3 (PEN3)	PENETRATION 3 (PEN3);PLEIOTROPIC DRUG RESISTANCE 8 (PDR8);ARABIDOPSIS PLEIOTROPIC DRUG RESISTANCE 8 (ATPDR8);ATP-BINDING CASSETTE G36 (ABCG36);ARABIDOPSIS THALIANA ATP-BINDING CASSETTE G36 (ATABCG36)	ATP binding cassette transporter. Localized to the plasma membrane in uninfected cells. In infected leaves, the protein concentrated at infection sites. Contributes to nonhost resistance to inappropriate pathogens that enter by direct penetration in a salicylic acid?dependent manner. Required for mlo resistance. Has Cd transporter activity (Cd2+ extrusion pump) and contributes to heavy metal resi…
3.57173e-18	1.06987	0.364	0.117	1.35079e-13	4	AT4G39860			hematological/neurological-like protein;(source:Araport11)
8.35416e-18	0.967579	0.272	0.069	3.15946e-13	4	AT1G64660	METHIONINE GAMMA-LYASE (MGL)	METHIONINE GAMMA-LYASE (ATMGL);METHIONINE GAMMA-LYASE (MGL)	Encodes a functional methionine gamma-lyase, a cytosolic enzyme catalyzes the degradation of methionine into methanethiol, alpha-ketobutyrate and ammonia. The catabolism of excess methionine is important to methionine homeostasis. The mRNA is cell-to-cell mobile.
9.00088e-18	0.927634	0.695	0.341	3.40404e-13	4	AT1G58602	RECOGNITION OF PERONOSPORA PARASITICA 7 (RPP7)	RECOGNITION OF PERONOSPORA PARASITICA 7 (RPP7)	LRR and NB-ARC domains-containing disease resistance protein;(source:Araport11)
1.08341e-17	1.06481	0.325	0.097	4.09734e-13	4	AT3G15760			cytochrome P450 family protein;(source:Araport11)
1.11638e-17	1.21455	0.258	0.064	4.22203e-13	4	AT1G11670			MATE efflux family protein;(source:Araport11)
2.12543e-17	1.002	0.272	0.072	8.03816e-13	4	AT3G17000	UBIQUITIN-CONJUGATING ENZYME 32 (UBC32)	UBIQUITIN-CONJUGATING ENZYME 32 (UBC32)	Group XIV ubiquitin-conjugating enzyme that functions negative regulation of drought stress.
2.24841e-17	0.937512	0.285	0.075	8.50328e-13	4	AT4G39410	WRKY DNA-BINDING PROTEIN 13 (WRKY13)	WRKY DNA-BINDING PROTEIN 13 (WRKY13);ARABIDOPSIS THALIANA WRKY DNA-BINDING PROTEIN 13 (ATWRKY13)	Encodes a member of the Group II-c WRKY Transcription Factor family that is involved in stem development and has been shown to directly bind to the promoter of NST2. WRKY13 binds to the promoter of DCD to upregulate its expression and hydrogen sulfide production to enhance plant cadmium tolerance. Mutants show a weak stem phenotype and show decreased expression of lignin-synthesis-related genes.
3.27107e-17	1.16203	0.397	0.141	1.23709e-12	4	AT1G51700	DOF ZINC FINGER PROTEIN 1 (DOF1)	DOF ZINC FINGER PROTEIN 1 (ADOF1);DOF ZINC FINGER PROTEIN 1 (DOF1)	Encodes dof zinc finger protein (adof1). The mRNA is cell-to-cell mobile.
3.34357e-17	0.938034	0.305	0.088	1.2645e-12	4	AT1G73130	(ATI3C)	(ATI3C)	ATG8A/F interacting protein containing a WxxL LIR motif at the C terminus which is essential for interaction with ATG8. Stress (abiotic or biotic) results in the formation of ATG8- and ATI3-labeled punctate structures, likely reflecting increased formation of ATG8-labeled phagophores or autophagosomes. ATI3 proteins probably act as selective autophagy receptors that target specific cellular compo…
5.67003e-17	1.02591	0.47	0.19	2.14435e-12	4	AT2G21188			other_RNA;(source:Araport11)
7.87361e-17	0.838973	0.278	0.075	2.97772e-12	4	AT2G40600			appr-1-p processing enzyme family protein;(source:Araport11)
9.43756e-17	0.936835	0.258	0.068	3.56919e-12	4	AT2G23320	WRKY DNA-BINDING PROTEIN 15 (WRKY15)	(ATWRKY15);WRKY DNA-BINDING PROTEIN 15 (WRKY15)	Encodes WRKY DNA-binding protein 15 (WRKY15).
1.29555e-16	0.855465	0.53	0.23	4.89966e-12	4	AT2G14080			Disease resistance protein (TIR-NBS-LRR class) family;(source:Araport11)
1.50159e-16	0.807969	0.258	0.067	5.67887e-12	4	AT4G21180	(ATERDJ2B)	(ATERDJ2B)	J domain protein localized in ER membrane.
2.11706e-16	0.951366	0.258	0.068	8.00651e-12	4	AT4G26070	MAP KINASE/ ERK KINASE 1 (MEK1)	MAP KINASE/ ERK KINASE 1 (MEK1); (NMAPKK); (ATMEK1);MITOGEN ACTIVATED PROTEIN KINASE KINASE 1 (MKK1)	Member of MAP Kinase Kinase. Likely functions in a stress-activated MAPK pathway. Can phosphorylate the MAPK AtMPK4, in response to stress. Gets phosphorylated by MEKK1 in response to wounding.
2.20023e-16	0.898396	0.265	0.072	8.32105e-12	4	AT1G67920			hypothetical protein;(source:Araport11)
2.54573e-16	0.998287	0.43	0.169	9.6277e-12	4	AT3G10930	IDA-LIKE7 (IDL7)	IDA-LIKE7 (IDL7)	Encodes a small secreted signaling peptide that processed both N- and C-terminally after translation and is rapidly induced in response to ROS and flg22-induced stress and may act as a negative modulator of stress-induced ROS signalling.
3.2685e-16	0.820361	0.358	0.116	1.23611e-11	4	AT1G74170			receptor like protein 13;(source:Araport11)
3.53767e-16	1.09832	0.47	0.192	1.33791e-11	4	AT3G61190	BON ASSOCIATION PROTEIN 1 (BAP1)	BON ASSOCIATION PROTEIN 1 (BAP1)	Encodes a protein with a C2 domain that binds to BON1 in yeast two hybrid analyses. Its ability to bind to phospholipids is enhanced by calcium ions. Involved in maintaining cell homeostasis.
3.63756e-16	0.811014	0.364	0.12	1.37569e-11	4	AT1G66970	SHV3-LIKE 2 (SVL2)	GLYCEROPHOSPHODIESTER PHOSPHODIESTERASE (GDPD) LIKE 1 (GDPDL1);SHV3-LIKE 2 (SVL2)	Encodes a member of the glycerophosphodiester phosphodiesterase like (GDPD-like) family.
3.67438e-16	0.831199	0.311	0.094	1.38961e-11	4	AT5G45800	MATERNAL EFFECT EMBRYO ARREST 62 (MEE62)	MATERNAL EFFECT EMBRYO ARREST 62 (MEE62)	Leucine-rich repeat protein kinase family protein;(source:Araport11)
4.10365e-16	1.04371	0.444	0.174	1.55196e-11	4	AT1G27770	AUTOINHIBITED CA2+-ATPASE 1 (ACA1)	AUTOINHIBITED CA2+-ATPASE 1 (ACA1);PLASTID ENVELOPE ATPASE 1 (PEA1)	Encodes a chloroplast envelope Ca2+-ATPase with an N-terminal autoinhibitor.
4.13062e-16	0.825578	0.318	0.099	1.56216e-11	4	AT5G61210	SOLUBLE N-ETHYLMALEIMIDE-SENSITIVE FACTOR ADAPTOR PROTEIN 33 (SNAP33)	SOLUBLE N-ETHYLMALEIMIDE-SENSITIVE FACTOR ADAPTOR PROTEIN 33 (SNAP33); (ATSNAP33B); (SNP33); (ATSNAP33)	membrane localized t-SNARE SNAP25 homologue, probably involved in cytokinesis and cell plate formation The mRNA is cell-to-cell mobile.
5.7045e-16	1.28065	0.325	0.104	2.15739e-11	4	AT2G38470	WRKY DNA-BINDING PROTEIN 33 (WRKY33)	WRKY DNA-BINDING PROTEIN 33 (WRKY33);WRKY DNA-BINDING PROTEIN 33 (ATWRKY33)	Member of the plant WRKY transcription factor family. Regulates the antagonistic relationship between defense pathways mediating responses to P. syringae and necrotrophic fungal pathogens. Located in nucleus. Involved in response to various abiotic stresses - especially salt stress. Regulates cytochrome P450 gene CYP94B1 to control apoplastic barrier formation in roots to confer salt tolerance.
6.62077e-16	0.675314	0.291	0.083	2.50391e-11	4	AT3G56710	SIGMA FACTOR BINDING PROTEIN 1 (SIB1)	SIGMA FACTOR BINDING PROTEIN 1 (SIB1)	Sig1 binding protein; interacts with Sig1R4. As well as Sig1, SibI is imported into chloroplasts and its expression is light-dependent in mature chloroplasts.
6.65241e-16	1.18811	0.457	0.188	2.51588e-11	4	AT1G11260	SUGAR TRANSPORTER 1 (STP1)	SUGAR TRANSPORTER 1 (STP1);SUGAR TRANSPORTER 1 (ATSTP1)	Encodes a H+/hexose cotransporter. The mRNA is cell-to-cell mobile.
7.70503e-16	0.788287	0.311	0.094	2.91396e-11	4	AT2G30250	WRKY DNA-BINDING PROTEIN 25 (WRKY25)	WRKY DNA-BINDING PROTEIN 25 (WRKY25); (AtWRKY25)	member of WRKY Transcription Factor; Group I. Located in nucleus. Involved in response to various abiotic stresses - especially salt stress.
8.13822e-16	1.09639	0.53	0.243	3.07779e-11	4	AT5G47070	PBS1-LIKE 19 (PBL19)	PBS1-LIKE 19 (PBL19)	Encodes a member of the RLCK VII-4 subfamily of receptor-like cytoplasmic kinases that has been shown to phosphorylate MAPKKK5 Ser-599 and MEKK1 Ser-603, both players in PRR-mediated resistance to bacterial and fungal pathogens.
1.11784e-15	0.902019	0.517	0.225	4.22757e-11	4	AT2G44180	METHIONINE AMINOPEPTIDASE 2A (MAP2A)	METHIONINE AMINOPEPTIDASE 2A (MAP2A)	Encodes a MAP2 like methionine aminopeptidase. In MAP1A mutant background plants show an increased sensitivity to fumagillin resulting in defects in development. Phenotype is similar to RNAi lines which knock out all MAP2/MAP1 loci.
1.26855e-15	1.38702	0.464	0.196	4.79754e-11	4	AT2G38640			LURP-one-like protein (DUF567);(source:Araport11)
2.21317e-15	0.924287	0.384	0.14	8.36998e-11	4	AT2G45070	SUPPRESSORS OF SECRETION-DEFECTIVE 61 BETA (SEC61 BETA)	SUPPRESSORS OF SECRETION-DEFECTIVE 61 BETA (SEC61 BETA)	Sec61 Beta Subunit
2.49042e-15	0.917268	0.325	0.105	9.41853e-11	4	AT3G15350			G14 enzyme
2.94216e-15	0.867352	0.377	0.134	1.1127e-10	4	AT4G19370	MODIFYING WALL LIGNIN-2 (MWL-2)	MODIFYING WALL LIGNIN-2 (MWL-2)	chitin synthase, putative (DUF1218);(source:Araport11)
3.31778e-15	0.997377	0.318	0.106	1.25475e-10	4	AT2G46430	CYCLIC NUCLEOTIDE GATED CHANNEL 3 (CNGC3)	CYCLIC NUCLEOTIDE GATED CHANNEL 3 (ATCNGC3);CYCLIC NUCLEOTIDE GATED CHANNEL 3 (CNGC3); (CNGC3.C)	Encodes a cyclic nucleotide gated channel, downstream component of the signaling pathways leading to hypersensitive response (HR) resistance.
3.91156e-15	1.39109	0.311	0.103	1.47931e-10	4	AT1G69840	HYPERSENSITIVE INDUCED REACTION 1 (ATHIR1)	HYPERSENSITIVE INDUCED REACTION 1 (ATHIR1)	SPFH/Band 7/PHB domain-containing membrane-associated protein family;(source:Araport11)
6.63985e-15	0.835249	0.53	0.239	2.51113e-10	4	AT1G03210			Phenazine biosynthesis PhzC/PhzF protein;(source:Araport11)
1.63245e-14	1.44613	0.272	0.083	6.17378e-10	4	AT4G31800	WRKY DNA-BINDING PROTEIN 18 (WRKY18)	WRKY DNA-BINDING PROTEIN 18 (WRKY18);ARABIDOPSIS THALIANA WRKY DNA-BINDING PROTEIN 18 (ATWRKY18)	Pathogen-induced transcription factor. Binds W-box sequences in vitro. Forms protein complexes with itself and with WRKY40 and WRKY60. Constitutive expression of WRKY18 enhanced resistance to P. syringae, but its coexpression with WRKY40 or WRKY60 made plants more susceptible to both P. syringae and B. cinerea. WRKY18, WRKY40, and WRKY60 have partially redundant roles in response to the hemibiotr…
1.70301e-14	0.83029	0.258	0.074	6.44061e-10	4	AT3G05030	SODIUM HYDROGEN EXCHANGER 2 (NHX2)	SODIUM HYDROGEN EXCHANGER 2 (NHX2); (ATNHX2)	Encodes a vacuolar K+/H+ exchanger essential for active K+ uptake at the tonoplast and involved in regulating stomatal closure.
1.89397e-14	0.92814	0.517	0.24	7.1628e-10	4	AT3G25020	RECEPTOR LIKE PROTEIN 42 (RLP42)	RECEPTOR LIKE PROTEIN 42 (AtRLP42);RECEPTOR LIKE PROTEIN 42 (RLP42);RESPONSE TO BOTRYTIS POLYGALACTURONASES 1 (RBPG1)	receptor like protein 42;(source:Araport11)
1.95146e-14	0.86554	0.325	0.109	7.38022e-10	4	AT2G34250			SecY protein transport family protein;(source:Araport11)
1.99869e-14	0.887687	0.464	0.199	7.55886e-10	4	AT4G16890	SUPPRESSOR OF NPR1-1, CONSTITUTIVE 1 (SNC1)	SUPPRESSOR OF NPR1-1, CONSTITUTIVE 1 (SNC1);BALL (BAL)	Encodes a Toll Interleukin1 receptor-nucleotide binding-Leu- rich repeat-type resistance gene (TIR-NB-LRR-type) involved in the salicylic acid-dependent defense response pathway. Mutant plants constitutively express pathogenesis-related (PR) genes and are pathogen resistant. Resistance signaling in snc1 requires EDS1, MOS3 and PAD4.
3.93026e-14	1.05611	0.543	0.258	1.48638e-09	4	AT1G71880	SUCROSE-PROTON SYMPORTER 1 (SUC1)	ARABIDOPSIS THALIANA SUCROSE-PROTON SYMPORTER 1 (ATSUC1);SUCROSE-PROTON SYMPORTER 1 (SUC1)	Sucrose transporter gene induced in response to nematodes; member of Sucrose-proton symporter family. The mRNA is cell-to-cell mobile.
5.63108e-14	0.804995	0.285	0.091	2.12962e-09	4	AT2G38290	AMMONIUM TRANSPORTER 2 (AMT2)	AMMONIUM TRANSPORTER 2 (ATAMT2);AMMONIUM TRANSPORTER 2;1 (AMT2;1);AMMONIUM TRANSPORTER 2 (AMT2)	encodes a high-affinity ammonium transporter, which is expressed in shoot and root. Expression in root and shoot is under nitrogen and carbon dioxide regulation, respectively.
7.35749e-14	0.944148	0.331	0.118	2.78253e-09	4	AT1G53280	DJ-1 HOMOLOG B (DJ1B)	DJ-1 HOMOLOG B (DJ1B);DJ-1 HOMOLOG B (AtDJ1B); (DJ-1B)	Encodes a homolog of animal DJ-1 superfamily protein. In the A. thaliana genome, three genes encoding close homologs of human DJ-1 were identified AT3G14990 (DJ1A), AT1G53280 (DJ1B) and AT4G34020 (DJ1C). Among the three homologs, DJ1C is essential for chloroplast development and viability. It exhibits glyoxalase activity towards glyoxal and methylglyoxal.
8.05464e-14	0.741062	0.371	0.136	3.04618e-09	4	AT5G07300	BONZAI 2 (BON2)	BONZAI 2 (BON2)	Encodes a copine-like protein, which is a member of a newly identified class of calcium-dependent, phospholipid binding proteins that are present in a wide range of organisms.
9.06374e-14	0.589124	0.993	0.97	3.42782e-09	4	AT4G36648			other_RNA;(source:Araport11)
9.67185e-14	0.810622	0.715	0.394	3.6578e-09	4	AT4G28400			Protein phosphatase 2C family protein;(source:Araport11)
1.32972e-13	0.968852	0.351	0.13	5.02885e-09	4	AT1G14870	PLANT CADMIUM RESISTANCE 2 (PCR2)	PLANT CADMIUM RESISTANCE 2 (PCR2); (AtPCR2)	PCR2 encodes a membrane protein involved in zinc transport and detoxification.
1.55917e-13	1.03078	0.278	0.091	5.89664e-09	4	AT5G64410	OLIGOPEPTIDE TRANSPORTER 4 (OPT4)	ARABIDOPSIS THALIANA OLIGOPEPTIDE TRANSPORTER 4 (ATOPT4);OLIGOPEPTIDE TRANSPORTER 4 (OPT4)	oligopeptide transporter
2.78402e-13	0.813998	0.272	0.085	1.05289e-08	4	AT1G07220			O-glucosyltransferase rumi-like protein (DUF821);(source:Araport11)
3.04314e-13	0.72142	0.536	0.242	1.15089e-08	4	AT5G04290	KOW DOMAIN-CONTAINING TRANSCRIPTION FACTOR 1 (KTF1)	SPT5-LIKE (SPT5L);KOW DOMAIN-CONTAINING TRANSCRIPTION FACTOR 1 (KTF1)	Encodes SPT5-Like, a member of the nuclear SPT5 (Suppressor of Ty insertion 5) RNA polymerase (RNAP) elongation factor family that is characterized by the presence of a carboxy-terminal extension with more than 40 WG/GW motifs. Interacts with AGO4. Required for RNA-directed DNA methylation. The mRNA is cell-to-cell mobile.
3.05542e-13	1.00759	0.444	0.195	1.15553e-08	4	AT5G14930	SENESCENCE-ASSOCIATED GENE 101 (SAG101)	SENESCENCE-ASSOCIATED GENE 101 (SAG101)	encodes an acyl hydrolase involved in senescence .
3.47925e-13	0.902875	0.457	0.198	1.31582e-08	4	AT3G05650	RECEPTOR LIKE PROTEIN 32 (RLP32)	RECEPTOR LIKE PROTEIN 32 (AtRLP32);RECEPTOR LIKE PROTEIN 32 (RLP32)	receptor like protein 32;(source:Araport11)
3.71754e-13	0.892424	0.47	0.21	1.40594e-08	4	AT3G02515	SADHU NON-CODING RETROTRANSPOSON 6-1 (SADHU6-1)	SADHU NON-CODING RETROTRANSPOSON 6-1 (SADHU6-1)	Member of Sadhu non-coding retrotransposon family
4.21477e-13	0.86227	0.424	0.179	1.59399e-08	4	AT5G24810	(ABC1K11)	(ABC1K11)	Increased tendency to retain introns in smeb mutants under normal or chilling stress condition.
5.07482e-13	0.853468	0.338	0.128	1.91925e-08	4	AT5G04550			type-1 restriction enzyme mjaxp r protein (DUF668);(source:Araport11)
1.06499e-12	0.873998	0.252	0.079	4.02769e-08	4	AT5G63950	CHROMATIN REMODELING 24 (CHR24)	CHROMATIN REMODELING 24 (CHR24)	chromatin remodeling 24;(source:Araport11)
1.33834e-12	0.788705	0.338	0.125	5.06148e-08	4	AT3G11230			Yippee family putative zinc-binding protein;(source:Araport11)
1.56927e-12	0.757155	0.358	0.141	5.93483e-08	4	AT3G02740			Eukaryotic aspartyl protease family protein;(source:Araport11)
1.57571e-12	0.841612	0.417	0.182	5.95918e-08	4	AT3G63460	(SEC31B)	(SEC31B)	Together with SEC31A a component of the coat protein complex II (COPII) which promotes the formation of transport vesicles from the endoplasmic reticulum (ER).
1.82287e-12	0.778841	0.464	0.214	6.89393e-08	4	AT4G16950	RECOGNITION OF PERONOSPORA PARASITICA 5 (RPP5)	SIDEKICK SNC1 2 (SIKIC2);RECOGNITION OF PERONOSPORA PARASITICA 5 (RPP5)	Contains a putative nucleotide binding site and leucine-rich repeats. Similar to the plant resistance genes N and L6, and to the toll and interleukin-1 receptors. Confers resistance to Peronospora parasitica.Redundant function together with SIKIC1 and 3 in SNC1-mediated autoimmunity. Protein levels controlled by MUSE1 and MUSE2.
2.44674e-12	0.777382	0.285	0.097	9.25333e-08	4	AT4G34390	EXTRA-LARGE GTP-BINDING PROTEIN 2 (XLG2)	EXTRA-LARGE GTP-BINDING PROTEIN 2 (XLG2)	An alternative form of heterotrimeric G-protein alpha subunit.
2.57533e-12	0.744662	0.285	0.097	9.73966e-08	4	AT3G17185	TRANS-ACTING SIRNA3 (TAS3)	(TASIR-ARF);SHORT OPEN READING FRAME 24 (SORF24); (ATTAS3);TRANS-ACTING SIRNA3 (TAS3)	Encodes a trans-acting siRNA (tasi-RNA) that regulates the expression of auxin response factor genes (ARF2, ARF4, ETT). One of 3 genomic loci that encode the TAS3 siRNA. Has been identified as a translated small open reading frame by ribosome profiling.
2.8938e-12	0.871123	0.344	0.134	1.09441e-07	4	AT3G07780			Encodes a nuclear PHD finger protein that is functionally redundant with OBE2 and plays an important role in the maintenance and/or establishment of the root and shoot apical meristems.The mRNA is cell-to-cell mobile.
3.12519e-12	0.972651	0.305	0.112	1.18191e-07	4	AT5G25890	INDOLE-3-ACETIC ACID INDUCIBLE 28 (IAA28)	IAA-ALANINE RESISTANT 2 (IAR2);INDOLE-3-ACETIC ACID INDUCIBLE 28 (IAA28)	encodes a protein that may be a negative regulator of lateral root formation in response to auxin. It is a member of IAA/ARF gene family and is plant-specific. Gain of function mutations in this gene suppresses lateral root formation and is resistant to inhibition of root elongation by auxin, cytokinin, and ethylene.
3.86478e-12	0.732175	0.305	0.108	1.46162e-07	4	AT2G27950			Ring/U-Box superfamily protein;(source:Araport11)
5.39323e-12	0.687227	0.272	0.091	2.03967e-07	4	AT2G39080	EMBRYO DEFECTIVE 2799 (EMB2799)	EMBRYO DEFECTIVE 2799 (EMB2799)	NAD(P)-binding Rossmann-fold superfamily protein;(source:Araport11)
6.72211e-12	0.611483	0.391	0.159	2.54224e-07	4	AT4G25940	(PICALM2B)	(PICALM2B)	ENTH/ANTH/VHS superfamily protein;(source:Araport11)
7.21997e-12	0.698439	0.331	0.126	2.73052e-07	4	AT1G07650	LEUCINE-RICH REPEAT RECEPTOR-LIKE KINASE WITH EXTRACELLULAR MALECTIN-LIKE DOMAIN 1 (LMK1)	LEUCINE-RICH REPEAT RECEPTOR-LIKE KINASE WITH EXTRACELLULAR MALECTIN-LIKE DOMAIN 1 (LMK1)	Leucine-rich repeat receptor-like kinase with extracellular malectin-like domain, which possesses cell death induction activity in plant leaves.
7.53642e-12	0.753757	0.344	0.133	2.8502e-07	4	AT3G11420			beta-1,3-N-acetylglucosaminyltransferase lunatic protein, putative (DUF604);(source:Araport11)
7.6738e-12	0.807801	0.662	0.387	2.90215e-07	4	AT1G79380	RING DOMAIN LIGASE 4 (RGLG4)	RING DOMAIN LIGASE 4 (RGLG4)	Encodes a ubiquitin ligase that is an essential upstream modulator of JA signaling in response to various stimuli.
9.48556e-12	0.777076	0.325	0.124	3.58735e-07	4	AT5G19690	STAUROSPORIN AND TEMPERATURE SENSITIVE 3-LIKE A (STT3A)	STAUROSPORIN AND TEMPERATURE SENSITIVE 3-LIKE A (STT3A)	encodes an oligosaccharyl transferase involved response to high salt. Mutants are hypersensitive to high salt conditions The mRNA is cell-to-cell mobile.
9.8627e-12	0.753746	0.351	0.14	3.72997e-07	4	AT4G11740	(SAY1)	(SAY1)	Isolated as a suppressor of a dominant mutant in the Ara4 gene that was expressed in yeast ypt1 mutant strains. A novel protein with a small region of similarity to coil-coiled domain of yeast VSP27 protein.
1.08146e-11	0.570006	0.364	0.14	4.08996e-07	4	AT1G04550	INDOLE-3-ACETIC ACID INDUCIBLE 12 (IAA12)	BODENLOS (BDL);INDOLE-3-ACETIC ACID INDUCIBLE 12 (IAA12)	IAA12/BDL plays a role in auxin-mediated processes of apical-basal patterning in the embryo. bdl mutants lack a primary root meristem
1.13538e-11	0.765651	0.397	0.172	4.29391e-07	4	AT4G36515			trichohyalin-like protein;(source:Araport11)
1.66764e-11	0.778109	0.325	0.126	6.30684e-07	4	AT1G62790	GLYCOSYLPHOSPHATIDYLINOSITOL-ANCHORED LIPID PROTEIN TRANSFER 7 (LTPG7)	GLYCOSYLPHOSPHATIDYLINOSITOL-ANCHORED LIPID PROTEIN TRANSFER 7 (LTPG7)	Bifunctional inhibitor/lipid-transfer protein/seed storage 2S albumin superfamily protein;(source:Araport11)
1.72405e-11	0.584588	0.669	0.375	6.52017e-07	4	AT2G45920			U-box domain-containing protein;(source:Araport11)
2.14624e-11	0.773094	0.464	0.226	8.11687e-07	4	AT1G24460	TGN-LOCALIZED SYP41 INTERACTING PROTEIN (TNO1)	TGN-LOCALIZED SYP41 INTERACTING PROTEIN (TNO1)	Encodes a novel protein that co-immunoprecipitates with SYP41. It is involved in vacuolar trafficking and salt tolerance, potentially via a role in vesicle fusion and in maintaining TGN structure or identity. Mutants display delayed formation of the Brefeldin A (BFA) compartment in cotyledons upon application of BFA.
2.85052e-11	0.684503	0.285	0.103	1.07804e-06	4	AT3G55410	(E1-OGDH1)	(E1-OGDH1)	Encodes the E1 subunit of the 2-oxoglutarate dehydrogenase.
2.85712e-11	0.789612	0.424	0.186	1.08053e-06	4	AT4G13820			Leucine-rich repeat (LRR) family protein;(source:Araport11)
3.24441e-11	1.1489	0.291	0.112	1.227e-06	4	AT3G45640	MITOGEN-ACTIVATED PROTEIN KINASE 3 (MPK3)	MITOGEN-ACTIVATED PROTEIN KINASE 3 (ATMPK3);MITOGEN-ACTIVATED PROTEIN KINASE 3 (MPK3); (ATMAPK3)	Encodes a mitogen-activated kinase whose mRNA levels increase in response to touch, cold, salinity stress and chitin oligomers.Also functions in ovule development. Heterozygous MPK3 mutants in a homozygous MPK6 background are female sterile due to defects in integument development. MPK3 can be dephosphorylated by MKP2 in vitro. The mRNA is cell-to-cell mobile.
3.77079e-11	0.74943	0.43	0.191	1.42608e-06	4	AT4G20880			ethylene-responsive nuclear protein / ethylene-regulated nuclear protein (ERT2);(source:Araport11)
3.99043e-11	0.564111	0.364	0.146	1.50914e-06	4	AT1G03290			ELKS/Rab6-interacting/CAST family protein;(source:Araport11)
4.01641e-11	0.613163	0.298	0.109	1.51897e-06	4	AT4G21150	HAPLESS 6 (HAP6)	HAPLESS 6 (HAP6);RIBOPHORIN II (RPN2)	ribophorin II (RPN2) family protein;(source:Araport11)
4.69798e-11	0.824957	0.272	0.097	1.77673e-06	4	AT1G25380	NAD+ TRANSPORTER 2 (NDT2)	ARABIDOPSIS THALIANA NAD+ TRANSPORTER 2 (ATNDT2);NAD+ TRANSPORTER 2 (NDT2)	Encodes a mitochondrial-localized NAD+ transporter that transports NAD+ in a counter exchange mode with ADP and AMP in vitro.
5.17573e-11	0.869254	0.338	0.137	1.95741e-06	4	AT3G29240	(DUF179-3)	(DUF179-3)	Interacts with chloroplast chaperone CLPC1, which unfolds and delivers substrates to the stromal CLPPRT protease complex for degradation. CLPD and DUF760-6 form a small module (IV) connecting to DUF179-3, CLPX1, and CLPB3.
5.87623e-11	0.809593	0.397	0.179	2.22233e-06	4	AT3G46540			ENTH/VHS family protein;(source:Araport11)
6.52617e-11	0.71494	0.285	0.103	2.46813e-06	4	AT3G56480	STOMATAL CLOSURE-RELATED ACTIN BINDING PROTEIN 3 (SCAB3)	STOMATAL CLOSURE-RELATED ACTIN BINDING PROTEIN 3 (SCAB3)	myosin heavy chain-like protein;(source:Araport11)
6.68641e-11	0.724951	0.351	0.143	2.52873e-06	4	AT4G13615			Uncharacterized protein family SERF;(source:Araport11)
6.87356e-11	0.826436	0.391	0.179	2.59951e-06	4	AT2G13790	SOMATIC EMBRYOGENESIS RECEPTOR-LIKE KINASE 4 (SERK4)	SOMATIC EMBRYOGENESIS RECEPTOR-LIKE KINASE 4 (ATSERK4);SOMATIC EMBRYOGENESIS RECEPTOR-LIKE KINASE 4 (SERK4);BAK1-LIKE 1 (BKK1);BRI1- ASSOCIATED KINASE 7 (BAK7)	Receptor-like protein kinase that plays a role in myriad processes such as cell death, defense response, stomatal movement,and brassinosteroid signalling.
7.97328e-11	0.873086	0.318	0.133	3.01541e-06	4	AT3G56410			hypothetical protein (DUF3133);(source:Araport11)
8.15851e-11	1.06144	0.285	0.111	3.08547e-06	4	AT4G30910			Cytosol aminopeptidase family protein;(source:Araport11)
8.2261e-11	0.59874	0.305	0.116	3.11103e-06	4	AT5G62680	NRT1/ PTR FAMILY 2.11 (NPF2.11)	GLUCOSINOLATE TRANSPORTER-2 (GTR2); (ATNPF2.11);NRT1/ PTR FAMILY 2.11 (NPF2.11)	Encodes a high-affinity, proton-dependent glucosinolate-specific transporter that is crucial for the transport of both methionine- and tryptophan-derived glucosinolates to seeds.
8.36672e-11	0.62487	0.298	0.113	3.16421e-06	4	AT1G07670	ENDOMEMBRANE-TYPE CA-ATPASE 4 (ECA4)	(ATECA4);ENDOMEMBRANE-TYPE CA-ATPASE 4 (ECA4)	TPLATE complex protein involved in clathrin-mediated endocytosis.
1.44223e-10	0.618666	0.278	0.102	5.45438e-06	4	AT2G35020	N-ACETYLGLUCOSAMINE-1-PHOSPHATE URIDYLYLTRANSFERASE 2 (GlcNAc1pUT2)	N-ACETYLGLUCOSAMINE-1-PHOSPHATE URIDYLYLTRANSFERASE 2 (GlcNAc1pUT2);N-ACETYLGLUCOSAMINE-1-PHOSPHATE URIDYLYLTRANSFERASE 2 (GLCNA.UT2)	Encodes a protein that functions as an N-acetylglucosamine-1-phosphate uridylyltransferase that catalyzes the formation of UDP-N-acetylglucosamine (UDP-GlcNAc). This is an essential precursor for glycolipid and glycoprotein synthesis and is also used for regulatory protein modification in signaling pathways. The enzyme can also catalyze the reverse reaction using both UDP-GlcNAc and the less comm…
1.52025e-10	1.27839	0.291	0.117	5.74945e-06	4	AT4G12720	(NUDT7)	(NUDT7);GROWTH FACTOR GENE 1 (GFG1);ARABIDOPSIS THALIANA NUDIX HYDROLASE HOMOLOG 7 (AtNUDT7)	Encodes a protein with ADP-ribose hydrolase activity. Negatively regulates EDS1-conditioned plant defense and programmed cell death.
1.79001e-10	0.761507	0.318	0.13	6.76963e-06	4	AT5G52820	NOTCHLESS (NLE)	NOTCHLESS (NLE); (ATNLE)	Encodes a NOTCHLESS homolog, a non-ribosomal protein involved in the maturation and assembly of the 60S ribosomal subunit, that is required for female gametogenesis. The mRNA is cell-to-cell mobile.
1.95641e-10	0.806892	0.351	0.149	7.39893e-06	4	AT5G47060			hypothetical protein (DUF581);(source:Araport11)
2.21001e-10	0.825079	0.278	0.105	8.35805e-06	4	AT2G45770	(CPFTSY)	(CPFTSY)	chloroplast SRP receptor homolog, alpha subunit CPFTSY. Required for LHCP integration into isolated thylakoids.
2.54745e-10	0.856971	0.272	0.104	9.63421e-06	4	AT1G58230	BEACH-DOMAIN HOMOLOG B (BCHB)	BEACH-DOMAIN HOMOLOG B (BCHB)	binding protein;(source:Araport11)
2.5667e-10	0.776551	0.742	0.514	9.707e-06	4	AT1G03200			hypothetical protein;(source:Araport11)
2.59454e-10	0.712261	0.748	0.523	9.8123e-06	4	AT4G05050	UBIQUITIN 11 (UBQ11)	UBIQUITIN 11 (UBQ11)	polyubiquitin gene, belongs to a subtype group with UBQ10 and UBQ14. Various ecotypes of Arabidopsis have different numbers of ubiquitin repeats within this gene.
3.08768e-10	0.668473	0.377	0.169	1.16773e-05	4	AT4G29900	AUTOINHIBITED CA(2+)-ATPASE 10 (ACA10)	AUTOINHIBITED CA(2+)-ATPASE 10 (ACA10);COMPACT INFLORESCENCE 1 (CIF1); (ATACA10)	one of the type IIB calcium pump isoforms. encodes an autoinhibited Ca(2+)-ATPase that contains an N-terminal calmodulin binding autoinhibitory domain.
3.34023e-10	0.799054	0.311	0.121	1.26324e-05	4	AT2G30500	NETWORKED 4B (NET4B)	NETWORKED 4B (NET4B)	Kinase interacting (KIP1-like) family protein;(source:Araport11)
3.40369e-10	0.545849	0.298	0.114	1.28724e-05	4	AT5G57035			U-box domain-containing protein kinase family protein;(source:Araport11)
3.69291e-10	0.605067	0.397	0.178	1.39662e-05	4	AT3G09840	(CDC48A)	(ATCDC48A); (CDC48A);CELL DIVISION CYCLE 48 (CDC48); (ATCDC48)	Encodes a cell division cycle protein, a member of AAA-type ATPases gene family. Expressed throughout the plant in regions of cell division. Within the cell, sub-cellular localization varies depending on the stage of the cell cycle.Mutants in which the expression of CDC48A is altered show defects in cytokinesis, cell expansion and cell differentiation. The mRNA is cell-to-cell mobile.
4.26051e-10	0.756845	0.298	0.118	1.61128e-05	4	AT3G20510	FATTY ACID EXPORT 6 (FAX6)	FATTY ACID EXPORT 6 (FAX6)	Encodes a member of the Tmemb_14 family that is predicted to be localized to the membranes of the secretory pathway. The mRNA is cell-to-cell mobile.
4.46115e-10	0.903055	0.351	0.153	1.68716e-05	4	AT3G23250	#N/A	#N/A	#N/A
4.54426e-10	0.458326	0.762	0.488	1.71859e-05	4	AT1G56660			MAEBL domain protein;(source:Araport11)
4.66037e-10	0.683313	0.424	0.205	1.76251e-05	4	AT4G28710	(XIH)	(XIH);MYOSIN XI H (ATXIH)	member of Myosin-like proteins The mRNA is cell-to-cell mobile.
5.03853e-10	0.64814	0.278	0.105	1.90552e-05	4	AT1G42990	BASIC REGION/LEUCINE ZIPPER MOTIF 60 (BZIP60)	BASIC REGION/LEUCINE ZIPPER MOTIF 60 (ATBZIP60);BBASIC REGION/LEUCINE ZIPPER MOTIF 60 (BZIP60);BASIC REGION/LEUCINE ZIPPER MOTIF 60 (BZIP60)	bZIP60 consists of a bZIP DNA binding domain followed by a putative transmembrane domain. bZIP60 mRNA is upregulated by the addition of ER stress inducers, tunicamycin (inhibitor of N-linked glycosylation), DTT (inhibitor of disulfide bond formation) and azetin-2-carboxylate (proline analog perturbing protein structure). Upon ER stress, bZIP60 mRNA is spliced by IRE1A and IRE1B to produce bZIP60-…
5.58961e-10	0.857271	0.278	0.112	2.11393e-05	4	AT4G27745			Yippee family putative zinc-binding protein;(source:Araport11)
6.10194e-10	0.69989	0.371	0.166	2.30769e-05	4	AT3G10010	DEMETER-LIKE 2 (DML2)	DEMETER-LIKE 2 (DML2)	Encodes a protein with DNA glycosylase activity that is involved in maintaining methylation marks.
6.41068e-10	0.656385	0.252	0.09	2.42446e-05	4	AT3G53670			hypothetical protein;(source:Araport11)
6.52196e-10	0.744226	0.298	0.119	2.46654e-05	4	AT5G10650	JAV1- 37 ASSOCIATED UBIQUITIN LIGASE 1 (JUL1)	JAV1- 37 ASSOCIATED UBIQUITIN LIGASE 1 (JUL1); (CTL08)	JUL1 encode a RING-type E3 ubiquitin ligase that is involved in JA responses. It ubiquitinates the JAV1 jasmonic acid response repressor which is then degraded by the proteosome. Participates in ABA-mediated microtubule depolymerization, stomatal closure, and tolerance response to drought stress.
7.65207e-10	0.890078	0.596	0.399	2.89394e-05	4	AT1G01040	DICER-LIKE 1 (DCL1)	DICER-LIKE 1 (DCL1);CARPEL FACTORY (CAF);SUSPENSOR 1 (SUS1);DICER-LIKE 1 (ATDCL1);ABNORMAL SUSPENSOR 1 (ASU1);EMBRYO DEFECTIVE 76 (EMB76);EMBRYO DEFECTIVE 60 (EMB60);SHORT INTEGUMENTS 1 (SIN1)	Encodes a Dicer homolog. Dicer is a RNA helicase involved in microRNA processing. Mutations in this locus can result in embryo lethality. Embryo shape at seed maturity is globular-elongate. Other mutants convert the floral meristems to an indeterminate state, others yet show defects in ovule development. mRNA is expressed in all shoot tissues. DCL1 is able to produce miRNAs and siRNAs. The mRNA i…
1.1895e-09	0.629755	0.656	0.393	4.49858e-05	4	AT4G27500	PROTON PUMP INTERACTOR 1 (PPI1)	PROTON PUMP INTERACTOR 1 (PPI1)	interacts with H+-ATPase, and regulates its activity The mRNA is cell-to-cell mobile.
1.22131e-09	0.608242	0.318	0.132	4.61887e-05	4	AT1G06840	HDS-ASSOCIATED RLK1 (HAK1)	HDS-ASSOCIATED RLK1 (HAK1)	Homomultimers interact with cytoplasmic signaling molecule PBL27, resulting in herbivory resistance, in an ethylene-dependent manner.
1.29085e-09	0.523789	0.291	0.114	4.88186e-05	4	AT1G13990			plant/protein;(source:Araport11)
1.63099e-09	0.773166	0.252	0.094	6.16825e-05	4	AT5G41750			Disease resistance protein (TIR-NBS-LRR class) family;(source:Araport11)
1.90025e-09	0.762945	0.536	0.306	7.18656e-05	4	AT5G11740	ARABINOGALACTAN PROTEIN 15 (AGP15)	ARABINOGALACTAN PROTEIN 15 (AGP15); (ATAGP15)	Encodes arabinogalactan protein (AGP15). The mRNA is cell-to-cell mobile.
1.9936e-09	0.542716	0.344	0.147	7.53959e-05	4	AT1G78920	VACUOLAR H+-PYROPHOSPHATASE 2 (VP2)	(AtVHP2;1); (VHP2;1);VACUOLAR H+-PYROPHOSPHATASE 2 (VP2);VACUOLAR H+-PYROPHOSPHATASE 2 (AVP2);VACUOLAR-PYROPHOSPHATASE LIKE PROTEIN 1 (AVPL1)	Encodes a type II H+-PPases that localizes to and function as a proton pump of the Golgi apparatus in most tissues except for mature leaves.
2.15178e-09	0.730134	0.497	0.276	8.1378e-05	4	AT5G04560	DEMETER (DME)	(EMB1649);DEMETER (DME)	Encodes a DNA glycosylase DEMETER (DME). Responsible for endosperm maternal-allele-specific hypomethylation at the MEDEA (MEA) gene. DME can excise 5-methylcytosine in vitro and when expressed in E. coli. DME establishes MEA imprinting by removing 5-methylcytosine to activate the maternal allele.
2.16785e-09	0.773895	0.331	0.145	8.19858e-05	4	AT5G06320	NDR1/HIN1-LIKE 3 (NHL3)	NDR1/HIN1-LIKE 3 (NHL3)	encodes a protein whose sequence is similar to tobacco hairpin-induced gene (HIN1) and Arabidopsis non-race specific disease resistance gene (NDR1). Expression of this gene is induced by cucumber mosaic virus, spermine and Pseudomonas syringae pv. tomato DC3000. The gene product is localized to the plasma membrane.
2.32019e-09	0.598711	0.272	0.107	8.77473e-05	4	AT5G57580	(CBP60B)	(CBP60B)	Required for the expression of a guardee/decoy or a negative regulator of immunity mediated by receptors carrying an N-terminal Toll-interleukin-1 receptor-like domain.
3.1008e-09	0.727271	0.477	0.259	0.000117269	4	AT4G23850	LONG-CHAIN ACYL-COA SYNTHETASE 4 (LACS4)	LONG-CHAIN ACYL-COA SYNTHETASE 4 (LACS4)	Encodes a long chain acyl CoA synthetase that catalyzes the addition of CoA onto IBA, the first step in its &#946;-oxidation.
3.1191e-09	1.01601	0.252	0.099	0.000117961	4	AT1G56510	WHITE RUST RESISTANCE 4 (WRR4)	WHITE RUST RESISTANCE 4 (WRR4);ACTIVATED DISEASE RESISTANCE 2 (ADR2);WHITE RUST RESISTANCE 4 A (WRR4A)	TIR-NB-LRR protein that confers resistance to four races of Albugo candida. The mRNA is cell-to-cell mobile.
3.64005e-09	0.552465	0.397	0.187	0.000137663	4	AT3G44480			Encodes a TIR-NB-LRR R-protein RPP1 that confers resistance to Peronospora parasitica (downy mildew).
4.139e-09	0.801731	0.377	0.18	0.000156533	4	AT3G50950	HOPZ-ACTIVATED RESISTANCE 1 (ZAR1)	HOPZ-ACTIVATED RESISTANCE 1 (ZAR1)	Encodes a canonical CC-type NLR protein that is required for the recognition of the T3SE HopZ1a as well as several other Hop effectors from the pathogenic bacteria P. syringae.
4.2245e-09	0.668626	0.325	0.14	0.000159766	4	AT4G31170	RAF-LIKE MAPKKK 28 (RAF28)	RAF-LIKE MAPKKK 28 (RAF28)	Protein kinase superfamily protein;(source:Araport11)
5.02274e-09	1.25667	0.47	0.266	0.000189955	4	AT1G51690			55 kDa B regulatory subunit of phosphatase 2A mRNA,
5.0779e-09	0.626053	0.298	0.124	0.000192041	4	AT2G28940	PBS1-LIKE 37 (PBL37)	PBS1-LIKE 37 (PBL37)	Protein kinase superfamily protein;(source:Araport11)
5.30838e-09	0.622568	0.623	0.395	0.000200758	4	AT4G27960	UBIQUITIN CONJUGATING ENZYME 9 (UBC9)	UBIQUITIN CONJUGATING ENZYME 9 (UBC9)	ubiquitin conjugating enzyme
6.38308e-09	0.548902	0.344	0.151	0.000241402	4	AT1G65540	LEUCINE ZIPPER-EF-HAND-CONTAINING TRANSMEMBRANE PROTEIN 2 (LETM2)	LEUCINE ZIPPER-EF-HAND-CONTAINING TRANSMEMBRANE PROTEIN 2 (LETM2); (ATLETM2)	LETM1-like protein;(source:Araport11)
6.5908e-09	0.900178	0.391	0.203	0.000249258	4	AT3G59660	(BAGP1)	(BAGP1)	Encodes a C2-GRAM domain-containing protein that is induced by B. cinerea infection. It is required for cleavage of BAG6 and thus plays a role in mediating resistance to fungal infection.
7.16222e-09	0.73101	0.258	0.103	0.000270868	4	AT5G60570			Galactose oxidase/kelch repeat superfamily protein;(source:Araport11)
7.94371e-09	0.555819	0.45	0.221	0.000300423	4	AT3G54390			sequence-specific DNA binding transcription factor;(source:Araport11)
9.62946e-09	0.787107	0.325	0.145	0.000364176	4	AT5G05960			Involved in adventitious root organogenesis.
9.86726e-09	0.819722	0.411	0.209	0.00037317	4	AT4G10970	UAP56-INTERACTING EXPORT FACTOR 1 (UIEF1)	UAP56-INTERACTING EXPORT FACTOR 1 (UIEF1)	UAP56-interacting factor1, binds single stranded RNA and, along with UIEF2,,appears to play a role in nuclear export of RNA.
1.10714e-08	0.563421	0.55	0.317	0.000418709	4	AT2G40000	ORTHOLOG OF SUGAR BEET HS1 PRO-1 2 (HSPRO2)	ORTHOLOG OF SUGAR BEET HS1 PRO-1 2 (HSPRO2);ARABIDOPSIS ORTHOLOG OF SUGAR BEET HS1 PRO-1 2 (ATHSPRO2)	Ortholog of sugar beet HS1 PRO-1 2. Involved in basal disease resistance.
1.20524e-08	0.659952	0.417	0.207	0.00045581	4	AT1G12200	FLAVIN MONOOXYGENASE (FMO)	FLAVIN MONOOXYGENASE (FMO)	Putative flavin monooxygenase.
1.24179e-08	0.583957	0.377	0.183	0.000469632	4	AT4G19990	FAR1-RELATED SEQUENCE 1 (FRS1)	FAR1-RELATED SEQUENCE 1 (FRS1)	FAR1-related sequence 1;(source:Araport11)
1.28805e-08	0.607393	0.318	0.143	0.000487127	4	AT1G80610			hypothetical protein;(source:Araport11)
1.38345e-08	0.683962	0.285	0.12	0.000523205	4	AT5G46510	VARIATION IN COMPOUND TRIGGERED ROOT GROWTH RESPONSE-LIKE (VICTL)	VARIATION IN COMPOUND TRIGGERED ROOT GROWTH RESPONSE-LIKE (VICTL)	Disease resistance protein (TIR-NBS-LRR class) family;(source:Araport11)
1.46118e-08	0.710251	0.417	0.216	0.000552602	4	AT4G03420			hypothetical protein (DUF789);(source:Araport11)
1.55424e-08	1.30092	0.291	0.131	0.000587797	4	AT5G19240			Glycoprotein membrane precursor GPI-anchored;(source:Araport11)
1.70696e-08	0.738031	0.457	0.245	0.000645555	4	AT4G31730	GLUTAMINE DUMPER 1 (GDU1)	GLUTAMINE DUMPER1 (GDU1);GLUTAMINE DUMPER 1 (GDU1)	Glutamine dumper1 is a putative transmembrane protein. It is involved in glutamine secretion The mRNA is cell-to-cell mobile.
1.73734e-08	1.11108	0.331	0.157	0.000657044	4	AT3G24503	ALDEHYDE DEHYDROGENASE 2C4 (ALDH2C4)	ALDEHYDE DEHYDROGENASE 1A (ALDH1A);ALDEHYDE DEHYDROGENASE 2C4 (ALDH2C4);REDUCED EPIDERMAL FLUORESCENCE1 (REF1)	Arabidopsis thaliana aldehyde dehydrogenase AtALDH1a mRNA. a sinapaldehyde dehydrogenase catalyzes both the oxidation of coniferylaldehyde and sinapaldehyde forming ferulic acid and sinapic acid, respectively
1.92799e-08	0.676184	0.325	0.148	0.000729148	4	AT2G24570	WRKY DNA-BINDING PROTEIN 17 (WRKY17)	WRKY DNA-BINDING PROTEIN 17 (WRKY17); (AtWRKY17)	member of WRKY Transcription Factor; Group II-d; negative regulator of basal resistance to Pseudomonas syringae.
1.99673e-08	0.598089	0.291	0.125	0.000755143	4	AT1G59620	(CW9)	(CW9)	Encodes CW9.
2.06918e-08	0.525395	0.43	0.217	0.000782544	4	AT3G05760			C2H2 and C2HC zinc fingers superfamily protein;(source:Araport11)
2.14917e-08	0.676457	0.265	0.112	0.000812796	4	AT1G13000			transmembrane protein, putative (DUF707);(source:Araport11)
2.44673e-08	0.709684	0.285	0.127	0.000925328	4	AT3G21810	(ATC3H40)	(ATC3H40)	Zinc finger C-x8-C-x5-C-x3-H type family protein;(source:Araport11)
2.50427e-08	0.645459	0.351	0.169	0.000947091	4	AT2G17710			Big1;(source:Araport11)
2.82107e-08	0.547059	0.265	0.109	0.0010669	4	AT5G08660	PSK SIMULATOR 3 (PSI3)	PSK SIMULATOR 3 (PSI3)	D-lactate dehydrogenase (DUF668);(source:Araport11)
2.87492e-08	0.731546	0.272	0.117	0.00108727	4	AT3G58600			Adaptin ear-binding coat-associated protein 1 NECAP-1;(source:Araport11)
3.0516e-08	0.793428	0.404	0.21	0.00115408	4	AT1G71697	CHOLINE KINASE 1 (CK1)	CHOLINE KINASE 1 (ATCK1);CHOLINE/ETHANOLAMINE KINASE 1 (CEK1);CHOLINE KINASE 1 (CK1);CHOLINE KINASE (CK)	Encodes choline kinase. mRNA levels are increased in response to wounding. The mRNA is cell-to-cell mobile.
3.37956e-08	0.544298	0.265	0.108	0.00127812	4	AT1G15120			Ubiquinol-cytochrome C reductase hinge protein;(source:Araport11)
3.49114e-08	0.552321	0.43	0.221	0.00132032	4	AT2G45510	CYTOCHROME P450, FAMILY 704, SUBFAMILY A, POLYPEPTIDE 2 (CYP704A2)	CYTOCHROME P450, FAMILY 704, SUBFAMILY A, POLYPEPTIDE 2 (CYP704A2)	member of CYP704A
3.96579e-08	0.561337	0.497	0.276	0.00149982	4	AT5G09460	(SACL1)	(SACL1)	transcription factor bHLH143;(source:Araport11)
4.73293e-08	0.830064	0.444	0.252	0.00178995	4	AT5G46470	RESISTANT TO P. SYRINGAE 6 (RPS6)	RESISTANT TO P. SYRINGAE 6 (RPS6)	Encodes RPS6 (RESISTANT TO P. SYRINGAE 6), a member of the TIR-NBS-LRR class resistance protein. The mRNA is cell-to-cell mobile.
5.0754e-08	0.581693	0.265	0.112	0.00191946	4	AT2G18730	DIACYLGLYCEROL KINASE 3 (DGK3)	(ATDGK3);DIACYLGLYCEROL KINASE 3 (DGK3)	diacylglycerol kinase 3;(source:Araport11)
6.41444e-08	0.522158	0.291	0.127	0.00242588	4	AT2G19710	IST1-LIKE 5 (ISTL5)	IST1-LIKE 5 (ISTL5)	Regulator of Vps4 activity in the MVB pathway protein;(source:Araport11)
6.70574e-08	0.707555	0.464	0.263	0.00253605	4	AT1G22280	PHYTOCHROME-ASSOCIATED PROTEIN PHOSPHATASE TYPE 2C (PAPP2C)	PHYTOCHROME-ASSOCIATED PROTEIN PHOSPHATASE TYPE 2C (PAPP2C)	Encodes a phytochrome-associated protein, PAPP2C (phytochrome-associated protein phosphatase type 2C). PAPP2C interacts in the nucleus with phyA (phytochrome A) and phyB. Functions as a regulator of phytochrome-interacting factor PIF3 by dephosphorylating phytochromes in the nucleus.
6.80411e-08	0.623801	0.325	0.15	0.00257325	4	AT4G34680	GATA TRANSCRIPTION FACTOR 3 (GATA3)	GATA TRANSCRIPTION FACTOR 3 (GATA3)	Encodes a member of the GATA factor family of zinc finger transcription factors.
6.82543e-08	0.753931	0.523	0.32	0.00258131	4	AT4G36990	HEAT SHOCK FACTOR 4 (HSF4)	HEAT SHOCK FACTOR 4 (HSF4);CLASS B HEAT SHOCK FACTOR B1 (HSFB1);ARABIDOPSIS THALIANA CLASS B HEAT SHOCK FACTOR B1 (AT-HSFB1);ARABIDOPSIS THALIANA HEAT SHOCK FACTOR 4 (ATHSF4);TL1-BINDING TRANSCRIPTION FACTOR 1 (TBF1)	Encodes a protein whose sequence is similar to heat shock factors that regulate the expression of heat shock proteins. Transcript level is increased in response to heat shock. However, overexpression of this gene did not result in the increase of decrease of heat shock proteins.
8.72749e-08	0.509416	0.623	0.383	0.00330065	4	AT1G76780			HSP20-like chaperones superfamily protein;(source:Araport11)
1.02622e-07	0.551947	0.265	0.111	0.00388107	4	AT2G38580			Mitochondrial ATP synthase D chain-related protein;(source:Araport11)
1.13535e-07	0.498381	0.371	0.182	0.00429377	4	AT4G02890	(UBQ14)	(UBQ14)	Polyubiquitin gene containing 4 ubiquitin repeats.
1.15661e-07	0.744336	0.331	0.163	0.0043742	4	AT1G71220			Encodes UDP-glucose:glycoprotein glucosyltransferase. Non-receptor component required for EFR-mediated immunity. Mutants show de-repressed anthocyanin accumulation in the presence of elf18, and EFR accumulation and signalling.
1.15714e-07	0.584315	0.662	0.46	0.00437619	4	AT1G32700			PLATZ transcription factor family protein;(source:Araport11)
1.22543e-07	0.724497	0.397	0.218	0.00463445	4	AT4G34150			Calcium-dependent lipid-binding (CaLB domain) family protein;(source:Araport11)
1.23135e-07	0.559618	0.325	0.153	0.00465683	4	AT3G52400	SYNTAXIN OF PLANTS 122 (SYP122)	(ATSYP122);SYNTAXIN OF PLANTS 122 (SYP122)	syntaxin protein, involved in the negative regulation of defense pathways such as programmed cell death, salicylic acid signalling pathway, jasmonic acid signalling pathway
1.32002e-07	0.627383	0.556	0.326	0.00499217	4	AT5G45510			Leucine-rich repeat (LRR) family protein;(source:Araport11)
1.36941e-07	0.596243	0.318	0.151	0.00517897	4	AT5G06960	OCS-ELEMENT BINDING FACTOR 5 (OBF5)	TGACG MOTIF-BINDING FACTOR 5 (TGA5);OCS-ELEMENT BINDING FACTOR 5 (OBF5)	Encodes a basic leucine zipper (B-ZIP) containing protein that interacts with NPR1 to promote expression of salicylic acid induced genes. Binds the ocs-element.
1.46463e-07	0.598704	0.391	0.203	0.00553908	4	AT3G44720	AROGENATE DEHYDRATASE 4 (ADT4)	AROGENATE DEHYDRATASE 4 (ADT4)	Encodes a plastid-localized arogenate dehydratase involved in phenylalanine biosynthesis. Not less than six genes encoding ADT were identi&#64257;ed in the Arabidopsis genome: ADT1 [At1g11790]; ADT2 [At3g07630]; ADT3 [At2g27820]; ADT4 [At3g44720]; ADT5 [At5g22630]; and ADT6 [At1g08250]. The mRNA is cell-to-cell mobile.
1.48786e-07	0.593223	0.377	0.197	0.00562692	4	AT1G56070	LOW EXPRESSION OF OSMOTICALLY RESPONSIVE GENES 1 (LOS1)	LOW EXPRESSION OF OSMOTICALLY RESPONSIVE GENES 1 (LOS1);LOW EXPRESSION OF OSMOTICALLY RESPONSIVE GENES 1 (AT1G56075.1)	encodes a translation elongation factor 2-like protein that is involved in cold-induced translation. Mutations in this gene specifically blocks low temperature-induced transcription of cold-responsive genes but induces the expression of CBF genes and mutants carrying the recessive mutations fail to acclimate to cold and is freezing sensitive.
1.54606e-07	0.634985	0.417	0.227	0.00584706	4	AT1G51680	4-COUMARATE:COA LIGASE 1 (4CL1)	4-COUMARATE:COA LIGASE 1 (4CL1);4-COUMARATE:COA LIGASE 1 (4CL.1);ARABIDOPSIS THALIANA 4-COUMARATE:COA LIGASE 1 (AT4CL1)	encodes an isoform of 4-coumarate:CoA ligase (4CL), which is involved in the last step of the general phenylpropanoid pathway. In addition to 4-coumarate, it also converts ferulate. The catalytic efficiency was in the following (descending) order: p-coumaric acid, ferulic acid, caffeic acid and 5-OH-ferulic acid. At4CL1 was unable to use sinapic acid as substrate.
1.69026e-07	0.596489	0.278	0.125	0.00639238	4	AT1G26550			FKBP-like peptidyl-prolyl cis-trans isomerase family protein;(source:Araport11)
1.74612e-07	0.475458	0.404	0.208	0.00660364	4	AT5G65440			transmembrane protein;(source:Araport11)
1.75738e-07	0.695205	0.311	0.147	0.00664625	4	AT4G02380	SENESCENCE-ASSOCIATED GENE 21 (SAG21)	SENESCENCE-ASSOCIATED GENE 21 (SAG21);ARABIDOPSIS THALIANA LATE EMBRYOGENENSIS ABUNDANT LIKE 5 (AtLEA5);LATE EMBRYOGENESIS ABUNDANT 38 (LEA38); (LEA5)	Encodes AtLEA5 (late embryogenesis abundant like protein). Also known as SENESCENCE-ASSOCIATED GENE 21 (SAG21). Has a role on oxidative stress tolerance. mRNA levels are elevated in response to various stresses.
1.762e-07	0.479723	0.358	0.172	0.00666372	4	AT5G09330	NAC DOMAIN CONTAINING PROTEIN 82 (NAC082)	NAC DOMAIN CONTAINING PROTEIN 82 (anac082);NAC DOMAIN CONTAINING PROTEIN 82 (NAC082);VND-INTERACTING 1 (VNI1)	NAC domain containing protein 82;(source:Araport11)
1.77137e-07	0.775443	0.285	0.129	0.00669913	4	AT3G56800	CALMODULIN 3 (CAM3)	CALMODULIN 3 (acam-3);CALMODULIN 3 (CAM3)	encodes a calmodulin
1.82529e-07	0.466758	0.311	0.142	0.00690308	4	AT3G61640	ARABINOGALACTAN PROTEIN 20 (AGP20)	ARABINOGALACTAN PROTEIN 20 (AGP20);ARABINOGALACTAN PROTEIN 20 (AtAGP20)	arabinogalactan protein 20;(source:Araport11)
2.22606e-07	0.440661	0.603	0.357	0.00841874	4	AT1G25550	HRS1 HOMOLOG3 (HHO3)	HRS1 HOMOLOG3 (HHO3);NITRATE-INDUCIBLE, GARP-TYPE TRANSCRIPTIONAL REPRESSOR 1/HYPERSENSITIVE TO LOW PI-ELICITED PRIMARY ROOT SHORTENING 1.1 (NIGT1.1)	Member of HHO/HRS GARP type transcriptional repressor family. Involved in Pi uptake and Pi starvation signaling. Transcriptional repressors that functions with other NIGT genes as an important hub in the nutrient signaling network associated with the acquisition and use of nitrogen and phosphorus.
2.73801e-07	0.592052	0.748	0.582	0.0103549	4	AT5G40910			Disease resistance protein (TIR-NBS-LRR class) family;(source:Araport11)
2.9675e-07	0.509101	0.344	0.167	0.0112228	4	AT2G16700	ACTIN DEPOLYMERIZING FACTOR 5 (ADF5)	ACTIN DEPOLYMERIZING FACTOR 5 (ADF5); (ATADF5)	Encodes actin depolymerizing factor 5 (ADF5). Involved in actin cytoskeleton remodeling during a variety of processes including pollen tube growth and stomatal movement.
3.02253e-07	0.56663	0.358	0.177	0.0114309	4	AT5G13590			hypothetical protein;(source:Araport11)
3.04342e-07	0.536018	0.285	0.127	0.0115099	4	AT5G37740			Calcium-dependent lipid-binding (CaLB domain) family protein;(source:Araport11)
3.06698e-07	0.503731	0.47	0.273	0.011599	4	AT1G05570	CALLOSE SYNTHASE 1 (CALS1)	CALLOSE SYNTHASE 1 (CALS1); (GSL06); (ATGSL6); (ATGSL06);GLUCAN SYNTHASE-LIKE 6 (GSL6)	Encodes a callose synthase 1 catalytic subunit . Member of Glycosyltransferase Family- 48.
3.59201e-07	0.455868	0.437	0.232	0.0135846	4	AT5G40920			pseudogene of Disease resistance protein (TIR-NBS-LRR class) family;(source:Araport11)
3.61104e-07	0.850139	0.497	0.32	0.0136566	4	AT1G07890	ASCORBATE PEROXIDASE 1 (APX1)	ASCORBATE PEROXIDASE 1 (APX1);MATERNAL EFFECT EMBRYO ARREST 6 (MEE6); (CS1); (ATAPX1); (ATAPX01)	Encodes a cytosolic ascorbate peroxidase APX1. Ascorbate peroxidases are enzymes that scavenge hydrogen peroxide in plant cells. Eight types of APX have been described for Arabidopsis: three cytosolic (APX1, APX2, APX6), two chloroplastic types (stromal sAPX, thylakoid tAPX), and three microsomal (APX3, APX4, APX5) isoforms. At least part of the induction of heat shock proteins during light stres…
3.72622e-07	0.523857	0.715	0.508	0.0140922	4	AT1G32920			hypothetical protein;(source:Araport11)
3.9896e-07	0.418929	0.404	0.212	0.0150883	4	AT3G05380	ALWAYS EARLY 2 (ALY2)	ALWAYS EARLY 2 (ALY2);ARABIDOPSIS THALIANA ALWAYS EARLY 2 (ATALY2)	ALWAYS EARLY 2;(source:Araport11)
4.1424e-07	0.487059	0.258	0.113	0.0156661	4	AT1G52160	TRNASE Z3 (TRZ3)	TRNASE Z3 (TRZ3)	Encodes a tRNase Z.
4.42873e-07	0.547426	0.305	0.146	0.016749	4	AT5G08630	DDT-WAC PROTEIN1 (DDW1)	DDT-WAC PROTEIN1 (DDW1)	DDT domain-containing protein;(source:Araport11)
5.2127e-07	0.557344	0.411	0.226	0.0197139	4	AT5G56010	HEAT SHOCK PROTEIN 81-3 (HSP81-3)	HEAT SHOCK PROTEIN 81-3 (HSP81-3);HEAT SHOCK PROTEIN 90.3 (AtHsp90.3);HEAT SHOCK PROTEIN 90-3 (AtHsp90-3);HEAT SHOCK PROTEIN 81.3 (Hsp81.3)	A member of heat shock protein 90 (HSP90) gene family. Expressed in all tissues and abundant in root apical meristem, pollen and tapetum. Expression is NOT heat-induced but induced by IAA and NaCl. Overexpression reduced tolerance to heat and conferred higher tolerance to calcium. The mRNA is cell-to-cell mobile.
5.49318e-07	0.549937	0.371	0.188	0.0207746	4	AT5G22630	AROGENATE DEHYDRATASE 5 (ADT5)	AROGENATE DEHYDRATASE 5 (ADT5)	Encodes a plastid-localized arogenate dehydratase involved in phenylalanine biosynthesis. Not less than six genes encoding ADT were identi&#64257;ed in the Arabidopsis genome: ADT1 [At1g11790]; ADT2 [At3g07630]; ADT3 [At2g27820]; ADT4 [At3g44720]; ADT5 [At5g22630]; and ADT6 [At1g08250]. The mRNA is cell-to-cell mobile.
5.87767e-07	0.662086	0.311	0.155	0.0222288	4	AT1G66180			The gene encodes a putative aspartyl protease (ASP). Its expression is induced in response to light and ascorbate. The mRNA is cell-to-cell mobile.
6.249e-07	0.565398	0.325	0.163	0.0236331	4	AT4G11670			DNA topoisomerase 4 subunit B (DUF810);(source:Araport11)
6.80805e-07	0.536032	0.364	0.184	0.0257474	4	AT4G29160	(SNF7.1)	(SNF7.1)	Increased tendency to retain introns in smeb mutants under normal or chilling stress condition.
6.87974e-07	0.577772	0.291	0.14	0.0260185	4	AT5G03905			Iron-sulfur cluster biosynthesis family protein;(source:Araport11)
7.60609e-07	0.384991	0.305	0.142	0.0287655	4	AT3G25585	AMINOALCOHOLPHOSPHOTRANSFERASE (AAPT2)	AMINOALCOHOLPHOSPHOTRANSFERASE (AAPT2); (ATAAPT2)	aminoalcoholphosphotransferase (AAPT2)
8.14654e-07	0.420533	0.715	0.491	0.0308094	4	AT1G17720	(ATB BETA)	(ATB BETA)	type 2A protein serine/threonine phosphatase 55 kDa B
8.18238e-07	0.410155	0.815	0.613	0.0309449	4	AT5G65670	INDOLE-3-ACETIC ACID INDUCIBLE 9 (IAA9)	INDOLE-3-ACETIC ACID INDUCIBLE 9 (IAA9)	auxin (indole-3-acetic acid) induced gene The mRNA is cell-to-cell mobile.
8.86683e-07	0.579978	0.43	0.25	0.0335335	4	AT3G63310	BRZ-INSENSITIVE-LONG HYPOCOTYLS 4 (BIL4)	BRZ-INSENSITIVE-LONG HYPOCOTYLS 4 (BIL4);LIFEGUARD 2 (LFG2); (ATLFG2); (GAAP2)	Mediates cell elongation in brassinosteroid signaling.
9.27174e-07	0.510711	0.252	0.112	0.0350648	4	AT3G60410			hypothetical protein (DUF1639);(source:Araport11)
9.27281e-07	0.456912	0.344	0.174	0.0350689	4	AT2G40270			Protein kinase family protein;(source:Araport11)
9.66279e-07	0.533934	0.318	0.161	0.0365437	4	AT1G63880			Encodes a TIR-NBS-LRR class of disease resistance protein effective against Leptosphaeria maculans. The mRNA is cell-to-cell mobile.
9.9046e-07	0.603454	0.358	0.186	0.0374582	4	AT4G35890	LA RELATED PROTEIN 1C (LARP1C)	LA RELATED PROTEIN 1C (LARP1C); (ATLARP1C)	Encodes a cytoplasmic LAM domain containing protein that is involved in leaf senescence. The mRNA is cell-to-cell mobile.
1.0979e-06	0.449822	0.576	0.358	0.0415213	4	AT5G43900	MYOSIN 2 (MYA2)	MYOSIN 2 (MYA2)	Encodes a member of the type XI myosin protein family that binds F-actin and co-localizes with actin filaments and peroxisomes. Homozygous mutants are reported to have pleiotropic effects in growth and fertility and may also be lethal. This protein is also involved in root hair growth and organelle trafficking. This protein interacts with RabC2a and RabD1 in a GTP-dependent manner.
1.11113e-06	0.59214	0.252	0.115	0.042022	4	AT4G33520	P-TYPE ATP-ASE 1 (PAA1)	P-TYPE ATP-ASE 1 (PAA1);HEAVY METAL ATPASE 6 (HMA6);ARABIDOPSIS THALIANA HEAVY METAL ATPASE 6 (AtHMAC6);PLASTID CHAPERON 1 (PCH1);HEAVY METAL ASSOCIATED PROTEIN 38 (ATHMP38)	Encodes a putative metal-transporting P-type ATPase PAA1. An alternative-splicing event of the PAA1 pre-mRNA produces a copper chaperon named PCH1. The mRNA is cell-to-cell mobile.
1.19007e-06	0.763187	0.285	0.137	0.0450072	4	AT3G19930	SUGAR TRANSPORTER 4 (STP4)	SUGAR TRANSPORTER 4 (ATSTP4);SUGAR TRANSPORTER 4 (STP4)	Encodes a sucrose hydrogen symporter that is induced by wounding. The mRNA is cell-to-cell mobile.
1.34301e-06	0.468665	0.384	0.195	0.0507912	4	AT2G35340	MATERNAL EFFECT EMBRYO ARREST 29 (MEE29)	MATERNAL EFFECT EMBRYO ARREST 29 (MEE29)	helicase domain-containing protein;(source:Araport11)
1.41664e-06	0.536369	0.444	0.249	0.0535759	4	AT4G33080	NUCLEAR DBF2-RELATED 6 (NDR6)	NUCLEAR DBF2-RELATED 6 (NDR6)	Ubiquitously expressed protein kinase.
1.64541e-06	0.548208	0.252	0.115	0.0622278	4	AT5G03460			transmembrane protein;(source:Araport11)
1.79063e-06	0.549863	0.272	0.13	0.0677199	4	AT1G32150	BASIC REGION/LEUCINE ZIPPER TRANSCRIPTION FACTOR 68 (bZIP68)	BASIC REGION/LEUCINE ZIPPER TRANSCRIPTION FACTOR 68 (bZIP68); (AtbZIP68)	Encodes a G group bZIP transcription factor family member that can bind cis elements with an ACGT core, such as G-box, Hex, C-box and As-1. The protein is localized in the nucleus and can homodimerize and can heterodimerize with other G group members.
1.91839e-06	0.627439	0.291	0.145	0.0725516	4	AT3G23100	HOMOLOG OF X-RAY REPAIR CROSS COMPLEMENTING 4 (XRCC4)	HOMOLOG OF X-RAY REPAIR CROSS COMPLEMENTING 4 (XRCC4)	A. thaliana homologue of the human DNA ligase IV-binding protein XRCC4. Yeast two-hybrid analysis demonstrated a strong interaction between A. thaliana DNA ligase IV and the A. thaliana homologue of the human DNA ligase IV-binding protein XRCC4. This interaction is shown to be mediated via the tandem BRCA C-terminal domains of A. thaliana DNA ligase IV protein.
2.08794e-06	0.502032	0.291	0.142	0.0789638	4	AT3G20250			Encodes a member of the Arabidopsis Pumilio (APUM) proteins containing PUF domain (eight repeats of approximately 36 amino acids each). PUF proteins regulate both mRNA stability and translation through sequence-specific binding to the 3 Prime UTR of target mRNA transcripts. APUM5 is involved in susceptibility to CMV and is not required for bacterial or fungal pathogen resistance although its expr…
2.0977e-06	0.639017	0.669	0.485	0.0793328	4	AT1G61660	(ATBHLH112)	(ATBHLH112); (PFA4)	Encodes a transcriptional activator that regulates the expression of genes by binding to their GCG- or E-boxes to mediate physiological responses, including proline biosynthesis and ROS scavenging pathways, to enhance stress tolerance. Governs the competence of pericycle cells to initiate lateral root primordium formation.
2.49859e-06	0.55218	0.325	0.169	0.0944941	4	AT5G11500			coiled-coil protein;(source:Araport11)
2.59165e-06	0.649985	0.391	0.223	0.0980136	4	AT3G44670	DANGEROUS MIX2H (DM2H)	DANGEROUS MIX2H (DM2H)	One of a series of RPP1-like, tandemly duplicated Toll-Interleukin1-Receptor- related NLR receptors within the DANGEROUS MIX2 cluster. Interacts genetically with and is downstream of EDS1 in auto immune response.
2.62469e-06	0.537675	0.331	0.176	0.0992633	4	AT5G59820	RESPONSIVE TO HIGH LIGHT 41 (RHL41)	(ZAT12); (ATZAT12);RESPONSIVE TO HIGH LIGHT 41 (RHL41)	Encodes a zinc finger protein involved in high light and cold acclimation. Overexpression of this putative transcription factor increases the expression level of 9 cold-responsive genes and represses the expression level of 15 cold-responsive genes, including CBF genes. Also, lines overexpressing this gene exhibits a small but reproducible increase in freeze tolerance. Because of the repression o…
2.64833e-06	0.510845	0.358	0.193	0.100157	4	AT3G27090	ASPARAGINE-RICH PROTEIN 2 (NRP2)	ASPARAGINE-RICH PROTEIN 2 (NRP2)	Constitutively expressed asparagine-rich protein containing a development and cell death domain. Acts with NRP1 to inhibit cell death.
2.80697e-06	0.501387	0.437	0.253	0.106157	4	AT1G75860			DNA ligase;(source:Araport11)
2.8506e-06	1.09744	0.51	0.345	0.107807	4	AT2G28570			hypothetical protein;(source:Araport11)
2.89093e-06	0.580705	0.351	0.187	0.109332	4	AT2G30490	CINNAMATE-4-HYDROXYLASE (C4H)	CINNAMATE 4-HYDROXYLASE (ATC4H);CINNAMATE-4-HYDROXYLASE (C4H); (CYP73A5);REDUCED EPRDERMAL FLUORESCENCE 3 (REF3)	Encodes a cinnamate-4-hydroxylase. Mutations in this gene impact phenylpropanoid metabolism, growth and development.
3.15638e-06	0.673542	0.397	0.236	0.119371	4	AT4G13940	HOMOLOGY-DEPENDENT GENE SILENCING 1 (HOG1)	HOMOLOGY-DEPENDENT GENE SILENCING 1 (HOG1); (SAH1);EMBRYO DEFECTIVE 1395 (EMB1395);S-ADENOSYL-L-HOMOCYSTEIN HYDROLASE 1 (SAHH1);MATERNAL EFFECT EMBRYO ARREST 58 (MEE58);S-ADENOSYL-L-HOMOCYSTEIN HYDROLASE 1 (ATSAHH1)	Encodes a S-adenosyl-L-homocysteine hydrolase required for DNA methylation-dependent gene silencing. The mRNA is cell-to-cell mobile.
3.3844e-06	0.50729	0.795	0.638	0.127994	4	AT1G79245			pseudogene of Winged helix-turn-helix transcription repressor DNA-binding protein;(source:Araport11)
3.55211e-06	0.606279	0.278	0.138	0.134337	4	AT1G73990	SIGNAL PEPTIDE PEPTIDASE (SPPA)	SIGNAL PEPTIDE PEPTIDASE (SPPA); (SPPA1)	Encodes a light-inducible chloroplast protease complex associated with thylakoid membranes.
3.69664e-06	0.476257	0.305	0.15	0.139803	4	AT4G16870			transposable_element_gene;(source:Araport11);copia-like retrotransposon family, has a 0. P-value blast match to dbj|BAA78426.1| polyprotein (AtRE2-1) (Arabidopsis thaliana) (Ty1_Copia-element);(source:TAIR10)
3.70729e-06	0.504833	0.252	0.117	0.140206	4	AT1G02860	NITROGEN LIMITATION ADAPTATION (NLA)	NITROGEN LIMITATION ADAPTATION (NLA); (SYG1);BENZOIC ACID HYPERSENSITIVE 1 (BAH1)	Encodes a ubiquitin E3 ligase with RING and SPX domains that is involved in mediating immune responses and mediates degradation of PHT1s at plasma membranes. Targeted by MIR827. Ubiquitinates PHT1;3, PHT1;2, PHT1;1/AtPT1 and PHT1;4/AtPT2.
3.93995e-06	0.577606	0.351	0.185	0.149005	4	AT5G64310	ARABINOGALACTAN PROTEIN 1 (AGP1)	(ATAGP1);ARABINOGALACTAN PROTEIN 1 (AGP1)	Encodes arabinogalactan-protein (AGP1). The mRNA is cell-to-cell mobile.
4.02054e-06	0.531776	0.371	0.203	0.152053	4	AT1G60780	HAPLESS 13 (HAP13)	ADAPTOR PROTEIN-1 MU-ADAPTIN 2 (AP1M2);HAPLESS 13 (HAP13)	?1 adaptin component of heterotetrameric protein complex that regulates protein sorting at the trans-Golgi network/early endosome. The observed pleiotropic cellular and developmental defects in mutants are primarily due to defects in sorting of targets such as KNOLLE.
4.13871e-06	0.537654	0.291	0.148	0.156522	4	AT1G15930			Ribosomal protein L7Ae/L30e/S12e/Gadd45 family protein;(source:Araport11)
4.78073e-06	0.505757	0.603	0.412	0.180802	4	AT5G25540	CTC-INTERACTING DOMAIN 6 (CID6)	CTC-INTERACTING DOMAIN 6 (CID6)	Expressed protein contains PAM2 PABC interacting domain.
4.82968e-06	0.457779	0.477	0.289	0.182654	4	AT1G02120	VASCULAR ASSOCIATED DEATH1 (VAD1)	VASCULAR ASSOCIATED DEATH1 (VAD1)	Encodes VAD1 (Vascular Associated Death1), a regulator of cell death and defense responses in vascular tissues. VAD1 is a putative membrane associated protein and contains a GRAM domain. vad1 is a lesion mimic mutant that exhibits light conditional appearance of propagative HR (hypersensitive response)-like lesions along the vascular system. The mRNA is cell-to-cell mobile.
4.88869e-06	0.502675	0.258	0.123	0.184885	4	AT3G59090	CANDIDATE G-PROTEIN COUPLED RECEPTOR 3 (CAND3)	CANDIDATE G-PROTEIN COUPLED RECEPTOR 3 (CAND3)	tobamovirus multiplication protein;(source:Araport11)
5.2136e-06	0.380606	0.258	0.12	0.197173	4	AT2G39960			Microsomal signal peptidase 25 kDa subunit (SPC25);(source:Araport11)
5.43768e-06	0.364395	0.278	0.135	0.205648	4	AT1G12360	KEULE (KEU)	KEULE (KEU); (SEC11)	encodes a Sec1 protein and expressed throughout the plant. physically interacts with Syntaxin1 and is required for cytokinesis.
[truncated: 6,754 more rows]

## Sheet: Gene cluster 10x all hypocotyl
Output of find_gene_modules function in Monocle3 in 10x all hypocotyl dataset
Gene ID	Module (see Supplementary Figure 3)
AT1G01320	1
AT1G01620	1
AT1G02475	1
AT1G02640	1
AT1G03580	1
[truncated: 4,053 more rows]

## Sheet: Marker genes VASA-seq
p_val	avg_log2FC	pct.1	pct.2	p_val_adj	cluster	gene	Primary Gene Symbol	All Gene Symbols	Gene Model Description
[truncated: 12,035 more rows]

[truncated: 1 more sheets: Marker genes 10x WT-d14]
