# Supplementary material for: Strigolactones optimise plant water usage by modulating vessel formation
Source: Nat Commun. 2025 Apr 28;16:3854. doi: 10.1038/s41467-025-59072-y (PMC12037892; doi:10.1038/s41467-025-59072-y)
Supplement: Supplementary file 5 — Supplementary Data 3 [file 41467_2025_59072_MOESM5_ESM.xlsx]

## Sheet: Sheet1
Leaf vascular top 20 marker genes (Berrio et al., 2022)							Root tip top 20 marker genes (Wendrich et al., 2020)													Cortex developmental trajectory top 20 marker genes (Shatan et al., 2022)					Hypocotyl top 20 markergenes using 10x (this study)																			IAA, CK upregulated genes (Nemhauser et al., 2006)
Xylem Parenchyma -1 (XP1)	Xylem Parenchyma -2 (XP2)	Cambium	Phloem Parenchyma -1 (PP1)	Phloem Parenchyma -2 (PP2)	Companion Cells (CC)		Cortex	Dividing	Endodermis	Initials	Epidermis	LRC	Pericycle	Phloem	Procambium	QC	Trichoblast	Xylem		Cortex_T6	Cortex_T7	Cortex_T8	Cortex_T9		10x_0	10x_unknown #2	10x_unknown #1	10x_periderm	10x_unknown #3	10x_XPc	10x_CSC	10x_unknown #7	10x_cortex-epidermis	10x_cortex	10x_epidermis	10x_CC	10x_XPa-dV	10x_XPb	10x_PP	10x_developing cortex	10x_phellem	10x_dividing cell		IAAup	CKup	ABAup	ACCup	BLup	MJup
AT2G21050	AT5G53486	AT5G07460	AT3G48740	AT3G19710	AT1G79430		AT1G02850	AT3G51280	AT2G14900	AT5G50090	AT3G15357	AT5G60530	AT2G18800	AT2G31085	AT4G14650	AT1G75520	AT5G06630	AT5G03170		AT2G39010	AT3G18200	AT5G15180	AT5G44480		AT3G25560	AT4G13280	AT1G09750	AT2G18150	AT1G58225	AT3G53100	AT4G37750	AT1G35710	AT4G23550	AT5G66690	AT1G17840	AT3G58720	AT1G68810	AT3G23430	AT1G65860	AT4G28790	AT3G47790	AT3G01710		AT1G15580	AT1G74890	AT3G22830	AT5G20820	AT4G36110	AT2G34600
AT1G14190	AT4G25434	AT2G13820	AT5G24800	AT1G16410	AT5G62940		AT3G56220	AT5G66230	AT3G32980	AT3G60390	AT1G33790	AT2G43610	AT2G02130	AT2G43050	AT1G04240	AT5G06080	AT5G04960	AT2G28315		AT5G64620	AT1G13930	AT5G64100	AT4G34180		AT4G01440	AT2G05440	AT3G02500	AT4G14060	AT3G25010	AT4G39410	AT2G39700	AT1G08450	AT4G37070	AT3G28345	AT3G55130	AT5G02600	AT4G36160	AT4G01430	AT3G02020	AT5G54250	AT2G18360	AT1G44110		AT2G18010	AT3G10960	AT2G28400	AT3G59900	AT5G57560	AT5G13220
AT3G10080	AT3G47510	AT5G25890	AT5G44160	AT5G23010	AT5G57350		AT1G73620	AT5G17160	AT5G57620	AT2G26700	AT4G00480	AT5G10130	AT3G53420	AT5G24800	AT1G19968	AT1G79780	AT2G24980	AT5G60490		AT1G07143	AT4G00330	AT2G31570	AT5G64100		AT1G54660	AT5G24770	AT5G13140	AT1G11170	AT1G35710	AT3G45160	AT1G14630	AT3G57460	AT3G09220	AT2G36380	AT4G15630	AT5G27690	AT5G07800	AT5G43180	AT5G14200	AT3G48310	AT2G24430	AT5G55520		AT3G03840	AT3G48100	AT5G54230	AT2G41230	AT3G50560	AT2G27690
AT2G46570	AT4G30460	AT1G19850	AT3G11930	AT3G02020	AT3G03270		AT1G72210	AT3G03130	AT4G08770	AT5G39240	AT5G48100	AT3G04320	AT3G26610	AT5G43380	AT3G48970	AT5G19650	AT3G49960	AT1G08283		AT5G66920	AT3G01190	AT5G09978	AT5G19230		AT4G18050	AT4G13290	AT1G10640	AT1G35250	AT4G21840	AT4G25434	AT4G32780	AT1G58602	AT3G45130	AT4G25400	AT2G05540	AT3G61210	AT2G18060	AT3G46130	AT1G16410	AT3G48920	AT5G63560	AT5G51600		AT3G58190	AT5G62920	AT1G60190	AT2G47270	AT5G46590	AT1G76640
AT5G60490	AT5G44400	AT1G51355	AT5G08350	AT3G03190	AT2G03500		AT2G43820	AT5G56120	AT2G47930	AT3G18960	AT3G21260	AT1G54010	AT2G29440	AT4G36410	AT3G48185	AT1G64405	AT5G58010	AT3G10080		AT4G02290	AT5G25810	AT1G14870	AT1G14870		AT4G01450	AT3G16470	AT3G16240	AT5G38030	AT4G17660	AT1G49320	AT5G20540	AT4G24190	AT2G29995	AT1G61560	AT2G15050	AT4G16008	AT3G14170	AT4G36060	AT2G43100	AT4G27300	AT3G58550	AT2G28620		AT1G29460	AT1G16530	AT2G33380	AT5G40590	AT4G25810	AT1G30135
AT5G19530	AT4G17030	AT1G46480	AT3G16330	AT1G65860	AT5G40980		AT2G02950	AT3G52110	AT5G65790	AT3G53190	AT4G36670	AT4G37160	AT3G45700	AT5G42146	AT1G69080	AT2G32100	AT2G03720	AT5G02640		AT1G62510	AT4G25830	AT4G17340	AT5G44380		AT1G72210	AT1G45191	AT2G15080	AT4G25810	AT2G17040	AT5G13250	AT1G75500	AT2G17040	AT5G43580	AT5G15130	AT1G68530	AT3G21600	AT1G63520	AT4G08290	AT4G03060	AT2G37740	AT5G22500	AT4G23800		AT1G59500	AT1G19050	AT1G49450	AT2G44080	AT2G19800	AT1G53885
AT1G68810	AT5G61660	AT1G70670	AT4G39770	AT2G43100	AT5G27690		AT5G03150	AT1G20610	AT2G22000	AT2G16850	AT5G57980	AT5G26260	AT1G10682	AT1G07640	AT1G25530	AT4G38770	AT5G06640	AT1G68810		AT1G53830	AT1G62510	AT5G25810	AT3G48890		AT3G50700	AT3G62740	AT1G32540	AT2G33850	AT5G60800	AT2G24762	AT2G47860	AT1G58225	AT5G44610	AT4G30190	AT2G26250	AT4G19840	AT1G01900	AT5G10580	AT3G58990	AT4G13560	AT4G33450	AT4G14330		AT5G64905	AT2G25150	AT1G77450	AT2G39980	AT4G02330	AT1G72520
AT3G54260	AT5G03995	AT2G25790	AT5G23660	AT1G62560	AT5G02600		AT1G62500	AT3G12870	AT4G16447	AT5G63660	AT1G55110	AT5G54370	AT2G36830	AT3G03505	AT1G71050	AT4G36260	AT2G47540	AT2G04850		AT2G25810	AT2G39110	AT1G27030	AT1G78850		AT4G08150	AT4G11320	AT5G44190	AT3G45070	AT5G24540	AT1G52700	AT5G25190	AT4G14365	AT2G28960	AT5G59520	AT1G51805	AT2G40390	AT5G19530	AT1G31050	AT4G13770	AT3G13061	AT2G18370	AT5G01910		AT4G38850	AT2G40670	AT4G05100	AT3G25730	AT4G08950	AT5G12340
AT1G77110	AT4G33420	AT3G62070	AT5G23360	AT3G58990	AT1G07640		AT1G58360	AT2G26760	AT4G16270	AT1G28070	AT1G63650	AT2G23630	AT1G48600	AT2G28810	AT1G79760	AT5G18560	AT4G33880	AT1G47410		AT5G49360	AT5G07460	AT5G44130	AT2G27920		AT1G78120	AT1G27030	AT1G65900	AT4G13280	AT5G10760	AT3G05650	AT3G54260	AT2G46590	AT3G01420	AT4G10380	AT3G44970	AT5G64240	AT1G77110	AT2G37900	AT3G54600	AT4G04415	AT3G12720	AT4G05190		AT4G32280	AT2G46310	AT1G01720	AT1G43160	AT3G05800	AT5G52320
AT5G59360	AT1G52700	AT1G28400	AT5G64700	AT4G12030	AT5G54660		AT2G40260	AT4G02800	AT5G24410	AT2G33510	AT1G66470	AT1G28290	AT4G14010	AT2G46630	AT4G32860	AT4G37295	AT2G41970	AT2G28410		AT4G30190	AT1G66725	AT4G37010	AT4G15610		AT1G28290	AT5G60890	AT5G61420	AT3G46650	AT3G13560	AT4G37970	AT1G46480	AT3G15536	AT4G15230	AT3G53480	AT1G28660	AT1G12880	AT4G18640	AT4G34600	AT3G03190	AT4G13575	AT2G02850	AT1G20930		AT3G03830	AT2G41310	AT1G69490	AT4G15550	AT1G10550	AT3G15500
AT1G72230	AT1G20160	AT5G37660	AT1G29160	AT5G07690	AT5G06850		AT3G26290	AT5G13840	AT1G61590	AT5G47500	AT5G16560	AT1G17180	AT4G18510	AT3G14780	AT4G01110	AT4G39720	AT1G06923	AT3G18660		AT1G29025	AT3G57020	AT1G47480	AT3G18170		AT1G63420	AT2G47180	AT3G45780	AT3G16400	AT4G23310	AT2G38640	AT2G13820	AT4G34480	AT5G24270	AT2G38940	AT5G61270	AT2G16740	AT5G18930	AT3G30875	AT2G31790	AT2G34010	AT1G22990	AT3G60840		AT2G22810	AT2G25160	AT5G05410	AT5G01210	AT4G30290	AT5G47240
AT5G03170	AT4G30450	AT2G02130	AT1G20530	AT5G14200	AT5G43380		AT5G13140	AT1G76310	AT5G45210	AT3G21330	AT5G49560	AT3G16420	AT3G48520	AT2G15310	AT3G16900	AT2G15590	AT1G48930	AT1G71930		AT5G06870	AT4G23400	AT5G53370	AT3G02240		AT1G14730	AT4G23670	AT5G19140	AT5G65790	AT2G18660	AT4G30110	AT2G33620	AT1G56510	AT3G53480	AT1G08320	AT4G04890	AT5G59080	AT2G28870	AT2G36120	AT1G78370	AT4G04410	AT3G44540	AT1G76540		AT1G27730	AT4G23750	AT1G52890	AT5G26731	AT2G43290	AT1G17380
AT2G22122	AT1G48750	AT3G52770	AT5G04230	AT3G48550	AT3G45610		AT2G06925	AT4G35620	AT3G04520	AT5G25475	AT3G56570	AT5G55110	AT3G25930	AT5G23370	AT3G24110	AT1G05577	AT5G22410	AT1G12260		AT2G06850	AT4G30280	AT1G13930	AT5G15180		AT5G63530	AT4G21760	AT3G10450	AT5G51060	AT4G23140	AT5G49630	AT3G44730	AT5G10760	AT5G47740	AT4G29740	AT1G07720	AT2G26695	AT1G10750	AT2G40900	AT5G23010	AT5G24155	AT3G09135	AT5G23910		AT3G63440	AT4G26150	AT5G07680	AT1G28370	AT3G28340	AT3G61400
AT4G36230	AT3G10340	AT3G14990	AT5G21950	AT1G18590	AT1G65910		AT1G64900	AT4G37490	AT3G54220	AT1G05835	AT5G59030	AT3G09260	AT3G23800	AT3G43270	AT1G69690	AT3G05140	AT4G13390	AT1G14190		AT3G12700	AT5G40730	AT4G25830	AT4G25900		AT4G29100	AT1G60270	AT2G05100	AT1G35140	AT1G66880	AT4G22570	AT2G39870	AT4G16660	AT1G51830	AT2G01530	AT5G64190	AT5G24920	AT1G47655	AT3G62040	AT5G07690	AT4G36700	AT4G18550	AT3G23890		AT5G54490	AT4G29740	AT5G47640	AT4G30420	AT4G38860	AT5G67080
AT3G18280	AT3G53100	AT5G67600	AT2G01913	AT4G13770	AT1G02705		AT5G65380	AT1G44110	AT3G22240	AT2G28790	AT1G64970	AT1G12740	AT2G37170	AT1G79430	AT5G67090	AT1G19790	AT4G37070	AT1G63520		AT1G41830	AT3G14690	AT5G19240	AT3G17420		AT1G04240	AT2G05441	AT1G58602	AT1G35242	AT5G51465	AT1G69080	AT3G53190	AT4G16860	AT5G43570	AT5G43350	AT1G51500	AT3G25570	AT5G50090	AT2G37460	AT4G12030	AT3G13672	AT4G17220	AT1G72250		AT4G36110	AT1G67110	AT4G27410	AT3G60550	AT5G37770	AT1G70700
AT2G01950	AT5G46730	AT2G39700	AT1G07640	AT5G07460	AT4G27435		AT2G04040	AT1G72670	AT2G40160	AT1G69490	AT5G50720	AT2G47140	AT5G43180	AT1G64700	AT5G38450	AT3G11260	AT5G19800	AT4G36160		AT3G23510	AT2G25810	AT5G63600	AT5G49760		AT1G78580	AT1G62540	AT2G39010	AT1G62540	AT3G15536	AT1G03620	AT4G31000	AT1G76040	AT1G51270	AT4G04745	AT4G25960	AT5G54660	AT5G66300	AT1G44800	AT3G19710	AT1G27020	AT1G28470	AT1G20610		AT5G51190	AT1G03850	AT3G11410	AT1G64160	AT1G67050	AT1G74430
AT3G51030	AT1G19630	AT1G80520	AT2G23960	AT3G22142	AT5G15950		AT3G46500	AT4G01730	AT1G14580	AT5G28640	AT3G57150	AT1G17860	AT4G34600	AT4G34560	AT1G04778	AT3G60670	AT5G40860	AT1G03010		AT4G34260	AT5G53370	AT2G41380	AT5G56870		AT5G11790	AT1G05710	AT2G05070	AT5G37540	AT4G10500	AT2G22190	AT2G28500	AT3G13080	AT5G65980	AT5G26290	AT3G47600	AT1G11450	AT3G51030	AT1G30840	AT4G04610	AT1G35350	AT1G23200	AT3G20150		AT2G26530	AT5G04770	AT1G01520	AT1G25560	AT5G44670	AT1G52890
AT3G48970	AT5G10180	AT3G55370	AT5G62820	AT5G10180	AT3G63300		AT5G42250	AT1G16630	AT5G23920	AT5G43810	AT5G22300	AT4G01750	AT1G23760	AT5G54660	AT1G09170	AT5G45670	AT5G57530	AT1G62700		AT3G08030	AT5G63600	AT3G28940	AT4G17340		AT1G12200	AT1G54660	AT3G59060	AT1G70850	AT1G04600	AT4G34600	AT5G61480	AT3G11010	AT1G18860	AT3G04530	AT5G14410	AT2G02020	AT5G62380	AT1G01070	AT1G21440	AT3G23480	AT4G15396	AT4G21270		AT3G60550	AT5G04120	AT2G46680	AT2G47550	AT5G50335	AT5G22570
AT5G18930	AT3G28840	AT2G04160	AT5G63710	AT1G52190	AT1G10380		AT5G63140	AT3G55660	AT2G16750	AT1G46264	AT1G52930	AT2G41800	AT5G40450	AT2G32990	AT3G06370	AT5G62470	AT5G24313	AT5G07800		AT1G30690	AT5G12170	AT4G23400	AT2G43050		AT1G13390	AT3G44990	AT2G43010	AT1G35240	AT4G29520	AT1G80760	AT1G04680	AT3G25020	AT2G34317	AT3G62270	AT2G39400	AT2G03500	AT2G33385	AT1G77885	AT1G16400	AT2G32540	AT4G22680	AT1G21810		AT5G18060	AT4G03610	AT4G26080	AT4G26080	AT4G01950	AT1G44350
AT1G19850	AT4G37970	AT1G62380	AT2G28810	AT3G12710	AT4G00780		AT5G52450	AT2G17620	AT5G11020	AT5G48480	AT5G06550	AT1G14220	AT4G20210	AT1G23530	AT2G40480	AT5G36960	AT1G73580	AT5G57670		AT3G57520	AT4G02700	AT3G57020	AT1G08930		AT3G02510	AT2G22920	AT3G22120	AT1G14240	AT3G57260	AT5G19600	AT4G16140	AT5G19240	AT3G60140	AT5G63600	AT5G57800	AT5G06278	AT2G21300	AT4G25434	AT1G62560	AT4G23260	AT1G17950	AT3G55660		AT1G29440	AT3G45680	AT2G22200	AT3G01970	AT2G36220	AT2G46510
																																												AT2G26710	AT1G13740	AT3G19580	AT5G25350	AT5G50570	AT4G15440
																																												AT2G39370	AT1G60260	AT5G37540	AT3G60520	AT1G65310	AT2G22200
																																												AT2G23170	AT5G14650	AT2G46270	AT5G19890	AT4G37240	AT5G63450
																																												AT5G04190	AT5G47980	AT5G59220	AT5G13330	AT5G25190	AT1G28480
																																												AT1G29500	AT2G30540	AT1G11210	AT3G23150	AT2G19620	AT2G26530
																																												AT4G17490	AT1G13420	AT3G57540	AT4G38410	AT5G45670	AT1G61065
																																												AT3G28420	AT1G03700	AT1G78070	AT4G16442	AT2G34510	AT1G17420
																																												AT1G29450	AT2G38760	AT1G53170	AT2G30070	AT2G42580	AT3G22740
																																												AT4G14560	AT5G04330	AT3G61890	AT3G51410		AT1G79310
																																												AT4G35200	AT1G75450	AT1G69260	AT2G26070		AT1G31550
																																												AT4G11280	AT2G31180	AT5G57050	AT1G60260		AT1G60260
																																												AT5G47370	AT1G10470	AT3G21890	AT3G56170		AT5G19110
																																												AT4G37290	AT3G50300	AT4G34000	AT2G40940		AT5G14700
																																												AT3G19200	AT2G29490	AT1G73480	AT4G22840		AT5G09980
																																												AT1G29510	AT5G60890	AT2G47270			AT1G75960
																																												AT3G23030	AT5G05860	AT5G63790			AT4G17500
																																												AT2G42430	AT2G17820	AT3G02140			AT2G18210
																																												AT3G42800	AT1G04240	AT4G35720			AT1G08920
																																												AT4G27260	AT1G69040	AT3G29575			AT2G31230
																																												AT5G37540	AT2G01830	AT1G56600			AT4G10390
																																												AT2G44840	AT4G02850	AT2G47770			AT2G25735
																																												AT3G20830	AT1G75440	AT5G06760			AT2G15760
																																												AT3G10930	AT3G57040	AT1G52690			AT5G47220
																																												AT3G50340	AT2G34510	AT1G07430			AT1G49520
																																												AT5G52900	AT1G28100	AT1G48100			AT5G17490
																																												AT4G22780	AT3G57010	AT5G47530			AT1G32640
																																												AT5G59820	AT2G17500	AT2G13160			AT1G43160
																																												AT2G35930	AT3G19360	AT4G28110			AT2G22850
																																												AT4G29780	AT1G55690	AT1G05100			AT1G74950
																																												AT3G50930	AT1G17190	AT1G64380			AT5G05600
																																												AT2G30040	AT1G11670	AT4G33550			AT1G19670
																																												AT4G27280	AT3G10930	AT1G79520			AT1G23850
																																												AT3G29370	AT4G29720	AT1G60590			AT3G19200
																																												AT3G15540	AT3G13980	AT5G62470			AT4G08170
																																												AT1G30370	AT4G28720	AT1G14730			AT3G50280
																																												AT1G29430	AT2G45310	AT1G02660			AT3G44860
																																												AT1G80840	AT5G11420	AT1G70420			AT1G06160
																																												AT2G28400	AT1G78580	AT5G13200			AT1G19180
																																												AT4G25420	AT1G02370	AT2G47780			AT5G65280
																																												AT5G41400	AT5G59010	AT4G15120			AT1G27730
																																												AT1G52830		AT3G55090			AT1G72450
																																												AT4G37770		AT5G24080			AT1G80840
																																												AT2G14960		AT2G18550			AT5G06870
																																												AT1G29490		AT4G23450			AT1G61120
																																												AT1G65920		AT2G41870			AT1G64160
																																												AT1G02660		AT1G54540			AT1G66370
																																												AT3G62100		AT2G39350			AT1G54020
																																												AT5G51810		AT4G12000			AT5G04120
																																												AT5G57560		AT3G24520			AT4G02360
																																												AT2G39030		AT1G76590			AT4G34210
																																												AT1G57560		AT4G10960			AT2G38240
																																												AT3G51410		AT3G28530			AT4G01080
																																												AT2G37030		AT2G29090			AT3G55970
																																												AT5G20820		AT5G62430			AT5G24420
																																												AT2G23180		AT3G03170			AT4G17470
																																												AT5G39580		AT5G52310			AT1G52000
																																												AT5G09970		AT1G62570			AT1G76590
																																												AT4G13195		AT4G33905			AT4G21680
																																												AT2G45420		AT3G17520			AT1G66760
																																												AT5G06080		AT5G13170			AT5G44050
																																												AT5G17340		AT2G42540			AT1G24070
																																												AT5G26930		AT3G15670			AT2G48010
																																												AT5G14130		AT5G62490			AT3G23550
																																												AT1G30760		AT5G39520			AT2G33380
																																												AT3G24450		AT2G29380			AT5G52120
																																												AT5G53980		AT1G80160			AT1G20490
																																												AT5G14650		AT3G13672			AT3G59710
																																												AT5G65320		AT5G28520			AT2G39030
																																												AT3G61160		AT2G37870			AT1G26730
																																												AT4G17350		AT4G37220			AT5G04330
																																												AT3G26760		AT3G48510			AT4G36010
																																												AT2G46740		AT5G59310			AT1G52410
																																												AT1G64405		AT3G51750			AT5G42580
																																												AT1G44830		AT5G45690			AT2G39330
																																												AT1G78100		AT3G20300			AT1G52040
																																												AT1G02400		AT3G05640			AT4G13410
																																												AT5G62280		AT2G37770			AT2G34810
																																												AT3G59900		AT5G66780			AT5G24780
																																												AT2G36220		AT3G52820			AT1G66100
																																												AT4G37890		AT4G12430			AT3G28270
																																												AT5G12050		AT1G73220			AT4G13290
																																												AT5G65300		AT4G35190			AT3G28220
																																												AT5G54510		AT5G66400			AT1G03495
																																												AT1G28370		AT1G69480			AT1G35625
																																												AT1G04240		AT5G15190			AT3G59340
																																												AT5G02760		AT5G07330			AT5G35940
																																												AT4G28640		AT1G02200			AT3G45130
																																												AT2G22830		AT1G64110			AT5G07010
																																												AT4G34770		AT1G03700			AT3G51450
																																												AT1G30700		AT3G02480			AT1G14120
																																												AT2G33310		AT3G28007			AT1G14130
																																												AT1G80240		AT1G04560			AT4G24350
																																												AT3G02170		AT5G22460			AT2G20340
																																												AT4G16515		AT4G39670			AT2G38760
																																												AT2G38470		AT5G45630			AT5G64900
																																												AT4G09890		AT5G01300			AT2G31180
																																												AT1G19220		AT5G59320			AT2G22860
																																												AT2G41820		AT1G18870			AT1G06620
																																												AT5G64780		AT2G17680			AT1G76650
																																												AT5G43700		AT2G35300			AT1G51780
																																												AT5G51670		AT1G68620			AT5G16190
																																												AT5G40540		AT3G48520			AT3G10930
																																												AT1G73590		AT3G14440			AT3G09940
																																												AT3G25710		AT5G11110			AT2G06050
																																												AT5G67060		AT2G31980			AT2G29440
																																												AT5G15580		AT2G25625			AT4G24340
																																												AT5G40590		AT1G80110			AT5G10300
																																												AT4G17460		AT5G53990			AT2G32150
																																												AT5G12940		AT1G20070			AT3G17860
																																												AT4G34760		AT1G43160			AT5G02170
																																												AT3G18560		AT1G63720			AT2G24850
																																												AT1G58340		AT1G07870			AT1G20510
																																												AT1G09350		AT1G22640			AT1G65890
																																												AT5G50335		AT1G72770			AT2G42760
																																												AT5G03670		AT4G26090			AT3G25780
																																												AT1G21980		AT5G01520			AT4G29690
																																												AT5G06860		AT3G50970			AT3G06500
																																												AT1G59740		AT4G28040			AT4G15330
																																												AT4G30280		AT4G29190			AT3G02875
																																												AT4G24380		AT5G19875			AT4G21830
																																												AT3G58120		AT1G21400			AT3G19580
																																												AT5G52910		AT1G73390			AT1G54050
																																												AT4G30290		AT1G65690			AT5G36220
																																												AT5G59010		AT5G10930			AT4G22610
																																												AT4G08950		AT1G13740			AT1G19300
																																												AT5G25190		AT4G09500			AT5G42650
																																												AT1G18400		AT1G52880			AT1G17750
																																												AT1G34110		AT2G19810			AT2G22770
																																												AT5G10520		AT3G46450			AT1G69360
																																												AT2G21050		AT2G32510			AT5G60890
																																												AT1G70940		AT5G01820			AT1G28190
																																												AT5G06930		AT5G60630			AT4G31800
																																												AT5G63790		AT1G02400			AT3G26330
																																												AT2G41380		AT4G21940			AT5G19100
																																												AT3G61460		AT1G61890			AT5G53750
																																												AT2G43290		AT3G04070			AT4G15340
																																												AT2G45400		AT4G27840			AT2G23560
																																												AT4G37590		AT1G69270			AT5G14730
																																												AT5G50570		AT4G19230			AT2G04080
																																												AT5G19530		AT5G26340			AT1G56650
																																												AT4G28490		AT4G01120			AT3G22400
																																												AT1G30570		AT4G23920			AT5G67210
																																												AT4G14550		AT1G68500			AT5G24290
																																												AT1G32920		AT5G46410			AT3G51090
																																												AT4G12720		AT4G23050			AT5G66650
																																												AT1G75640		AT1G56170			AT1G09090
																																												AT1G04100		AT1G64470			AT2G39420
																																												AT4G35720		AT3G29630			AT3G15790
																																												AT2G40140		AT5G60680			AT5G23810
																																												AT4G37295		AT3G17130			AT4G18440
																																												AT4G24160		AT5G04340			AT1G25500
																																												AT3G60630		AT1G51140			AT5G02940
																																												AT4G24570		AT1G21790			AT5G55120
																																												AT1G60010		AT2G30360			AT1G60270
																																												AT4G38860		AT4G24960			AT1G69370
																																												AT5G01210		AT5G12840			AT5G60300
																																												AT5G48150		AT1G77000			AT4G39030
																																												AT3G44260		AT3G06500			AT4G27410
																																												AT2G25790		AT1G21410			AT5G05730
																																												AT3G28850		AT5G16200			AT5G27520
																																												AT1G11000		AT4G17550			AT1G78210
																																												AT5G64260		AT1G32640			AT2G43550
																																												AT5G13190		AT5G61820			AT4G18160
																																												AT3G59080		AT5G57340			AT1G53870
																																												AT5G45340		AT1G20450			AT2G38750
																																												AT3G25730		AT1G04220			AT3G54990
																																												AT5G64250		AT4G18140			AT3G55950
																																												AT5G47230		AT3G15210			AT3G56200
																																												AT5G54500		AT3G56080			AT4G36500
																																												AT3G50060		AT4G23870			AT5G63970
																																												AT4G01950		AT5G15950			AT2G19780
																																												AT5G19340		AT5G62480			AT1G62990
																																												AT1G10740		AT1G67920			AT5G67150
																																												AT3G10720		AT5G03230			AT5G38710
																																												AT2G39350		AT2G32150			AT1G35260
																																												AT2G41100		AT2G43290			AT2G34930
																																												AT1G04310		AT2G22430			AT2G29450
																																												AT5G10830		AT1G27200			AT4G29700
																																														AT5G52660			AT2G43530
																																														AT2G41190			AT1G61890
																																														AT4G30470			AT2G44940
																																														AT2G22190			AT1G64200
																																														AT5G66460			AT2G47180
																																														AT4G30960			AT1G16370
																																														AT5G04250			AT5G01850
																																														AT5G52550			AT4G14680
																																														AT3G22370			AT3G16860
																																														AT5G67300			AT1G75230
																																														AT1G72240			AT1G69890
																																														AT5G59820			AT1G73500
																																														AT5G11650			AT5G53050
																																														AT5G13900			AT3G47960
																																														AT3G45970			AT5G23580
																																														AT5G64260			AT5G04340
																																														AT5G52300			AT5G17860
																																														AT3G48920			AT5G13330
																																														AT5G57240			AT1G12240
																																														AT5G62130			AT1G78660
																																														AT1G19180			AT3G16350
																																														AT5G63130			AT5G22250
																																														AT1G67360			AT2G22330
																																														AT4G11330			AT3G49620
																																														AT2G23030			AT1G76380
																																														AT3G56880			AT5G18860
																																														AT5G23190			AT2G27310
																																														AT1G30620			AT5G43745
																																														AT3G62260			AT3G25655
																																														AT1G02816			AT3G13620
																																														AT4G25670			AT2G22930
																																														AT3G14060			AT1G65860
																																														AT5G37260			AT5G43580
																																														AT4G24480			AT2G40435
																																														AT2G43570			AT4G39940
																																														AT5G43150			AT5G53760
																																														AT5G05870			AT3G45430
																																														AT5G22290			AT2G34070
																																														AT5G15960			AT4G04840
																																														AT1G71960			AT5G59730
																																														AT4G22920			AT3G48350
																																														AT5G54840			AT5G42590
																																														AT2G16720			AT1G17190
																																														AT5G10100			AT2G30020
																																														AT5G25220			AT3G52870
																																														AT5G59550			AT3G17250
																																														AT3G11420			AT3G44260
																																														AT5G66650			AT4G27570
																																														AT5G62090			AT1G28370
																																														AT1G66760			AT1G72940
																																														AT5G24120			AT4G14940
																																														AT4G37260			AT2G46150
																																														AT3G15500			AT2G36650
																																														AT1G62300			AT3G01970
																																														AT1G19970			AT1G73480
																																														AT2G38820			AT2G27830
																																														AT4G27260			AT1G01030
																																														AT2G42530			AT4G08870
																																														AT3G50400			AT5G61810
																																														AT3G07360			AT2G44200
																																														AT5G58650			AT1G10140
																																														AT4G38060			AT1G76790
																																														AT1G09520			AT1G72180
																																														AT2G32800			AT1G78490
																																														AT5G15180			AT3G10260
																																														AT3G50060			AT1G10700
																																														AT5G25240			AT3G25760
																																														AT1G79270			AT4G22590
																																														AT5G17760			AT2G23170
																																														AT3G25870			AT5G07460
																																														AT5G59480			AT1G19680
																																														AT3G23920			AT2G43020
																																														AT3G57010			AT3G62010
																																														AT3G02150			AT2G43520
																																														AT1G77120			AT3G11340
																																														AT1G01240			AT3G03190
																																														AT3G07350			AT5G43170
																																														AT4G14270			AT3G55130
																																														AT1G54740			AT3G16470
																																														AT4G40010			AT3G51660
																																														AT2G24540			AT5G22270
																																														AT2G39050			AT5G48110
																																														AT4G17280			AT5G22630
																																														AT1G27730			AT1G24625
																																														AT3G47500			AT4G37010
																																														AT2G37750			AT1G74100
																																														AT5G64170			AT3G21230
																																														AT1G24600			AT5G13760
																																														AT1G12990			AT1G73080
																																														AT1G78680			AT4G21850
																																														AT2G21180			AT4G21910
																																														AT5G20270			AT5G50335
																																														AT2G22500			AT2G14750
																																														AT5G57610			AT3G17120
																																														AT4G37150			AT5G67480
																																														AT1G03520			AT1G11440
																																														AT3G24500			AT5G23850
																																														AT5G19410			AT2G36380
																																														AT3G62590			AT2G30360
																																														AT1G55760			AT1G01260
																																														AT1G18810			AT5G67300
																																														AT2G22240			AT4G24380
																																														AT3G10980			AT4G09500
																																														AT2G47180			AT4G31500
																																														AT4G36010			AT5G28510
																																														AT5G13580			AT5G58350
																																														AT5G23850			AT4G39950
																																														AT1G01470			AT1G29330
																																														AT1G14530			AT1G06180
																																														AT5G11060			AT3G14050
																																														AT3G47295			AT1G24100
																																														AT5G09520			AT1G72470
																																														AT3G14560			AT4G14580
																																														AT4G24380			AT2G22020
																																														AT1G08570			AT4G27860
																																														AT5G57910			AT4G39980
																																														AT1G75170			AT5G13550
																																														AT5G01740			AT2G17500
																																														AT1G68020			AT1G28050
																																														AT2G17840			AT4G37260
																																														AT3G51895			AT3G55110
																																														AT2G30550			AT3G09830
																																														AT1G17550			AT1G76600
																																														AT4G33666			AT5G63790
																																														AT1G16850			AT1G12020
																																														AT5G41080			AT1G58200
																																														AT2G21560			AT4G29210
																																														AT1G30500			AT3G50310
																																														AT1G06570			AT3G15210
																																														AT2G18050			AT1G61820
																																														AT1G55265			AT4G25620
																																														AT3G15990			AT1G77450
																																														AT3G63210			AT5G49280
																																														AT1G58270			AT4G19230
																																														AT2G25530			AT1G76070
																																														AT4G37790			AT5G37950
																																														AT3G54680			AT5G12890
																																														AT3G05340			AT1G13280
																																														AT1G22160			AT4G17230
																																														AT5G24530			AT2G36080
																																														AT1G70170			AT1G50460
																																														AT3G06780			AT5G57890
																																														AT1G76180			AT5G47910
																																														AT3G13620			AT2G29490
																																														AT3G15790			AT1G32690
																																														AT2G15960			AT5G40340
																																														AT1G09350			AT1G32920
																																														AT1G77680			AT5G20900
																																														AT4G22820			AT5G56980
																																														AT5G43850			AT2G32400
																																														AT4G28085			AT2G22010
																																														AT5G17860			AT5G65380
																																														AT5G16600			AT4G09510
																																														AT4G01550			AT1G52880
																																														AT2G18170			AT3G27170
																																														AT3G17000			AT5G33290
																																														AT5G58160			AT5G23830
																																														AT1G10740			AT1G67560
																																														AT5G14940			AT1G23120
																																														AT2G02710			AT1G52720
																																														AT3G44735			AT1G18590
																																														AT5G04760			AT4G15210
																																														AT4G09030			AT4G28300
																																														AT5G65630			AT4G36110
																																														AT1G18460			AT4G30530
																																														AT4G11280			AT1G67300
																																														AT1G07720			AT3G09560
																																														AT1G23710			AT1G44790
																																														AT4G28240			AT3G23470
																																														AT4G20880			AT1G17620
																																														AT2G39110			AT1G31700
																																														AT1G20440			AT1G75220
																																														AT5G57900			AT5G39790
																																														AT5G37550			AT4G01350
																																														AT2G03760			AT2G46650
																																														AT5G58620			AT2G03980
																																														AT5G23220			AT2G04400
																																														AT5G18270			AT3G28290
																																														AT5G61810			AT2G30550
																																														AT1G75030			AT3G02570
																																														AT5G18670			AT2G46270
																																														AT1G21000			AT4G18140
																																														AT1G47610			AT5G56750
																																														AT5G10550			AT5G52570
																																														AT2G21820			AT5G50570
																																														AT4G35560			AT5G59550
																																														AT5G54300			AT5G64560
																																														AT5G44670			AT1G76390
																																														AT1G42990			AT4G26080
																																														AT2G34610			AT4G23600
																																														AT2G36080			AT5G65870
																																														AT4G12580			AT1G66350
																																														AT1G08500			AT5G05140
																																														AT1G62710			AT5G15240
																																														AT1G78080			AT3G50270
																																														AT4G15140			AT4G30490
																																														AT4G29950			AT5G63980
																																														AT5G41460			AT2G20610
																																														AT1G22190			AT2G44500
																																														AT2G23120			AT3G55310
																																														AT5G57100			AT4G24830
																																														AT3G55610			AT5G26595
																																														AT3G48460			AT1G22550
																																														AT2G43330			AT2G34490
																																														AT1G02310			AT5G53060
																																														AT5G13330			AT4G11190
																																														AT5G49280			AT4G39780
																																														AT1G19230			AT5G44390
																																														AT2G15970			AT5G59820
																																														AT5G64900			AT4G30270
																																														AT1G10090			AT2G25490
																																														AT1G73920			AT5G13800
																																														AT1G01360			AT4G38470
																																														AT5G10230			AT2G39770
																																														AT5G09980			AT3G46670
																																														AT1G08920			AT3G44320
																																														AT5G60850			AT2G37620
																																														AT3G43270			AT1G78070
																																														AT5G26010			AT5G63590
																																														AT5G25110			AT3G59760
																																														AT5G55970			AT2G27230
																																														AT3G22620			AT3G08640
																																														AT1G68050			AT5G26340
																																														AT5G65470			AT1G52400
																																														AT5G14700			AT4G31820
																																														AT2G16990			AT4G28910
																																														AT4G30460			AT2G38050
																																														AT5G20900			AT1G62660
																																														AT5G17300			AT1G13210
																																														AT3G60520			AT1G05620
																																														AT1G53885			AT3G16500
																																														AT5G60890			AT5G02230
																																														AT1G66890			AT3G44720
																																														AT1G72510			AT2G45680
																																														AT3G10250			AT5G07440
																																														AT5G22270			AT1G77420
																																														AT4G13290			AT2G27500
																																														AT5G07010			AT4G22753
																																														AT3G05630			AT2G30040
																																														AT5G52280			AT1G63010
																																														AT5G06530			AT5G63490
																																														AT5G66050			AT5G44720
																																														AT3G62090			AT5G54390
																																														AT4G01950			AT1G72510
																																														AT5G64310			AT5G14120
																																														AT3G61060			AT4G34710
																																														AT1G28370			AT3G05640
																																														AT5G03670			AT4G35630
																																														AT2G45600			AT5G14710
																																														AT3G27210			AT4G15920
																																														AT2G39450			AT2G47600
																																														AT2G40435			AT3G57520
																																														AT4G32290			AT5G56760
																																														AT3G11430			AT3G23250
																																														AT5G62150			AT2G40270
																																														AT3G12510			AT5G54170
																																														AT1G27150			AT2G26740
																																														AT4G01280			AT4G34920
																																														AT4G18700			AT5G27380
																																														AT3G25400			AT3G19840
																																														AT5G03080			AT1G69450
																																														AT1G50630			AT5G19470
																																														AT3G16800			AT5G01840
																																														AT3G51860			AT1G50560
																																														AT1G08900			AT4G37430
																																														AT1G09530			AT1G62560
																																														AT5G10300			AT1G77370
																																														AT5G67060			AT3G05165
																																														AT5G01670			AT5G67160
																																														AT4G23700			AT1G71100
																																														AT1G19530			AT4G30460
																																														AT3G56730			AT3G22290
																																														AT1G47960			AT2G43510
																																														AT4G37470			AT3G54640
																																														AT3G19290			AT1G29410
																																														AT5G65640			AT3G11880
																																														AT1G01120			AT3G23030
																																														AT2G35585			AT3G25890
																																														AT3G26910			AT1G73260
																																														AT1G20590			AT3G29575
																																														AT3G27270			AT1G66280
																																														AT3G14595			AT4G29950
																																														AT5G09620			AT1G42540
																																														AT5G05140			AT4G01070
																																														AT3G55430			AT1G06640
																																														AT2G21590			AT1G74420
																																														AT1G53560			AT5G27930
																																														AT1G80240			AT5G59480
																																														AT5G15850			AT4G23050
																																														AT3G08860			AT4G39955
																																														AT5G01600			AT1G14290
																																														AT2G04350			AT3G58710
																																														AT5G53120			AT3G25570
																																														AT4G16670			AT1G74450
																																														AT1G68440			AT1G31710
																																														AT3G10500			AT4G23730
																																														AT2G38760			AT4G16760
																																														AT4G33960			AT5G46760
																																														AT1G69010			AT1G71080
																																														AT1G78170			AT5G52430
																																														AT4G21440			AT2G23000
																																														AT4G30850			AT2G40475
																																														AT5G42050			AT2G18840
																																														AT1G09480			AT4G25780
																																														AT5G02230			AT1G53320
																																														AT4G33040			AT1G14250
																																														AT3G11690			AT1G05560
																																														AT4G09600			AT4G14090
																																														AT4G34230			AT3G58990
																																														AT3G17860			AT2G38860
																																														AT5G28510			AT2G40460
																																														AT1G69295			AT1G58270
																																														AT1G69230			AT5G23820
																																														AT2G40900			AT4G11310
																																																	AT4G12790
																																																	AT3G44850
																																																	AT1G18740
																																																	AT5G62680
																																																	AT5G05540
																																																	AT3G62700
																																																	AT1G10070
																																																	AT5G16290
																																																	AT1G69010
																																																	AT2G18750
[truncated: 6 more columns]
