# Supplementary material for: Strigolactones optimise plant water usage by modulating vessel formation
Source: Nat Commun. 2025 Apr 28;16:3854. doi: 10.1038/s41467-025-59072-y (PMC12037892; doi:10.1038/s41467-025-59072-y)
Supplement: Supplementary file 6 — Supplementary Data 4 [file 41467_2025_59072_MOESM6_ESM.xlsx]

## Sheet: Sheet1
	Normalized counts								DESeq2 results
	Mock1	Mock2	Mock3	Mock4	Dex1	Dex2	Dex3	Dex4	baseMean	log2FoldChange	lfcSE	stat	pvalue	padj		Annotation	Annotation	Annotation
AT1G68250	3.45543	6.86689	8.89204	7.01971	107.443	116.924	202.726	128.494	72.7276	4.42034	0.348621	12.6795	7.68105e-37	6.03279e-35				hypothetical protein;(source:Araport11)
AT2G20350	2.07326	8.01137	9.57604	14.0394	80.5819	118.795	283.816	127.247	80.5174	4.21011	0.620522	6.78478	1.16261e-11	2.28848e-10				encodes a member of the ERF (ethylene response factor) subfamily B-6 of ERF/AP2 transcription factor family. The protein contains one AP2 domain. There are 12 members in this subfamily including RAP2.11.
AT3G48520	185.211	250.641	268.129	388.424	3490.66	4483.33	5378.25	4351.34	2349.5	4.02191	0.255279	15.755	6.34867e-56	1.00057e-53		CYTOCHROME P450, FAMILY 94, SUBFAMILY B, POLYPEPTIDE 3 (CYP94B3)	CYTOCHROME P450, FAMILY 94, SUBFAMILY B, POLYPEPTIDE 3 (CYP94B3)	CYP94B3 is a jasmonoyl-isoleucine-12-hydroxylase that catalyzes the formation of 12-OH-JA-Ile from JA-Ile. By reducing the levels of this the biologically active phytohormone, CYP94B3 attenuates the jasmonic acid signaling cascade. CYP94B3 transcript levels rise in response to wounding.
AT3G01830	11.7484	21.7451	36.9362	52.6478	423.666	425.603	683.788	411.681	258.477	3.99343	0.454921	8.7783	1.65969e-18	5.58661e-17				Calcium-binding EF-hand family protein;(source:Araport11)
AT5G43650	4.8376	18.3117	4.10402	7.01971	89.1285	63.6066	287.103	89.8213	70.4916	3.98579	0.7052	5.652	1.58589e-08	2.20064e-07		(BHLH92)	(BHLH92)	basic helix-loop-helix (bHLH) DNA-binding superfamily protein;(source:Araport11)
AT1G17420	319.972	650.065	556.094	1203.88	6556.44	7941.48	14001.2	7467.64	4837.1	3.72052	0.479668	7.75643	8.73511e-15	2.23285e-13		LIPOXYGENASE 3 (LOX3)	LIPOXYGENASE 3 (LOX3);ARABIDOPSIS THALIANA LIPOXYGENASE 3 (ATLOX3)	LOX3 encode a Lipoxygenase. Lipoxygenases (LOXs) catalyze the oxygenation of fatty acids (FAs).
AT5G52020	63.5798	81.2582	79.3444	79.5567	717.912	846.53	1356.62	974.311	524.889	3.68548	0.231625	15.9114	5.28177e-57	8.60929e-55				encodes a member of the DREB subfamily A-4 of ERF/AP2 transcription factor family. The protein contains one AP2 domain. There are 17 members in this subfamily including TINY.
AT1G56060	11.7484	18.3117	14.3641	18.7192	122.094	155.275	342.99	143.465	103.371	3.62652	0.330383	10.9767	4.94516e-28	2.63277e-26		CYSTEINE-RICH TRANSMEMBRANE MODULE 3 (ATHCYSTM3)	CYSTEINE-RICH TRANSMEMBRANE MODULE 3 (ATHCYSTM3)	CYSTM3 is a mitochondrial protein that is induced by salt stress and is a negative regulator of salt stress.
AT1G63030	66.3442	78.9692	100.548	119.335	908.378	973.743	1139.65	1132.75	564.964	3.52193	0.140337	25.0962	5.4669e-139	1.85859e-135		DWARF AND DELAYED FLOWERING 2 (ddf2)	DWARF AND DELAYED FLOWERING 2 (ddf2);DWARF AND DELAYED FLOWERING 2 (ATDDF2)	encodes a member of the DREB subfamily A-1 of ERF/AP2 transcription factor family (DDF2). The protein contains one AP2 domain. There are six members in this subfamily, including CBF1, CBF2, and CBF3. Overexpression of this gene results in the reduction of gibberellic acid biosynthesis. This gene is expressed in all tissues examined, but most abundantly expressed in rosette leaves and stems. Overe…
AT3G25250	73.255	139.627	146.377	164.963	1235.59	1464.82	1865.07	1410.94	812.581	3.51689	0.270242	13.0139	1.02056e-38	8.86401e-37		AGC2 KINASE 1 (AGC2-1)	(AGC2);OXIDATIVE SIGNAL-INDUCIBLE1 (OXI1); (AtOXI1);AGC2 KINASE 1 (AGC2-1)	Arabidopsis protein kinase The mRNA is cell-to-cell mobile.
AT5G42380	213.545	327.322	396.038	560.407	3471.13	3955.77	5312.5	4150.49	2298.4	3.49761	0.308827	11.3255	9.81515e-30	5.72502e-28		CALMODULIN LIKE 37 (CML37)	(ATCML37);CALMODULIN LIKE 39 (CML39);CALMODULIN LIKE 37 (CML37)	calmodulin like 37;(source:Araport11)
AT2G32200	6.21977	5.72241	13.6801	10.5296	86.6866	122.536	109.581	86.0787	55.1294	3.464	0.301843	11.4762	1.73793e-30	1.04707e-28		CYSTEINE-RICH TRANSMEMBRANE MODULE 5 (ATHCYSTM5)	CYSTEINE-RICH TRANSMEMBRANE MODULE 5 (ATHCYSTM5)	cysteine-rich/transmembrane domain A-like protein;(source:Araport11)
AT2G17660	42.1562	59.513	75.9243	107.636	599.481	662.257	971.987	760.986	409.992	3.40099	0.309695	10.9817	4.67881e-28	2.49655e-26				RPM1-interacting protein 4 (RIN4) family protein;(source:Araport11)
AT4G38420	28.3345	22.8896	30.0961	26.9089	136.745	178.66	557.769	190.87	146.534	3.2939	0.501218	6.57179	4.97156e-11	9.21442e-10		SKU5 SIMILAR 9 (sks9)	SKU5 SIMILAR 9 (sks9)	SKU5 similar 9;(source:Araport11)
AT3G44350	13.8217	12.5893	21.2041	17.5493	126.978	140.309	229.025	144.712	88.2735	3.28279	0.263537	12.4566	1.28671e-35	9.56909e-34		NAC DOMAIN CONTAINING PROTEIN 61 (NAC061)	NAC DOMAIN CONTAINING PROTEIN 61 (anac061);NAC DOMAIN CONTAINING PROTEIN 61 (NAC061)	NAC domain containing protein 61;(source:Araport11)
AT1G80840	878.369	802.281	1338.59	1552.53	8885.99	10508.2	13774.4	11094.2	6104.31	3.27544	0.263489	12.431	1.77329e-35	1.29848e-33		WRKY DNA-BINDING PROTEIN 40 (WRKY40)	WRKY DNA-BINDING PROTEIN 40 (WRKY40); (ATWRKY40)	Pathogen-induced transcription factor. Binds W-box sequences in vitro. Forms protein complexes with itself and with WRKY40 and WRKY60. Coexpression with WRKY18 or WRKY60 made plants more susceptible to both P. syringae and B. cinerea. WRKY18, WRKY40, and WRKY60 have partially redundant roles in response to the hemibiotrophic bacterial pathogen Pseudomonas syringae and the necrotrophic fungal path…
AT1G72520	346.925	916.729	740.091	1237.81	6030.21	7206.26	10583.4	6376.06	4179.68	3.22058	0.385464	8.35508	6.53907e-17	1.99253e-15		LIPOXYGENASE 4 (LOX4)	LIPOXYGENASE 4 (LOX4);ARABIDOPSIS THALIANA LIPOXYGENASE 4 (ATLOX4)	13-lipoxygenase that is induced by or abiotic stresses and triggers defense respones.
AT3G02840	192.122	270.098	324.901	390.764	2500.48	2556.43	2883.09	2669.69	1473.45	3.17445	0.209488	15.1534	7.19818e-52	1.02576e-49				ARM repeat superfamily protein;(source:Araport11)
AT4G35655	14.5128	16.0227	15.7321	25.7389	126.978	129.084	185.192	178.395	86.457	3.14384	0.241429	13.0218	9.19526e-39	8.04518e-37				RPM1-interacting protein 4 (RIN4) family protein;(source:Araport11)
AT4G30280	450.588	440.625	606.027	587.316	3853.28	4024.06	6222.03	4286.47	2558.8	3.14063	0.209733	14.9744	1.0787e-50	1.48387e-48		XYLOGLUCAN ENDOTRANSGLUCOSYLASE/HYDROLASE 18 (XTH18)	XYLOGLUCAN ENDOTRANSGLUCOSYLASE/HYDROLASE 18 (ATXTH18);XYLOGLUCAN ENDOTRANSGLUCOSYLASE/HYDROLASE 18 (XTH18)	Encodes a xyloglucan endotransglucosylase/hydrolase with only only the endotransglucosylase (XET; EC 2.4.1.207) activity towards xyloglucan and non-detectable endohydrolytic (XEH; EC 3.2.1.151) activity. Expressed in the mature or basal regions of both the main and lateral roots, but not in the tip of these roots where cell division occurs.
AT5G52050	653.076	985.398	933.664	1176.97	6726.15	7778.72	10313.8	7927.97	4561.97	3.12802	0.212938	14.6898	7.49158e-49	9.68938e-47		DETOXIFICATION EFFLUX CARRIER 50 (DTX50)	(ATDTX50);DETOXIFICATION EFFLUX CARRIER 50 (DTX50)	MATE efflux family protein;(source:Araport11)
AT1G32910	26.9523	35.4789	56.7723	53.8178	297.909	395.671	474.487	328.097	208.648	3.11886	0.210496	14.8167	1.14255e-49	1.54491e-47				HXXXD-type acyl-transferase family protein;(source:Araport11)
AT5G62520	420.871	428.036	419.294	503.079	3290.43	3438.5	4696.66	3864.81	2132.71	3.11318	0.107346	29.0015	6.30791e-185	1.50116e-180		SIMILAR TO RCD ONE 5 (SRO5)	SIMILAR TO RCD ONE 5 (SRO5)	Encodes a protein with similarity to RCD1 but without the WWE domain. The protein does have a PARP signature upstream of the C-terminal protein interaction domain. The PARP signature may bind NAD+ and attach the ADP-ribose-moiety from NAD+ to the target molecule. Its presence suggests a role for the protein in ADP ribosylation. Up-regulated by NaCl. SRO5 and P5CDH (an overlapping gene in the anti…
AT3G16860	246.026	341.055	389.198	541.688	2557.87	3204.65	3843.02	3408.22	1816.47	3.10211	0.261703	11.8536	2.06227e-32	1.33727e-30		COBRA-LIKE PROTEIN 8 PRECURSOR (COBL8)	COBRA-LIKE PROTEIN 8 PRECURSOR (COBL8)	COBRA-like protein 8 precursor;(source:Araport11)
AT5G05305	53.9046	75.5358	94.3924	101.786	577.504	682.836	773.644	677.402	379.626	3.07183	0.155549	19.7482	8.30612e-87	4.03406e-84				novel transcribed region; detected in root, carpel, root apical meristem, receptacle, leaf, dark-grown seedling, light-grown seedling, flower, aerial, shoot apical meristem;(source:Araport11)
AT1G30135	143.055	259.797	326.953	397.784	1893.68	2150.47	2735.15	2035.95	1242.85	2.96886	0.319705	9.28625	1.59823e-20	5.92442e-19		JASMONATE-ZIM-DOMAIN PROTEIN 8 (JAZ8)	(tify5a);JASMONATE-ZIM-DOMAIN PROTEIN 8 (JAZ8)	jasmonate-zim-domain protein 8;(source:Araport11)
AT3G27540	654.458	817.16	764.031	1058.81	6212.13	6358.79	6082.86	6776.51	3590.59	2.95333	0.109081	27.0746	1.9621e-161	2.33471e-157				beta-1,4-N-acetylglucosaminyltransferase family protein;(source:Araport11)
AT1G24140	24.8791	34.3344	28.7281	35.0986	219.769	200.174	299.157	204.593	130.842	2.93686	0.197657	14.8584	6.14018e-50	8.39792e-48		(AT3-MMP)	(AT3-MMP)	Expression induced by fungal and bacterial pathogens.
AT1G50750	140.29	318.166	346.106	552.217	2081.7	2380.57	2644.2	3184.91	1456.02	2.92501	0.402161	7.27324	3.50966e-13	7.94699e-12				aminotransferase-like, mobile domain protein;(source:Araport11)
AT1G60190	399.447	445.203	555.41	763.979	3690.9	4049.31	4129.03	4387.52	2302.6	2.91087	0.221547	13.1388	1.97318e-39	1.79228e-37		PLANT U-BOX 19 (PUB19)	(AtPUB19);PLANT U-BOX 19 (PUB19)	Encodes PUB19, a plant U-box armadillo repeat protein. Involved in salt inhibition of germination together with PUB18. The mRNA is cell-to-cell mobile.
AT1G66090	60.1244	56.0796	112.861	107.636	525.003	583.685	814.189	606.293	358.234	2.9082	0.291552	9.97491	1.96277e-23	8.49271e-22		TIR-NBS3 (TN3)	TIR-NBS3 (TN3)	Disease resistance protein (TIR-NBS class);(source:Araport11)
AT1G33760	158.259	177.395	247.609	216.441	1322.28	1464.82	1765.36	1437.14	848.662	2.90383	0.1284	22.6154	3.05603e-113	4.27808e-110		ETHYLENE RESPONSE FACTOR022 (ERF022)	ETHYLENE RESPONSE FACTOR022 (ERF022)	encodes a member of the DREB subfamily A-4 of ERF/AP2 transcription factor family. The protein contains one AP2 domain. There are 17 members in this subfamily including TINY.
AT2G32140	28.3345	73.2468	69.0843	69.0272	325.991	404.089	658.584	379.245	250.95	2.89062	0.370035	7.81176	5.63942e-15	1.46674e-13				transmembrane receptor;(source:Araport11)
AT1G66160	140.29	162.516	201.781	228.141	1133.03	1369.41	1682.07	1175.16	761.551	2.8769	0.148479	19.3759	1.23373e-83	4.64491e-81		CYS, MET, PRO, AND GLY PROTEIN 1 (CMPG1)	(ATCMPG1);CYS, MET, PRO, AND GLY PROTEIN 1 (CMPG1)	CYS, MET, PRO, and GLY protein 1;(source:Araport11)
AT1G12610	641.327	774.814	816.7	1044.77	5361.14	5536.58	6780.89	6183.94	3392.52	2.86576	0.166425	17.2196	1.89382e-66	3.98842e-64		DWARF AND DELAYED FLOWERING 1 (DDF1)	DWARF AND DELAYED FLOWERING 1 (ATDDF1);DWARF AND DELAYED FLOWERING 1 (DDF1)	Encodes a member of the DREB subfamily A-1 of ERF/AP2 transcription factor family (DDF1). The protein contains one AP2 domain. There are six members in this subfamily, including CBF1, CBF2, and CBF3. Overexpression of this gene results in delayed flowering and dwarfism, reduction of gibberellic acid biosynthesis, and increased tolerance to high levels of salt. This gene is expressed in all tissue…
AT4G39670	89.15	146.494	180.577	182.513	934.018	983.097	1236.08	1148.96	612.611	2.84886	0.242559	11.745	7.49096e-32	4.7922e-30		PHOSPHOLIPASE-LIKE PROTEIN (GLTP)	PHOSPHOLIPASE-LIKE PROTEIN (GLTP)	Member of the glycolipid transfer protein (GLTP) superfamily, shuttles ceramide-1-phosphate (C1P) between membranes.
AT1G73510	31.0988	56.0796	18.4681	49.138	227.095	144.05	325.457	399.206	156.324	2.8379	0.457541	6.2025	5.5574e-10	9.26804e-09				hypothetical protein;(source:Araport11)
AT1G50745	162.405	310.154	307.117	504.249	1741.06	2259.91	2377.92	2776.97	1304.97	2.83669	0.341755	8.30038	1.03783e-16	3.1067e-15				plant mobile domain protein;(source:Araport11)
AT4G36950	65.6531	106.437	88.2364	184.852	615.353	759.538	968.699	721.065	438.729	2.79199	0.338482	8.24856	1.60318e-16	4.74534e-15		MITOGEN-ACTIVATED PROTEIN KINASE KINASE KINASE 21 (MAPKKK21)	MITOGEN-ACTIVATED PROTEIN KINASE KINASE KINASE 21 (MAPKKK21)	member of MEKK subfamily
AT1G20310	6.21977	19.4562	20.5201	19.8892	120.873	99.1515	131.498	91.0688	63.5845	2.78272	0.282715	9.84286	7.35885e-23	3.09957e-21				syringolide-induced protein;(source:Araport11)
AT1G61130	52.5225	42.3458	60.1923	40.9483	385.816	342.353	351.756	288.177	195.514	2.77076	0.153795	18.0159	1.46206e-72	3.86601e-70		SERINE CARBOXYPEPTIDASE-LIKE 32 (SCPL32)	SERINE CARBOXYPEPTIDASE-LIKE 32 (SCPL32)	serine carboxypeptidase-like 32;(source:Araport11)
AT2G41640	302.695	279.253	454.178	442.242	2234.32	2326.32	3091.29	2407.71	1442.25	2.76611	0.2092	13.2223	6.52405e-40	6.04122e-38		(GT61)	(GT61)	Potential heat-priming associated target of ATAF1.
AT5G41740	156.876	153.36	250.345	276.109	1192.86	1290.84	1786.18	1412.19	814.844	2.76451	0.25291	10.9308	8.21063e-28	4.34215e-26				Disease resistance protein (TIR-NBS-LRR class) family;(source:Araport11)
AT2G32210	60.1244	83.5471	88.2364	119.335	476.166	531.303	808.71	513.977	335.175	2.73844	0.270263	10.1325	3.96462e-24	1.76026e-22		CYSTEINE-RICH TRANSMEMBRANE MODULE 6 (ATHCYSTM6)	CYSTEINE-RICH TRANSMEMBRANE MODULE 6 (ATHCYSTM6)	cysteine-rich/transmembrane domain A-like protein;(source:Araport11)
AT2G22760	14.5128	32.0455	29.4121	67.8572	181.92	248.814	318.882	197.108	136.319	2.73687	0.462247	5.9208	3.20385e-09	4.84711e-08				basic helix-loop-helix (bHLH) DNA-binding superfamily protein;(source:Araport11)
AT1G51090	43.5384	58.3685	86.1844	83.0666	324.77	400.348	584.069	479.047	257.424	2.72407	0.287252	9.48318	2.46646e-21	9.60669e-20		(ATHMAD1)	(ATHMAD1);HEAVY METAL ASSOCIATED PROTEIN 9 (ATHMP09)	Heavy metal associated domain containing protein involved in plant immunity.Mutants show an increase in root length under NO stress and reduction in root length under H2O2 stress conditions. Mutants show increases in defense responses to pathogens including hypersensitive lesions, increased resistance and induction of SAR genes.
AT2G21510	98.1341	136.193	117.649	166.133	647.097	702.479	1151.7	794.669	476.757	2.6764	0.252167	10.6136	2.57693e-26	1.26706e-24				DNAJ heat shock N-terminal domain-containing protein;(source:Araport11)
AT2G30040	541.12	595.13	705.891	851.725	3847.18	4409.44	4201.35	4506.03	2457.23	2.65793	0.111727	23.7895	4.29293e-125	1.02163e-121		MITOGEN-ACTIVATED PROTEIN KINASE KINASE KINASE 14 (MAPKKK14)	MITOGEN-ACTIVATED PROTEIN KINASE KINASE KINASE 14 (MAPKKK14)	Member of MEKK subfamily. Induced by jasmonic acid and wounding in involved in insectivory response signaling. Iinteracts with At5g40440, and activates At1g59580.
AT2G35930	234.278	252.93	347.474	355.665	1879.02	1818.4	1882.61	1913.69	1085.51	2.65629	0.112391	23.6343	1.71277e-123	3.70551e-120		PLANT U-BOX 23 (PUB23)	PLANT U-BOX 23 (PUB23); (ATPUB23)	Encodes a cytoplasmically localized U-box domain containing E3 ubiquitin ligase that is involved in the response to water stress and acts as a negative regulator of PAMP-triggered immunity.
AT3G07195	36.6275	36.6234	45.1442	66.6873	203.897	200.174	542.428	210.83	167.801	2.64961	0.432916	6.12038	9.33518e-10	1.50718e-08				RPM1-interacting protein 4 (RIN4) family protein;(source:Araport11)
AT3G52450	163.096	156.794	233.929	221.121	1157.45	1145.86	1440.99	1124.01	705.407	2.64924	0.128156	20.672	6.18581e-95	3.505e-92		PLANT U-BOX 22 (PUB22)	(ATPUB22);PLANT U-BOX 22 (PUB22)	Encodes a cytoplasmically localized U-box domain E3 ubiquitin ligase protein that is involved in the response to water stress and acts as a negative regulator of PAMP-triggered immunity.
AT4G30430	90.5322	90.414	134.065	133.375	557.969	630.454	929.25	683.64	406.212	2.64366	0.170896	15.4694	5.58385e-54	8.35751e-52		TETRASPANIN9 (TET9)	TETRASPANIN9 (TET9)	Member of TETRASPANIN family
AT3G54000	357.291	365.089	337.898	393.104	1748.38	2171.04	2695.7	2400.22	1308.59	2.6362	0.114431	23.0375	1.96321e-117	3.59388e-114				TIP41-like protein;(source:Araport11)
AT1G50960	53.2136	75.5358	97.8124	29.2488	282.037	210.463	546.811	535.185	228.788	2.61682	0.477748	5.4774	4.31616e-08	5.63445e-07		GIBBERELLIN 2-OXIDASE 7 (GA2OX7)	ARABIDOPSIS THALIANA GIBBERELLIN 2-OXIDASE 7 (ATGA2OX7);GIBBERELLIN 2-OXIDASE 7 (GA2OX7)	Encodes a protein with gibberellin 2-oxidase activity which acts specifically on C-20 gibberellins. DDF1 binds to GA2OX7 and regulates its expression in response to salt stress.
AT2G34600	270.905	489.838	421.346	493.72	2119.55	2375.9	3322.51	2430.16	1490.49	2.61516	0.231151	11.3137	1.12311e-29	6.50308e-28		JASMONATE-ZIM-DOMAIN PROTEIN 7 (JAZ7)	(TIFY5B);JASMONATE-ZIM-DOMAIN PROTEIN 7 (JAZ7)	Key regulator in alternative splicing in the jasmonate signaling pathway, alone and in collaboration with other regulators.
AT3G46090	243.953	289.554	318.061	397.784	1556.7	1830.56	2260.66	1887.49	1098.1	2.59883	0.134082	19.3823	1.0877e-83	4.17503e-81		(ZAT7)	(ZAT7)	C2H2 and C2HC zinc fingers superfamily protein;(source:Araport11)
AT5G47850	35.9364	43.4903	62.9283	63.1774	275.932	266.587	420.792	266.969	179.477	2.58743	0.205545	12.5882	2.45341e-36	1.88952e-34		CRINKLY4 RELATED 4 (CCR4)	(ATCRK1);CRINKLY4 RELATED 4 (CCR4)	CRINKLY4 related 4;(source:Araport11)
AT4G34410	376.641	502.427	612.183	694.951	2846.01	3442.24	3508.8	3267.25	1906.31	2.58089	0.19258	13.4017	5.91332e-41	5.60658e-39		REDOX RESPONSIVE TRANSCRIPTION FACTOR 1 (RRTF1)	REDOX RESPONSIVE TRANSCRIPTION FACTOR 1 (RRTF1);ETHYLENE RESPONSE FACTOR 109 (ERF109)	Encodes a member of the ERF (ethylene response factor) subfamily B-3 of ERF/AP2 transcription factor family. The protein contains one AP2 domain. There are 18 members in this subfamily including ATERF-1, ATERF-2, AND ATERF-5. Regulates programmed cell death (PCD) inhibitor genes. Involved in retarding programmed cell death under salt stress due to the regulation of processes participating in ROS …
AT4G01360	1795.44	1668.65	1823.55	2176.11	10415.8	8991.92	12343.2	11332.4	6318.4	2.5297	0.098233	25.752	3.06171e-146	1.45725e-142		BYPASS 3 (BPS3)	BYPASS 3 (BPS3)	Encodes a protein related to BYPASS1 (BPS1). Regulates production of mobile compound: bps signal.
AT5G38700	98.1341	112.159	104.652	152.094	533.55	572.46	837.202	636.234	380.811	2.48001	0.159499	15.5487	1.62263e-54	2.45958e-52				cotton fiber protein;(source:Araport11)
AT1G28480	177.609	233.474	216.145	396.614	1355.24	1485.4	1459.62	1371.02	836.891	2.47491	0.250501	9.87983	5.0919e-23	2.15235e-21		(GRX480)	(GRX480); (roxy19); (GRXC9)	Encodes GRX480, a member of the glutaredoxin family that regulates protein redox state. GRX480 interacts with TGA factors and suppresses JA-responsive PDF1.2 transcription. GRX480 transcription is SA-inducible and requires NPR1. Maybe involved in SA/JA cross-talk. It has also been shown to interact with the transcription factor TGA2 and suppress ORA59 promoter activity.
AT4G25010	21.4236	11.4448	29.4121	21.0591	141.629	133.761	97.5274	91.0688	68.4157	2.43716	0.256854	9.48854	2.34303e-21	9.17095e-20		(SWEET14)	(SWEET14); (AtSWEET14)	Encodes a member of the SWEET sucrose efflux transporter family proteins. Together with SWEET13, it is likely involved in modulating the GA response and is required for proper development of anthers, seeds and seedlings.
AT3G14440	116.102	120.171	156.637	146.244	631.225	671.611	822.956	711.085	422.004	2.39409	0.12081	19.817	2.12558e-87	1.07627e-84		NINE-CIS-EPOXYCAROTENOID DIOXYGENASE 3 (NCED3)	NINE-CIS-EPOXYCAROTENOID DIOXYGENASE 3 (NCED3); (ATNCED3);SALT TOLERANT 1 (STO1);SUGAR INSENSITIVE 7 (SIS7)	Encodes 9-<i>cis</i>-epoxycarotenoid dioxygenase, a key enzyme in the biosynthesis of abscisic acid. Regulated in response to drought and salinity. Expressed in roots, flowers and seeds. Localized to the chloroplast stroma and thylakoid membrane.
AT1G19210	760.194	1072.38	1251.73	1537.32	6302.48	6283.96	5212.79	6409.74	3603.82	2.38995	0.213623	11.1877	4.68596e-29	2.66786e-27		(ERF017)	(ERF17); (ERF017)	encodes a member of the DREB subfamily A-5 of ERF/AP2 transcription factor family. The protein contains one AP2 domain. There are 15 members in this subfamily including RAP2.1, RAP2.9 and RAP2.10.
AT5G66650	928.127	885.828	1350.22	1657.82	5867.83	6464.49	6378.73	6503.31	3754.55	2.38692	0.221909	10.7563	5.53555e-27	2.83301e-25		CHLOROPLAST-LOCALIZED MITOCHONDRIAL CALCIUM UNIPORTER (CMCU)	(MCU6);CHLOROPLAST-LOCALIZED MITOCHONDRIAL CALCIUM UNIPORTER (CMCU)	Chloroplast localized mitochondrial calcium uniporter.
AT2G44840	575.674	862.939	1431.62	1313.86	4694.51	5964.06	5829.73	5257.04	3241.18	2.37793	0.284711	8.3521	6.70586e-17	2.04074e-15		ETHYLENE-RESPONSIVE ELEMENT BINDING FACTOR 13 (ERF13)	ETHYLENE-RESPONSIVE ELEMENT BINDING FACTOR 13 (ATERF13); (EREBP);ETHYLENE-RESPONSIVE ELEMENT BINDING FACTOR 13 (ERF13)	encodes a member of the ERF (ethylene response factor) subfamily B-3 of ERF/AP2 transcription factor family. The protein contains one AP2 domain. There are 18 members in this subfamily including ATERF-1, ATERF-2, AND ATERF-5. The mRNA is cell-to-cell mobile.
AT4G29780	7747.76	8559.57	11955	12457.6	46403	53472.6	56366.5	54666.2	31453.5	2.37285	0.17838	13.3022	2.24626e-40	2.10459e-38				Expression of the gene is affected by multiple stresses. Knockout and overexpression lines show no obvious phenotypes.
AT5G01100	468.556	519.594	584.823	601.355	2090.25	2406.76	4141.08	2599.83	1676.53	2.37012	0.247037	9.59419	8.45749e-22	3.39986e-20		FRIABLE 1 (FRB1)	FRIABLE 1 (FRB1)	O-fucosyltransferase family protein;(source:Araport11)
AT3G22910	83.6213	105.292	139.537	145.074	451.747	531.303	943.495	510.235	363.788	2.36553	0.308751	7.66161	1.83622e-14	4.56143e-13		AUTO-INHIBITED CA2+ ATPASE 13 (ACA13)		ATPase E1-E2 type family protein / haloacid dehalogenase-like hydrolase family protein;(source:Araport11)
AT3G22830	83.6213	89.2695	80.7124	88.9163	374.828	484.533	455.858	432.889	261.328	2.3631	0.12246	19.2969	5.70198e-83	2.05599e-80		HEAT SHOCK TRANSCRIPTION FACTOR A6B (HSFA6B)	ARABIDOPSIS THALIANA HEAT SHOCK TRANSCRIPTION FACTOR A6B (AT-HSFA6B);HEAT SHOCK TRANSCRIPTION FACTOR A6B (HSFA6B)	member of Heat Stress Transcription Factor (Hsf) family
AT4G35985	270.905	224.318	305.749	312.377	1108.61	1297.39	1839.87	1485.79	855.627	2.36224	0.14193	16.6436	3.36481e-62	6.25592e-60				Senescence/dehydration-associated protein-like protein;(source:Araport11)
AT5G10100	364.893	385.69	389.882	455.111	1579.89	1723.93	2839.25	2034.7	1221.67	2.35875	0.209352	11.2669	1.91113e-29	1.09593e-27		TREHALOSE-6-PHOSPHATE PHOSPHATASE I (TPPI)	TREHALOSE-6-PHOSPHATE PHOSPHATASE I (TPPI)	Trehalose-6-phosphate phosphatase which enhances drought tolerance by regulating stomatal apertures.
AT2G25735	42.1562	50.3572	60.8763	54.9877	288.141	222.623	318.882	230.791	158.602	2.34816	0.172196	13.6365	2.42925e-42	2.42905e-40				hypothetical protein;(source:Araport11)
AT3G62260	1328.27	1350.49	1432.3	1819.28	6307.37	7073.43	8286.54	8209.91	4475.95	2.33433	0.106789	21.8593	6.3377e-106	6.03299e-103		TYPE 2C PROTEIN PHOSPHATASE 49 (PP2C49)	TYPE 2C PROTEIN PHOSPHATASE 49 (PP2C49)	Type 2C protein phosphatase (PP2C) which negatively regulates AtHKT1;1 activity and thus determines systemic Na+ allocation during salt stress.
AT5G15190	255.01	241.486	321.481	322.907	1236.81	1398.41	1549.48	1507	854.073	2.31801	0.105634	21.9439	9.90657e-107	9.82319e-104				hypothetical protein;(source:Araport11)
AT2G25460	123.704	153.36	117.649	182.513	483.492	586.491	1157.18	627.501	428.986	2.31015	0.320515	7.20763	5.69329e-13	1.25827e-11				EEIG1/EHBP1 protein amino-terminal domain protein;(source:Araport11)
AT2G46400	1190.74	1255.5	1655.97	1871.92	6638.24	6949.96	8552.83	7417.74	4441.61	2.30717	0.17683	13.0474	6.57376e-39	5.77278e-37		WRKY DNA-BINDING PROTEIN 46 (WRKY46)	WRKY DNA-BINDING PROTEIN 46 (WRKY46);WRKY DNA-BINDING PROTEIN 46 (ATWRKY46)	Encodes a WRKY transcription factor that contributes to the feedforward inhibition of osmotic/salt stress-dependent LR inhibition via regulation of ABA signaling and auxin homeostasis.
AT1G02660	629.579	693.556	701.787	822.476	3146.36	3345.9	3835.35	3697.64	2109.08	2.30437	0.0869578	26.4999	9.71361e-155	5.77911e-151		PLASTID LIPASE2 (PLIP2)	PLASTID LIPASE2 (PLIP2)	PLIP2 is a glycerolipid A1 lipase with substrate preference for monogalactosyldiacylglycerol. Expression is induced by ABA.
AT5G41750	329.648	337.622	488.378	573.276	1737.4	1854.88	2690.22	2246.78	1282.28	2.30333	0.245332	9.38862	6.07889e-21	2.31095e-19				Disease resistance protein (TIR-NBS-LRR class) family;(source:Araport11)
AT1G09950	444.368	517.305	714.783	622.414	2305.13	2712.64	3429.9	2885.51	1704.01	2.30147	0.189283	12.1589	5.14544e-34	3.53905e-32		RESPONSE TO ABA AND SALT 1 (RAS1)	RESPONSE TO ABA AND SALT 1 (RAS1)	RESPONSE TO ABA AND SALT 1;(source:Araport11)
AT1G47485	188.666	171.672	239.401	159.113	1067.1	894.235	940.208	818.371	559.846	2.2791	0.122502	18.6046	2.94681e-77	9.35043e-75		C-TERMINALLY ENCODED PEPTIDE 1 (CEP1)	C-TERMINALLY ENCODED PEPTIDE 1 (CEP1)	Encodes CEP1, a 15-amino-acid peptide, which is mainly expressed in the lateral root primordia. When overexpressed or externally applied, CEP1 arrests root growth. CEP1 is a candidate for a novel peptide plant hormone.
AT4G15248	25.5702	35.4789	34.8842	49.138	161.164	188.949	161.085	168.415	103.085	2.26813	0.185695	12.2143	2.60769e-34	1.81987e-32		B-BOX DOMAIN PROTEIN 30 (BBX30)	B-BOX DOMAIN PROTEIN 30 (BBX30);MICROPROTEIN 1A (MIP1A);MICROPROTEIN 1B (MIP1B)	Encodes a microprotein that delays floral transition by forming a complex with CONSTANS (CO) and the co-repressor protein TOPLESS.
AT1G01560	176.918	148.783	183.997	250.37	772.854	845.594	1076.09	919.42	546.753	2.25452	0.1381	16.3253	6.51776e-60	1.15754e-57		MAP KINASE 11 (MPK11)	MAP KINASE 11 (ATMPK11);MAP KINASE 11 (MPK11)	Member of MAP Kinase family. Flg22-induced activation is blocked by AvrRpt2.
AT5G19240	1008.29	1011.72	1473.34	1381.71	5038.81	5860.23	6318.46	5859.59	3494.02	2.24283	0.158395	14.1597	1.62652e-45	1.84324e-43				Glycoprotein membrane precursor GPI-anchored;(source:Araport11)
AT1G61800	24.188	32.0455	17.1001	24.569	107.443	162.758	112.869	67.3659	68.5423	2.233	0.282179	7.91341	2.50439e-15	6.74967e-14				glucose6-Phosphate/phosphate transporter 2, prefers to exchange Pi or Triose-P for G6P, targets only plastids. Expression is upregulated in the shoot of cax1/cax3 mutant.The mRNA is cell-to-cell mobile.
AT3G55840	249.482	271.242	329.689	325.247	1071.98	1389.06	1878.22	1171.42	835.793	2.22952	0.209902	10.6217	2.36284e-26	1.16662e-24				Hs1pro-1 protein;(source:Araport11)
AT1G35210	66.3442	72.1023	101.232	51.4779	327.211	358.255	350.66	344.315	208.95	2.22078	0.155906	14.2444	4.86046e-46	5.6424e-44				hypothetical protein;(source:Araport11)
AT5G42610	17.9682	19.4562	19.1521	17.5493	114.768	81.3791	75.6111	73.6035	52.436	2.21658	0.249124	8.8975	5.71209e-19	1.96156e-17		(MCU5)	(MCU5)	calcium uniporter (DUF607);(source:Araport11)
AT5G13700	127.16	168.239	132.697	138.054	504.247	670.676	820.764	606.293	396.016	2.21009	0.145451	15.1948	3.82975e-52	5.52367e-50		POLYAMINE OXIDASE 1 (PAO1)	POLYAMINE OXIDASE 1 (ATPAO1);POLYAMINE OXIDASE 1 (PAO1); (APAO)	Encodes a protein with polyamine oxidase activity. The mRNA of this gene is only expressed in very low amounts in the organs where it was detected (light-grown plants).
AT5G51990	416.033	327.322	441.866	620.075	2119.55	2036.35	1902.33	2285.45	1268.62	2.20954	0.193268	11.4325	2.87789e-30	1.7122e-28		C-REPEAT-BINDING FACTOR 4 (CBF4)	DEHYDRATION-RESPONSIVE ELEMENT-BINDING PROTEIN 1D (DREB1D);C-REPEAT-BINDING FACTOR 4 (CBF4)	encodes a member of the DREB subfamily A-1 of ERF/AP2 transcription factor family (CBF4). The protein contains one AP2 domain. There are six members in this subfamily, including CBF1, CBF2, and CBF3. This gene is involved in response to drought stress and abscisic acid treatment, but not to low temperature.
AT1G70130	35.9364	60.6575	54.0362	73.707	225.874	217.946	337.511	232.038	154.713	2.20181	0.205802	10.6987	1.03238e-26	5.18322e-25		L-TYPE LECTIN RECEPTOR KINASE V.2 (LECRK-V.2)	L-TYPE LECTIN RECEPTOR KINASE V.2 (LECRK-V.2)	Concanavalin A-like lectin protein kinase family protein;(source:Araport11)
AT4G11280	3894.27	3563.91	4798.28	5167.68	18936.8	19424.3	20548.7	21149.2	12185.4	2.20002	0.0988994	22.245	1.26166e-109	1.50125e-106		1-AMINOCYCLOPROPANE-1-CARBOXYLIC ACID (ACC) SYNTHASE 6 (ACS6)	1-AMINOCYCLOPROPANE-1-CARBOXYLIC ACID (ACC) SYNTHASE 6 (ACS6); (ATACS6)	encodes a a member of the 1-aminocyclopropane-1-carboxylate (ACC) synthase (S-adenosyl-L-methionine methylthioadenosine-lyase, EC 4.4.1.14) gene family The mRNA is cell-to-cell mobile.
AT3G61190	1863.86	1855.2	2357.07	2693.23	9734.54	10300.5	9626.72	10456.7	6110.98	2.19436	0.102255	21.4597	3.70399e-102	2.84347e-99		BON ASSOCIATION PROTEIN 1 (BAP1)	BON ASSOCIATION PROTEIN 1 (BAP1)	Encodes a protein with a C2 domain that binds to BON1 in yeast two hybrid analyses. Its ability to bind to phospholipids is enhanced by calcium ions. Involved in maintaining cell homeostasis.
AT1G56250	67.0353	67.5244	88.2364	63.1774	238.083	268.457	516.128	286.929	199.446	2.18796	0.223891	9.77244	1.47844e-22	6.14031e-21		PHLOEM PROTEIN 2-B14 (PP2-B14)	PHLOEM PROTEIN 2-B14 (AtPP2-B14);PHLOEM PROTEIN 2-B14 (PP2-B14);VIP1-BINDING F-BOX PROTEIN (VBF)	Encodes an F-box protein that can functionally replace VirF, regulating levels of the VirE2 and VIP1 proteins via a VBF-containing SCF complex. It is thought to be involved in DNA integration and T-DNA degradation.
AT1G35140	1417.42	1410	1510.96	1674.2	5411.2	6938.74	8081.63	6841.39	4160.69	2.18218	0.102397	21.311	8.98098e-101	6.67904e-98		PHOSPHATE-INDUCED 1 (PHI-1)	PHOSPHATE-INDUCED 1 (PHI-1);HYPOXIA RESPONSE UNKNOWN PROTEIN 46 (HUP46);EXORDIUM LIKE 7 (EXL7);EXORDIUM LIKE 1 (EXL1)	EXL1 is involved in the C-starvation response. Phenotypic changes of an exl1 loss of function mutant became evident only under corresponding experimental conditions. For example, the mutant showed diminished biomass production in a short-day/low light growth regime, impaired survival during extended night, and impaired survival of anoxia stress.
AT1G67920	125.086	131.615	112.177	147.414	534.771	543.463	683.788	553.898	354.026	2.17921	0.118479	18.3933	1.48659e-75	4.36764e-73				hypothetical protein;(source:Araport11)
AT5G09876	20.7326	17.1672	23.2561	29.2488	92.7913	100.087	103.006	111.029	62.1648	2.17746	0.215076	10.1242	4.31626e-24	1.91282e-22				hypothetical protein;(source:Araport11)
AT5G54490	376.641	350.211	523.262	524.138	1933.97	1965.26	2050.27	2064.64	1223.55	2.17465	0.113422	19.173	6.21712e-82	2.17581e-79		PINOID-BINDING PROTEIN 1 (PBP1)	PINOID-BINDING PROTEIN 1 (PBP1)	Encodes a PINOID (PID)-binding protein containing putative EF-hand calcium-binding motifs. The interaction is dependent on the presence of calcium. mRNA expression is up-regulated by auxin. Not a phosphorylation target of PID, likely acts upstream of PID to regulate the activity of this protein in response to changes in calcium levels.
AT2G35290	519.696	533.328	690.843	669.213	2347.86	2732.28	3029.92	2692.14	1651.91	2.16255	0.103197	20.9556	1.66761e-97	1.01758e-94		SMALL AUXIN UPREGULATED RNA 79 (SAUR79)	SMALL AUXIN UPREGULATED RNA 79 (SAUR79)	hypothetical protein;(source:Araport11)
AT2G14290	89.8411	119.026	116.281	141.564	393.142	520.078	622.422	532.69	316.88	2.16206	0.15513	13.9371	3.77069e-44	4.06041e-42		F-BOX/DUF295 BRASSICEAE-SPECIFIC 13 (ATFDB13)	F-BOX/DUF295 BRASSICEAE-SPECIFIC 13 (ATFDB13)	LL-diaminopimelate protein (DUF295);(source:Araport11)
AT3G19580	1098.13	1393.98	1711.38	1759.61	5671.26	6735.76	7523.86	6618.08	4064.01	2.15505	0.169853	12.6877	6.91736e-37	5.48731e-35		ZINC-FINGER PROTEIN 2 (ZF2)	ZINC-FINGER PROTEIN 2 (AZF2);ZINC-FINGER PROTEIN 2 (ZF2)	Encodes zinc finger protein. mRNA levels are upregulated in response to ABA, high salt, and mild desiccation. The protein is localized to the nucleus and acts as a transcriptional repressor.
AT4G19520	114.029	113.304	104.652	88.9163	323.549	416.249	757.207	376.75	286.832	2.15334	0.298423	7.21572	5.36477e-13	1.18874e-11				disease resistance protein (TIR-NBS-LRR class) family;(source:Araport11)
AT5G17350	603.317	555.073	779.079	649.323	2526.12	2854.82	3093.48	3026.48	1760.96	2.149	0.0987672	21.7583	5.76641e-105	4.90104e-102				PADRE protein up-regulated after infection by S. sclerotiorum.
AT3G23250	1785.76	2343.9	2978.15	3117.92	9430.53	11081.6	12028.7	11119.1	6735.71	2.0944	0.187271	11.1838	4.89474e-29	2.78007e-27		#N/A	#N/A	#N/A
AT3G55980	8308.92	8212.8	10812.7	12314.9	39156.7	40404.3	45885	43558.3	26081.7	2.09175	0.154742	13.5177	1.23023e-41	1.19012e-39		TANDEM ZINC FINGER 11 (TZF11)	TANDEM ZINC FINGER 11 (TZF11); (ATC3H47)	CCCH-type zinc finger protein involved in salt stress and immune responses.
AT3G59350	760.885	854.927	800.968	789.718	2686.06	3090.53	4572.83	3310.91	2108.35	2.09133	0.174697	11.9712	5.0299e-33	3.34362e-31		MAZZA (MAZ)	MAZZA (MAZ); (CARK5)	Pti-like protein. Interacts with CLV1 and functions in CLE peptide signaling pathway in root development. Membrane localization is dependent on palmytolation.
AT4G34150	2634.42	2815.42	3442.59	3860.84	10802.9	13045.9	15841.1	14371.4	8351.82	2.08393	0.171407	12.1578	5.2145e-34	3.57621e-32				Calcium-dependent lipid-binding (CaLB domain) family protein;(source:Araport11)
AT5G57560	5130.62	5463.75	6831.82	7464.29	22722.9	25544.6	31067.4	26140.5	16295.7	2.08334	0.159552	13.0575	5.7603e-39	5.09604e-37		TOUCH 4 (TCH4)	TOUCH 4 (TCH4); (ATXTH22);XYLOGLUCAN ENDOTRANSGLUCOSYLASE/HYDROLASE 22 (XTH22)	Encodes a cell wall-modifying enzyme, rapidly upregulated in response to environmental stimuli.
AT5G67450	29.0256	16.0227	30.0961	25.7389	94.0122	71.0898	158.893	108.534	66.6766	2.07263	0.277255	7.47556	7.68738e-14	1.82215e-12		ZINC-FINGER PROTEIN 1 (ZF1)	ZINC-FINGER PROTEIN 1 (AZF1);ZINC-FINGER PROTEIN 1 (ZF1)	Encodes zinc-finger protein. mRNA levels are elevated in response to low temperature, cold temperatures and high salt. The protein is localized to the nucleus and acts as a transcriptional repressor.
AT4G14370	98.1341	83.5471	97.1284	90.0863	251.513	315.227	618.039	354.295	238.496	2.05876	0.302478	6.80629	1.00147e-11	1.98277e-10				Disease resistance protein (TIR-NBS-LRR class) family;(source:Araport11)
AT1G15010	297.858	283.831	448.706	379.064	1279.54	1356.32	1793.85	1445.87	910.63	2.05684	0.139	14.7974	1.52165e-49	2.02303e-47				mediator of RNA polymerase II transcription subunit;(source:Araport11)
AT2G30020	4471.32	4365.05	5809.92	6686.28	21289.5	22405.4	21968.9	23071.6	13758.5	2.05657	0.15279	13.4601	2.68429e-41	2.57584e-39		(AP2C1)	(AP2C1)	Encodes AP2C1. Belongs to the clade B of the PP2C-superfamily. Acts as a MAPK phosphatase that negatively regulates MPK4 and MPK6.
AT4G02170	212.163	156.794	136.117	152.094	554.306	567.783	807.615	809.639	424.564	2.05431	0.160764	12.7784	2.16446e-37	1.75802e-35				cotton fiber protein;(source:Araport11)
AT1G28370	1179.68	1288.69	1746.94	1840.33	5900.79	6329.8	6559.54	6341.13	3898.36	2.05348	0.159089	12.9078	4.06926e-38	3.42192e-36				encodes a member of the ERF (ethylene response factor) subfamily B-1 of ERF/AP2 transcription factor family. The protein contains one AP2 domain. There are 15 members in this subfamily including ATERF-3, ATERF-4, ATERF-7, and leafy petiole.
AT3G49530	2905.32	3278.94	3557.5	4113.55	12961.5	14818.5	14678.4	15011.4	8915.63	2.05324	0.0912451	22.5025	3.92666e-112	4.91825e-109		NAC DOMAIN CONTAINING PROTEIN 62 (NAC062)	NAC DOMAIN CONTAINING PROTEIN 62 (ANAC062);NTM1 (NAC WITH TRANSMEMBRANE MOTIF 1)-LIKE 6 (NTL6);NAC DOMAIN CONTAINING PROTEIN 62 (NAC062)	Transcription factor that serves as a molecular link between cold signals and pathogen resistance responses. Undergoes proteolytic processing triggered by cold-induced changes in membrane fluidity.It relocates from the plasma membrane to the nucleus in response to ER stress. NAC062 is phosphorylated by SnRK2.8 at Thr-142.
AT5G22540	38.7008	43.4903	49.2482	81.8966	217.327	192.691	282.72	178.395	135.559	2.05305	0.217492	9.43969	3.73872e-21	1.43971e-19				Associated with a QTL for quantitative disease resistance.
AT4G14450	29.0256	28.612	36.9362	43.2882	102.559	151.533	178.618	132.237	87.8511	2.04715	0.216862	9.43991	3.7311e-21	1.43911e-19		(PH1)	(PH1)	A member of a small family of proline/serine rich proteins of unknown function. It interacts with defense related MAP kinase MPK6. It's expression is induced by PAMP elicitors. May play a role in response to pathogens.
AT1G69900	80.1659	116.737	119.701	84.2365	383.375	341.418	582.973	343.067	256.459	2.04201	0.189708	10.764	5.09191e-27	2.61158e-25				Actin cross-linking protein;(source:Araport11)
AT1G56660	7153.42	5977.62	6917.32	9868.54	27858.1	28091.7	33597.6	33043	19063.4	2.03491	0.176857	11.506	1.23108e-30	7.47379e-29				MAEBL domain protein;(source:Araport11)
AT3G19240	5897.72	5950.16	6228.53	7160.11	22934.1	24309.9	28911.9	26783	16021.9	2.02855	0.0813942	24.9225	4.24427e-137	1.26256e-133		DEFECTIVE EMBRYO AND MERISTEMS 2 (DEM2)	DEFECTIVE EMBRYO AND MERISTEMS 2 (DEM2)	Together with DEM1 plays an essential role in cell division in plants, most likely through an interaction with RAN1.
AT2G33580	1291.64	1456.92	1729.16	1780.67	5384.34	6636.61	7381.4	6095.37	3969.51	2.02735	0.108876	18.6207	2.18367e-77	7.02256e-75		LYSM-CONTAINING RECEPTOR-LIKE KINASE 5 (LYK5)	(ATLYK5);LYSM-CONTAINING RECEPTOR-LIKE KINASE 5 (LYK5)	Encodes a putative LysM-containing receptor-like kinase. LYK5 is a major chitin receptor and forms a chitin-induced complex with related kinase CERK1. Based on protein sequence alignment analysis, it was determined as a pseudo kinase due to a lack of the ATP-binding P-loop in the kinase domain.
AT1G18200	192.122	183.117	254.449	284.298	794.831	832.499	964.316	1129	579.329	2.02656	0.142958	14.1759	1.29126e-45	1.47031e-43		RAB GTPASE HOMOLOG A6B (RABA6b)	RAB GTPASE HOMOLOG A6B (RABA6b);RAB GTPASE HOMOLOG A6B (AtRABA6b)	Rab GTPase-like A1I protein;(source:Araport11)
AT5G64870	259.848	312.443	402.194	518.289	1256.35	1637.87	1728.1	1404.7	939.974	2.01556	0.240535	8.3795	5.31526e-17	1.62796e-15		FLOTILLIN3 (FLOT3)	FLOTILLIN3 (FLOT3)	Belongs to the group of plant flotillins, which are plasma membrane proteins. Flot3 is found in membrane nanodomains.
AT1G61340	1378.02	1103.28	1430.93	1825.13	5396.55	5472.04	6126.69	6163.98	3612.08	2.01337	0.157636	12.7723	2.34233e-37	1.89601e-35		F-BOX STRESS INDUCED 1 (FBS1)	(ATFBS1);F-BOX STRESS INDUCED 1 (FBS1)	Encodes a F-box protein induced by various biotic or abiotic stress.
AT1G61890	2491.36	3133.59	2597.84	3798.83	9423.2	11336.9	15813.7	11917.5	7564.12	2.01251	0.214581	9.37876	6.67521e-21	2.52957e-19				MATE efflux family protein;(source:Araport11)
AT1G05575	107.118	129.326	183.997	162.623	523.783	527.561	742.962	552.65	366.253	2.00938	0.1624	12.373	3.65712e-35	2.64535e-33		HYPOXIA RESPONSE UNKNOWN PROTEIN 17 (HUP17)	HYPOXIA RESPONSE UNKNOWN PROTEIN 17 (HUP17)	transmembrane protein;(source:Araport11)
AT5G22520	49.7581	44.6348	56.0883	54.9877	188.024	219.817	202.726	217.068	129.138	2.00492	0.148675	13.4853	1.90953e-41	1.83979e-39				hypothetical protein;(source:Araport11)
AT1G47130	272.979	339.911	406.298	472.661	1413.85	1592.97	1474.97	1467.08	930.089	2.00104	0.12637	15.8348	1.79074e-56	2.89906e-54				hypothetical protein;(source:Araport11)
AT5G58680	353.836	577.963	631.335	728.88	2185.48	2487.21	2151.08	2339.1	1431.86	2.00104	0.219349	9.12262	7.33298e-20	2.61635e-18				ARM repeat superfamily protein;(source:Araport11)
AT5G22545	69.1085	97.2809	77.9763	112.315	344.305	371.351	369.289	304.394	218.252	1.99243	0.144917	13.7488	5.18123e-43	5.33779e-41				hypothetical protein;(source:Araport11)
AT5G22250	1187.98	1274.95	1580.73	1625.06	5561.37	5511.33	5796.85	5673.71	3526.5	1.99233	0.0898178	22.182	5.12871e-109	5.54787e-106		CCR4- ASSOCIATED FACTOR 1B (CAF1b)	CCR4- ASSOCIATED FACTOR 1B (CAF1b);CCR4- ASSOCIATED FACTOR 1B (AtCAF1b)	Encodes one of the homologs of the yeast CCR4-associated factor 1: AT3G44260 (CAF1a), AT5G22250 (CAF1b). Has mRNA deadenylation activity. Also plays a role in plant defense responses.
AT4G25810	895.646	924.741	998.644	1103.26	2813.04	3430.08	5781.51	3557.92	2438.11	1.99041	0.249429	7.97989	1.46466e-15	4.01568e-14		XYLOGLUCAN ENDOTRANSGLYCOSYLASE 6 (XTR6)	XYLOGLUCAN ENDOTRANSGLYCOSYLASE 6 (XTR6);XYLOGLUCAN ENDOTRANSGLUCOSYLASE/HYDROLASE 23 (XTH23)	xyloglucan endotransglycosylase-related protein (XTR6)
AT5G52760	190.74	216.307	234.613	246.86	753.319	781.052	1163.75	820.866	550.939	1.98926	0.138436	14.3696	8.03261e-47	9.70355e-45				Copper transport protein family;(source:Araport11)
AT5G07550	29.0256	33.19	11.6281	15.2094	90.3494	51.4466	74.5153	135.979	55.168	1.98734	0.349885	5.67999	1.34702e-08	1.88789e-07		GLYCINE-RICH PROTEIN 19 (GRP19)	(ATGRP19);GLYCINE-RICH PROTEIN 19 (GRP19)	member of Oleosin-like protein family
AT3G46080	576.365	564.229	669.639	755.789	2401.59	2461.95	2661.73	2631.01	1590.29	1.9869	0.0861831	23.0544	1.32927e-117	2.63617e-114				C2H2-type zinc finger family protein;(source:Araport11)
AT5G45110	2965.45	3260.63	3283.9	3810.53	11623.3	12325.7	14622.5	14087	8247.37	1.98386	0.0874354	22.6895	5.69127e-114	8.46506e-111		NPR1-LIKE PROTEIN 3 (NPR3)	NPR1-LIKE PROTEIN 3 (NPR3); (ATNPR3)	Encodes NPR3, a paralog of NPR1. Involved in negative regulation of defense responses against bacterial and oomycete pathogens. npr3 mutants has elevated level of PR1 expression. Interacts with TGA2, TGA3, TGA5 and TGA6 in yeast two hybrid assays. NPR3 and NPR4 are receptors for the immune signal salicylic acid. The mRNA is cell-to-cell mobile.
AT1G31290	208.017	149.927	162.793	150.924	584.829	621.1	758.303	709.837	418.216	1.98066	0.123486	16.0395	6.76921e-58	1.12653e-55		ARGONAUTE 3 (AGO3)	ARGONAUTE 3 (AGO3)	ARGONAUTE 3;(source:Araport11)
AT5G03210	447.132	494.416	560.883	677.402	2206.24	2068.15	2084.24	2216.84	1344.41	1.98038	0.101885	19.4374	3.72292e-84	1.45243e-81				Encodes a small polypeptide contributing to resistance to potyvirus.
AT1G73810	114.029	83.5471	131.329	118.165	439.538	399.412	484.35	461.581	278.994	1.98033	0.125956	15.7225	1.06137e-55	1.66174e-53				Core-2/I-branching beta-1,6-N-acetylglucosaminyltransferase family protein;(source:Araport11)
AT4G27140	85.0035	56.0796	140.905	85.4065	137.966	666.934	283.816	359.285	226.924	1.97633	0.522065	3.7856	0.000153336	0.00102994		SEED STORAGE ALBUMIN 1 (SESA1)	SEED STORAGE ALBUMIN 1 (SESA1); (AT2S1)	seed storage albumin 1;(source:Araport11)
AT5G35735	3494.13	3137.02	4502.79	4418.91	13447.4	15501.3	16520.5	15603.9	9578.25	1.97319	0.105785	18.6529	1.19719e-77	3.90283e-75				Auxin-responsive family protein;(source:Araport11)
AT5G46295	35.2453	29.7565	43.0922	25.7389	140.408	120.666	135.881	143.465	84.2815	1.97225	0.189414	10.4124	2.17655e-25	1.02977e-23				transmembrane protein;(source:Araport11)
AT4G17615	648.929	600.853	664.167	714.841	2269.72	2244.01	3208.54	2584.86	1616.99	1.97122	0.107071	18.4105	1.08194e-75	3.2185e-73				Member of AtCBL (Calcineurin B-like Calcium Sensor Proteins) family. Protein level is increased upon high salt, mannitol, and cold stresses. CBL1 interacts with CIPK23 and recruits the kinase to the plasma membrane where the substrate(s) of CIPK23 may reside. CBL1 localization is regulated by protein modification including myristolation and acylation.
AT4G24380	186.593	235.763	255.817	262.069	711.807	874.591	1213.07	869.52	576.153	1.96852	0.150457	13.0836	4.08531e-39	3.64128e-37				dihydrofolate reductase;(source:Araport11)
AT4G33920	2769.18	3038.6	3328.36	3770.76	11211.9	12302.3	13591.4	13182.5	7899.37	1.96285	0.0898483	21.8463	8.42777e-106	7.4283e-103		ARABIDOPSIS PP2C CLADE D 5 (APD5)	ARABIDOPSIS PP2C CLADE D 5 (APD5)	Protein phosphatase 2C family protein;(source:Araport11)
AT2G37430	24.8791	37.7679	58.1403	47.968	161.164	156.21	202.726	133.484	102.792	1.95665	0.229226	8.53593	1.39035e-17	4.44726e-16		ZINC FINGER OF ARABIDOPSIS THALIANA 11 (ZAT11)	ZINC FINGER OF ARABIDOPSIS THALIANA 11 (ZAT11)	Encodes a member of the zinc finger family of transcriptional regulators. It is expressed in many root tips, primary roots, cotyledons and hypocotyl. The protein is localized to the nucleus. Overexpression of ZAT11 causes increased root growth and increased sensitivity to nickel ions. The mRNA is cell-to-cell mobile.
AT5G49520	1977.89	2251.19	2503.45	2681.53	7701.68	9211.74	9977.38	9524.8	5728.71	1.95251	0.0969709	20.135	3.64385e-90	1.88514e-87		WRKY DNA-BINDING PROTEIN 48 (WRKY48)	WRKY DNA-BINDING PROTEIN 48 (WRKY48);ARABIDOPSIS THALIANA WRKY DNA-BINDING PROTEIN 48 (ATWRKY48)	Encodes WRKY48, a member of the WRKY Transcription Factor. WRKY48 is a stress- and pathogen-induced transcriptional activator that represses plant basal defense. The mRNA is cell-to-cell mobile.
AT1G11210	153.421	127.037	175.789	173.153	526.224	528.496	706.8	682.392	384.164	1.95136	0.13262	14.7139	5.24878e-49	6.86321e-47				cotton fiber protein, putative (DUF761);(source:Araport11)
AT2G17840	4407.74	4993.37	4823.59	5164.17	15415.6	17543.3	22796.2	18879.9	11753	1.945	0.0987651	19.6932	2.46701e-86	1.12904e-83		EARLY-RESPONSIVE TO DEHYDRATION 7 (ERD7)	EARLY-RESPONSIVE TO DEHYDRATION 7 (ERD7)	Identified as drought-inducible gene by differential hybridization. Upregulated by high light, drought, cold and salt stress determined by microarray analysis.
AT2G35710	144.437	128.182	173.053	183.682	421.224	498.564	894.184	601.303	380.579	1.94018	0.270931	7.16118	7.99831e-13	1.74148e-11		PLANT GLYCOGENIN-LIKE STARCH INITIATION PROTEIN 7 (PGSIP7)	PLANT GLYCOGENIN-LIKE STARCH INITIATION PROTEIN 7 (PGSIP7)	Nucleotide-diphospho-sugar transferases superfamily protein;(source:Araport11)
AT1G74450	5116.1	5245.16	6177.23	7339.11	22332.2	21942.4	23109.6	23798.9	14382.6	1.93346	0.0957343	20.1961	1.05859e-90	5.72551e-88		(ROH1D)	(ROH1D)	Plants overexpressing At1g74450 are stunted in height and have reduced male fertility.
AT5G04340	856.255	845.772	1251.73	1026.05	3416.19	3775.24	3894.52	4128.04	2399.22	1.93296	0.110272	17.5291	8.59173e-69	1.96602e-66		ZINC FINGER OF ARABIDOPSIS THALIANA 6 (ZAT6)	(C2H2); (ATZAT6);ZINC FINGER OF ARABIDOPSIS THALIANA 6 (ZAT6);COLD INDUCED ZINC FINGER PROTEIN 2 (CZF2)	Encodes a C2H2 zinc finger transcription factor that coordinately activates phytochelatin-synthesis related gene expression and directly targets GSH1 by binding to its promoter to positively regulate Cd accumulation and tolerance.
AT5G63770	1494.13	1510.72	1356.38	1630.91	4375.84	5148.4	7601.66	5743.57	3607.7	1.93266	0.181322	10.6588	1.58703e-26	7.88476e-25		DIACYLGLYCEROL KINASE 2 (DGK2)	DIACYLGLYCEROL KINASE 2 (ATDGK2);DIACYLGLYCEROL KINASE 2 (DGK2)	a member of the diacylglycerol kinase gene family. Encodes a functional diacylglycerol kinase. Involved in root elongation and plant development. Gene expression is induced by wounding or cold.
AT1G07135	2160.33	1727.02	2772.95	2744.71	7916.56	9309.96	9590.56	8995.85	5652.24	1.92877	0.164879	11.6981	1.3039e-31	8.25273e-30				glycine-rich protein;(source:Araport11)
AT5G66070	480.304	470.382	514.37	535.838	1600.65	1923.17	2075.47	1994.78	1199.37	1.92524	0.0866719	22.213	2.57443e-109	2.91744e-106		ABA-RELATED RING-TYPE E3 LIGASE (ATARRE)	ARABIDOPSIS TOXICOS EN LEVADURA 27 (ATL27);ABA-RELATED RING-TYPE E3 LIGASE (ATARRE)	E3 ubiquitin ligase that functions in negative regulation of ABA signaling.
AT2G38470	1327.57	1063.22	1662.13	1585.28	4369.74	5095.08	6663.64	5290.72	3382.17	1.92524	0.189248	10.1731	2.61538e-24	1.17215e-22		WRKY DNA-BINDING PROTEIN 33 (WRKY33)	WRKY DNA-BINDING PROTEIN 33 (WRKY33);WRKY DNA-BINDING PROTEIN 33 (ATWRKY33)	Member of the plant WRKY transcription factor family. Regulates the antagonistic relationship between defense pathways mediating responses to P. syringae and necrotrophic fungal pathogens. Located in nucleus. Involved in response to various abiotic stresses - especially salt stress. Regulates cytochrome P450 gene CYP94B1 to control apoplastic barrier formation in roots to confer salt tolerance.
AT2G39650	167.934	160.227	305.749	265.579	713.028	882.075	941.304	880.747	539.58	1.9245	0.243671	7.89794	2.83541e-15	7.5817e-14				DUF506 gene family member
AT4G27654	1053.21	1182.25	1440.51	1322.05	4480.84	4890.23	4881.85	4660.73	2988.96	1.92025	0.0850094	22.5887	5.60156e-113	7.40588e-110				transmembrane protein;(source:Araport11)
AT1G72240	98.1341	83.5471	111.492	129.865	322.328	438.699	432.846	400.453	252.171	1.91817	0.141506	13.5555	7.35585e-42	7.20389e-40				hypothetical protein;(source:Araport11)
AT4G35480	299.931	345.633	385.778	401.294	1201.4	1235.65	1579.07	1371.02	852.473	1.91417	0.108531	17.6371	1.27777e-69	3.15803e-67		RING-H2 FINGER A3B (RHA3B)	ARABIDOPSIS T??XICOS EN LEVADURA 45 (ATL45);RING-H2 FINGER A3B (RHA3B)	Encodes a putative RING-H2 finger protein RHA3b.
AT2G45760	22.8058	22.8896	31.4641	25.7389	101.338	95.41	87.6651	107.286	61.8247	1.91274	0.209883	9.11336	7.98672e-20	2.84533e-18		BON ASSOCIATION PROTEIN 2 (BAP2)	BON ASSOCIATION PROTEIN 2 (BAP2);BON ASSOCIATION PROTEIN 1-LIKE (BAL)	encodes a protein that is similar to BONZAI1-binding protein BAP1.
AT1G72950	170.007	176.25	224.353	256.219	765.528	764.215	767.07	802.154	490.725	1.91185	0.111782	17.1034	1.39938e-65	2.89587e-63		TIR-NBS12 (TN12)	TIR-NBS12 (TN12)	Disease resistance protein (TIR-NBS class);(source:Araport11)
AT1G76650	3411.89	2893.25	3272.95	3420.94	12053.1	10574.6	13630.8	12585	7730.31	1.9092	0.0796162	23.98	4.49147e-127	1.18765e-123		CALMODULIN-LIKE 38 (CML38)		Calmodulin like gene. Inducible by nitrate and hypoxia and involved in nitrate induced BR signaling and response to hypoxia.
AT2G35658	31.0988	20.6007	32.8321	28.0788	74.4772	98.2161	143.552	112.277	67.6415	1.90628	0.242836	7.85007	4.15801e-15	1.0946e-13				transmembrane protein;(source:Araport11)
AT3G48650	67.0353	35.4789	109.44	114.655	305.235	274.07	355.044	291.919	194.11	1.90621	0.354594	5.37575	7.62631e-08	9.59255e-07				pseudogene of pectinesterase;(source:Araport11)
AT5G22380	73.255	82.4026	102.6	100.616	266.165	267.522	524.895	283.186	212.58	1.90466	0.215708	8.82981	1.0485e-18	3.57482e-17		NAC DOMAIN CONTAINING PROTEIN 90 (NAC090)	NAC DOMAIN CONTAINING PROTEIN 90 (NAC090);NAC DOMAIN CONTAINING PROTEIN 90 (anac090)	NAC domain containing protein 90;(source:Araport11)
AT1G27730	3599.17	3538.74	5263.4	4610.78	14039.6	16584.5	16916.1	16126.7	10084.9	1.90386	0.152914	12.4505	1.38961e-35	1.02384e-33		SALT TOLERANCE ZINC FINGER (STZ)	(ZAT10);SALT TOLERANCE ZINC FINGER (STZ)	Related to Cys2/His2-type zinc-finger proteins found in higher plants. Compensated for a subset of calcineurin deficiency in yeast. Salt tolerance produced by ZAT10 appeared to be partially dependent on ENA1/PMR2, a P-type ATPase required for Li+ and Na+ efflux in yeast. The protein is localized to the nucleus, acts as a transcriptional repressor and is responsive to chitin oligomers. Also involv…
AT2G26530	359.364	418.88	743.511	606.035	1684.89	2033.54	2337.37	1863.79	1255.92	1.89582	0.258192	7.34268	2.09358e-13	4.8325e-12		(AR781)	(AR781)	Pheromone receptor-like protein involved in the early elicitor signaling events which occur within minutes and include ion fluxes across the plasma membrane, activation of MPKs and the formation of ROS related to PGPS1 and WRKY33.
AT3G10930	1002.76	1139.9	1292.77	1437.87	4521.13	4478.66	4512.56	4593.36	2872.38	1.89553	0.0896228	21.1501	2.75249e-99	1.77037e-96		IDA-LIKE7 (IDL7)	IDA-LIKE7 (IDL7)	Encodes a small secreted signaling peptide that processed both N- and C-terminally after translation and is rapidly induced in response to ROS and flg22-induced stress and may act as a negative modulator of stress-induced ROS signalling.
AT3G15540	813.407	751.924	648.435	850.555	2913.16	2436.7	2895.14	3107.57	1802.11	1.89116	0.0937145	20.18	1.46642e-90	7.75506e-88		INDOLE-3-ACETIC ACID INDUCIBLE 19 (IAA19)	INDOLE-3-ACETIC ACID INDUCIBLE 19 (IAA19);MASSUGU 2 (MSG2)	Primary auxin-responsive gene. Involved in the regulation stamen filaments development.
AT3G50930	2691.78	3104.98	4508.26	3877.22	11656.3	12860.7	14972.1	12899.3	8321.33	1.88513	0.180893	10.4213	1.98329e-25	9.40204e-24		CYTOCHROME BC1 SYNTHESIS (BCS1)	CYTOCHROME BC1 SYNTHESIS (BCS1);OUTER MITOCHONDRIAL MEMBRANE PROTEIN OF 66 KDA (OM66); (ATOM66); (ATBCS1)	Encodes a protein that is present in a homo-multimeric protein complex on the outer mitochondrial membrane and plays a role in cell death and amplifying salicylic acid signalling. The mRNA is cell-to-cell mobile.
AT4G24570	7691.78	7298.36	10672.5	10741.3	30887.3	34860.2	33998.7	34332.9	21310.4	1.88091	0.152405	12.3416	5.40849e-35	3.8652e-33		DICARBOXYLATE CARRIER 2 (DIC2)	DICARBOXYLATE CARRIER 2 (DIC2);PLANT UNCOUPLING MITOCHONDRIAL PROTEIN 4 (UCP4)	Encodes one of the mitochondrial dicarboxylate carriers (DIC): DIC1 (AT2G22500), DIC2 (AT4G24570), DIC3 (AT5G09470). The mRNA is cell-to-cell mobile.
AT3G52400	1485.83	1463.79	1932.99	1936.27	5464.92	6025.79	7237.85	6373.57	3990.13	1.88024	0.10664	17.6317	1.40794e-69	3.38446e-67		SYNTAXIN OF PLANTS 122 (SYP122)	(ATSYP122);SYNTAXIN OF PLANTS 122 (SYP122)	syntaxin protein, involved in the negative regulation of defense pathways such as programmed cell death, salicylic acid signalling pathway, jasmonic acid signalling pathway
AT2G41800	22.8058	41.2013	49.9322	53.8178	101.338	144.986	213.684	149.702	97.1833	1.87769	0.265438	7.07394	1.50595e-12	3.20559e-11		TEEBE, LONG IN THE MAYO-YOREME LANGUAGE (TEB)	TEEBE, LONG IN THE MAYO-YOREME LANGUAGE (TEB)	Encodes a DUF642 cell wall protein that is highly induced during the M/G1 phases of the cell cycle and is involved in hypocotyl cell elongation.
AT3G03280	49.7581	41.2013	57.4563	74.8769	153.838	214.205	204.917	238.276	129.316	1.86911	0.186836	10.004	1.4637e-23	6.36803e-22				PADRE protein up-regulated after infection by S. sclerotiorum.
AT4G30350	1834.83	1791.11	2045.17	2204.19	6733.47	7502.78	6840.07	7668.49	4577.51	1.86849	0.0733979	25.457	5.90844e-143	2.34349e-139		SMAX1-LIKE 2 (SMXL2)	SMAX1-LIKE 2 (SMXL2)	Encodes a member of an eight-gene family (SMAX1 and SMAX1-like) that has weak similarity to AtHSP101, a ClpB chaperonin required for thermotolerance. Regulates root and root hair development downstream of KAI2-mediated signaling.
AT3G04640	973.048	833.182	1155.28	1164.1	3449.15	3761.21	3780.56	3954.63	2383.9	1.856	0.0941312	19.7172	1.53548e-86	7.30828e-84				glycine-rich protein;(source:Araport11)
AT2G44990	1739.46	1297.84	1479.5	1533.81	5800.68	4263.52	5687.27	6170.22	3496.54	1.85568	0.109734	16.9108	3.74731e-64	7.37013e-62				More Axillary Branching; carotenoid cleavage dioxygenases.
AT1G74930	1673.12	2823.43	2878.28	2998.59	9089.89	9421.27	8781.85	10081.2	5968.45	1.84958	0.193353	9.56583	1.11305e-21	4.44436e-20		(ORA47)	(ORA47); (ERF018)	encodes a member of the DREB subfamily A-5 of ERF/AP2 transcription factor family. The protein contains one AP2 domain. There are 15 members in this subfamily including RAP2.1, RAP2.9 and RAP2.10. The mRNA is cell-to-cell mobile.
AT1G60470	29.0256	72.1023	63.6123	37.4385	122.094	101.958	284.912	218.316	116.182	1.84861	0.455694	4.0567	4.97713e-05	0.000373293		GALACTINOL SYNTHASE 4 (GolS4)	GALACTINOL SYNTHASE 4 (AtGolS4);GALACTINOL SYNTHASE 4 (GolS4)	Predicted to encode a galactinol synthase.
AT1G78070	1182.45	1328.74	1374.85	1219.09	3421.07	4054.92	6360.1	4325.14	2908.3	1.83086	0.207839	8.80902	1.26246e-18	4.28588e-17				Transducin/WD40 repeat-like superfamily protein;(source:Araport11)
AT1G63040	80.857	57.2241	101.232	29.2488	145.292	254.427	266.283	295.662	153.778	1.82963	0.410502	4.45706	8.30914e-06	7.32102e-05				a pseudogene member of the DREB subfamily A-4 of ERF/AP2 transcription factor family. The translated product contains one AP2 domain. There are 17 members in this subfamily including TINY.
AT1G32960	106.427	167.094	142.273	152.094	429.77	539.721	553.386	466.572	319.667	1.82528	0.136079	13.4134	5.04848e-41	4.80575e-39		(SBT3.3)	(ATSBT3.3); (SBT3.3)	Subtilase family protein;(source:Araport11)
AT3G09870	73.9461	57.2241	92.3404	116.995	294.246	344.224	280.528	274.454	191.745	1.81526	0.168828	10.7521	5.79252e-27	2.95183e-25		SMALL AUXIN UPREGULATED RNA 48 (SAUR48)	SMALL AUXIN UPREGULATED RNA 48 (SAUR48)	SAUR-like auxin-responsive protein family;(source:Araport11)
AT1G20740	42.8473	24.0341	35.5682	28.0788	105.001	100.087	127.114	139.722	75.3065	1.81342	0.213435	8.49634	1.95659e-17	6.17546e-16				transport/golgi organization-like protein (DUF833);(source:Araport11)
AT5G67020	28.3345	32.0455	45.8282	53.8178	61.0469	124.407	242.175	128.494	89.5186	1.80123	0.452739	3.97852	6.93451e-05	0.000502367				hypothetical protein;(source:Araport11)
AT3G45960	1337.25	1404.28	1489.07	1577.1	3694.56	4932.32	6131.08	5470.36	3254.5	1.80089	0.119776	15.0355	4.29829e-51	5.94713e-49		EXPANSIN-LIKE A3 (EXLA3)	(ATEXPL3); (ATHEXP BETA 2.3);EXPANSIN-LIKE A3 (EXLA3);EXPANSIN-LIKE A3 (ATEXLA3); (EXPL3)	member of EXPANSIN-LIKE. Naming convention from the Expansin Working Group (Kende et al, 2004. Plant Mol Bio)
AT5G52750	311.679	327.322	389.198	460.961	1130.59	1246.88	1650.3	1143.97	832.612	1.7996	0.137231	13.1136	2.75101e-39	2.47051e-37				Heavy metal transport/detoxification superfamily protein;(source:Araport11)
AT1G18300	6607.47	5476.34	7604.75	8655.3	24406.6	23720.6	25104	25279.7	15856.8	1.79725	0.105436	17.0459	3.7475e-65	7.68819e-63		NUDIX HYDROLASE HOMOLOG 4 (NUDT4)	NUDIX HYDROLASE HOMOLOG 4 (atnudt4);NUDIX HYDROLASE HOMOLOG 4 (NUDT4)	nudix hydrolase homolog 4;(source:Araport11)
AT5G13320	30.4078	66.3799	23.9401	53.8178	183.141	112.247	185.192	111.029	95.7694	1.79438	0.289285	6.20282	5.54618e-10	9.25582e-09				Encodes an enzyme capable of conjugating amino acids to 4-substituted benzoates. 4-HBA (4-hydroxybenzoic acid) and pABA (4-aminobenzoate) may be targets of the enzyme in Arabidopsis, leading to the production of pABA-Glu, 4HBA-Glu, or other related compounds. This enzyme is involved in disease-resistance signaling. It is required for the accumulation of salicylic acid, activation of defense respo…
AT2G05810	78.0926	84.6916	74.5563	93.5962	317.444	218.882	326.552	276.949	183.845	1.79327	0.154135	11.6344	2.7546e-31	1.7251e-29				ARM repeat superfamily protein;(source:Araport11)
AT3G28340	2037.32	2304.98	2839.3	3088.67	8727.27	8829.16	8960.47	9022.05	5726.15	1.7916	0.103291	17.3452	2.14492e-67	4.64044e-65		GALACTURONOSYLTRANSFERASE-LIKE 10 (GATL10)	GALACTURONOSYLTRANSFERASE-LIKE 10 (GATL10);GALACTINOL SYNTHASE 8 (GolS8)	Encodes a protein with putative galacturonosyltransferase activity.
AT4G17230	1919.83	2142.47	2258.58	2329.37	6243.88	7482.2	8590.08	7396.53	4795.37	1.78107	0.0905704	19.6651	4.29544e-86	1.89302e-83		SCARECROW-LIKE 13 (SCL13)	SCARECROW-LIKE 13 (SCL13)	Encodes a scarecrow-like protein (SCL13). Member of GRAS gene family. Regulated by heat shock.
AT1G05020	20.7326	19.4562	36.2522	21.0591	81.8029	81.3791	95.3358	81.0886	54.6383	1.76652	0.238261	7.41421	1.22348e-13	2.8686e-12		ANTH PROTEIN 180 (AP180)	(PICALM6);ANTH PROTEIN 180 (AP180)	ENTH/ANTH/VHS superfamily protein;(source:Araport11)
AT5G27420	516.932	501.283	698.367	650.493	1913.21	1997.06	2160.94	1938.64	1297.12	1.75746	0.0998504	17.6009	2.42517e-69	5.71427e-67		CARBON/NITROGEN INSENSITIVE 1 (CNI1)	ARABIDOPSIS TOXICOS EN LEVADURA 31 (ATL31);CARBON/NITROGEN INSENSITIVE 1 (CNI1)	Encodes CNI1 (Carbon/Nitrogen Insensitive1) (also named as ATL31), a RING type ubiquitin ligase that functions in the Carbon/Nitrogen response for growth phase transition in Arabidopsis seedlings. The mRNA is cell-to-cell mobile.
AT2G27080	5968.21	5756.74	7340.72	7466.63	20238.3	21958.3	24559.4	22749.7	14504.8	1.75424	0.0897609	19.5435	4.68861e-85	1.92379e-82		NDR/HIN1-LIKE 13 (NHL13)	NDR/HIN1-LIKE 13 (NHL13)	Late embryogenesis abundant (LEA) hydroxyproline-rich glycoprotein family;(source:Araport11)
AT2G44500	1187.98	1221.16	1246.94	1556.04	3850.84	4185.88	5145.94	4375.04	2846.23	1.75408	0.0995706	17.6164	1.8434e-69	4.38691e-67				O-fucosyltransferase family protein;(source:Araport11)
AT2G01180	375.259	355.934	475.382	485.53	1183.09	1362.87	1702.89	1437.14	922.262	1.74869	0.122121	14.3194	1.65572e-46	1.97014e-44				Encodes phosphatidate phosphatase. Up-regulated by genotoxic stress (gamma ray or UV-B) and elicitor treatments with mastoparan and harpin. Expressed in roots and leaves.
AT3G29000	181.064	204.862	270.181	235.16	748.435	653.839	820.764	774.708	486.127	1.74771	0.120678	14.4824	1.56485e-47	1.92955e-45				Calcium-binding EF-hand family protein;(source:Araport11)
AT5G58120	153.421	191.128	223.669	181.343	507.91	487.339	945.687	573.858	408.044	1.7461	0.258423	6.75677	1.41106e-11	2.75929e-10		DANGEROUS MIX 10 (DM10)	DANGEROUS MIX 10 (DM10)	DM10 is a singleton TIR-NLR, and causal QTL responsible for severe hybrid necrosis.
AT5G21960	706.289	843.483	1515.75	1275.25	3638.4	3677.03	3334.56	3894.75	2360.69	1.74435	0.253453	6.88234	5.88781e-12	1.19047e-10		ETHYLENE RESPONSE FACTOR 016 (ERF016)	ETHYLENE RESPONSE FACTOR 016 (ERF016)	encodes a member of the DREB subfamily A-5 of ERF/AP2 transcription factor family. The protein contains one AP2 domain. There are 15 members in this subfamily including RAP2.1, RAP2.9 and RAP2.10.
AT2G05940	4801.66	5074.63	6259.31	6927.29	17409.4	19782.6	19885.7	19942.8	12510.4	1.73995	0.10101	17.2256	1.70559e-66	3.62407e-64		RPM1-INDUCED PROTEIN KINASE (RIPK)	RPM1-INDUCED PROTEIN KINASE (RIPK);PBS1-LIKE 14 (PBL14)	Encodes a receptor-like cytoplasmic kinase that phosphorylates the host target RIN4, leading to the activation of a plant innate immune receptor RPM1.
AT5G64905	28.3345	37.7679	43.0922	58.4976	129.419	121.601	163.276	134.732	89.5901	1.7363	0.206775	8.39704	4.57855e-17	1.40776e-15		ELICITOR PEPTIDE 3 PRECURSOR (PROPEP3)	ELICITOR PEPTIDE 3 PRECURSOR (PROPEP3)	elicitor peptide 3 precursor;(source:Araport11)
AT3G23170	2096.06	2106.99	2627.26	2146.86	6672.43	7442.91	7843.83	7921.74	4857.26	1.7337	0.0818976	21.1692	1.83802e-99	1.21503e-96		PROLINE/SERINE-RICH PROTEIN (PRP)	HYPOXIA RESPONSE UNKNOWN PROTEIN 39 (HUP39);PROLINE/SERINE-RICH PROTEIN (PRP)	PRP is a proline/serine rich protein of unknown function. It interacts with defense related MAP kinase MPK6 and others. It's expression is induced by PAMP elicitors. May play a role in response to pathogens.
AT4G01250	542.502	597.419	732.567	678.572	1984.02	2109.31	2258.47	2129.51	1379.05	1.73339	0.0885629	19.5725	2.65521e-85	1.10857e-82		(WRKY22)	(WRKY22); (AtWRKY22)	AtWRKY22 is a member of WRKY Transcription Factor; Group II-e. It is involved in regulation of dark induced leaf senescence.
AT4G01540	203.179	181.972	198.361	219.951	548.201	650.097	715.566	757.243	434.321	1.73336	0.111355	15.566	1.23831e-54	1.88906e-52		NAC WITH TRANSMEMBRANE MOTIF1 (NTM1)	NAC WITH TRANSMEMBRANE MOTIF1 (NTM1);ARABIDOPSIS NAC DOMAIN CONTAINING PROTEIN 68 (ANAC068)	Encodes a membrane-bound NAC (for NAM, ATAF1/2, CUC2) transcription factor, designated NTM1 (for NAC with transmembrane motif1). NTM1 regulates cell division in Arabidopsis.
AT5G45340	2236.35	2111.57	2684.71	2597.29	7143.71	8057.47	8628.44	8178.72	5204.78	1.73251	0.0832413	20.8131	3.29187e-96	1.91073e-93		CYTOCHROME P450, FAMILY 707, SUBFAMILY A, POLYPEPTIDE 3 (CYP707A3)	CYTOCHROME P450, FAMILY 707, SUBFAMILY A, POLYPEPTIDE 3 (CYP707A3)	Encodes a protein with ABA 8'-hydroxylase activity; involved in ABA catabolism. Mutant analyses show that disruption in the gene results in more drought tolerance whereas overexpression results in increased transpiration rate and reduced drought tolerance. Gene involved in postgermination growth. Plant P450 CYP707A3, ABA 8'-hydroxylase, binds enantioselectively (+)-ABA but not (-)-ABA, whereas th…
AT1G58420	505.874	545.917	658.011	762.809	1927.86	2015.77	2146.7	2103.31	1333.28	1.7315	0.106135	16.3141	7.83348e-60	1.3809e-57				Uncharacterized conserved protein UCP031279;(source:Araport11)
AT2G00820	105.736	106.437	109.44	141.564	327.211	333.935	362.714	499.007	248.256	1.72343	0.154684	11.1416	7.8682e-29	4.40582e-27				novel transcribed region;(source:Araport11)
AT5G52310	1616.45	2313	2167.61	1646.12	5619.98	5188.62	8762.13	5958.14	4159	1.72119	0.225774	7.62349	2.46916e-14	6.05161e-13		LOW-TEMPERATURE-INDUCED 78 (LTI78)	COLD REGULATED 78 (COR78);LOW-TEMPERATURE-INDUCED 78 (LTI78); (LTI140);RESPONSIVE TO DESICCATION 29A (RD29A)	cold regulated gene, the 5' region of cor78 has cis-acting regulatory elements that can impart cold-regulated gene expression The mRNA is cell-to-cell mobile.
AT1G77640	456.116	520.739	671.007	563.917	1625.07	1950.29	1980.14	1721.57	1186.11	1.71774	0.108676	15.806	2.82814e-56	4.54757e-54				encodes a member of the DREB subfamily A-5 of ERF/AP2 transcription factor family. The protein contains one AP2 domain. There are 15 members in this subfamily including RAP2.1, RAP2.9 and RAP2.10.
AT1G57990	790.602	851.494	1055.42	964.04	2857	3016.64	3246.9	2841.84	1952.99	1.70784	0.0871365	19.5996	1.55785e-85	6.6203e-83		PURINE PERMEASE 18 (PUP18)	PURINE PERMEASE 18 (ATPUP18);PURINE PERMEASE 18 (PUP18)	Member of a family of proteins related to PUP1, a purine transporter. May be involved in the transport of purine and purine derivatives such as cytokinins, across the plasma membrane.
AT1G70390	214.236	238.052	256.501	338.116	807.04	802.566	874.459	910.688	555.207	1.70625	0.117037	14.5787	3.8356e-48	4.82961e-46				F-box and associated interaction domains-containing protein;(source:Araport11)
AT3G21150	46.9938	40.0568	67.0323	49.138	118.431	150.598	264.091	133.484	108.728	1.70382	0.253457	6.72234	1.78825e-11	3.47402e-10		B-BOX DOMAIN PROTEIN 32 (BBX32)	B-BOX DOMAIN PROTEIN 32 (BBX32);EMF1-INTERACTING PROTEIN 6 (EIP6); (ATBBX32)	Encodes a protein with a B-box domain predicted to act as a transcription factor. Expression of the BBX32 gene is affected by monochromatic red light. Genetic analysis shows BBX32 is under circadian control; it is a morning gene under clock regulation.
AT5G64660	897.72	964.798	1059.52	1134.85	3085.31	3219.62	3454	3415.7	2153.94	1.70145	0.074711	22.7738	8.34677e-115	1.32424e-111		CYS, MET, PRO, AND GLY PROTEIN 2 (CMPG2)	CYS, MET, PRO, AND GLY PROTEIN 2 (CMPG2); (ATCMPG2)	CYS, MET, PRO, and GLY protein 2;(source:Araport11)
AT5G56980	941.258	1174.24	1194.27	1336.09	2850.89	3764.02	4885.14	3580.38	2465.78	1.69945	0.189799	8.95396	3.42957e-19	1.19323e-17				Pathogen-associated molecular pattern-induced gene.Responsive to jasmonic acid and wounding.
AT5G19560	84.3124	74.3913	60.8763	57.3276	178.257	174.918	269.57	280.691	147.543	1.69781	0.196003	8.66217	4.62858e-18	1.52142e-16				Encodes a member of KPP-like gene family, homolog of KPP (kinase partner protein) gene in tomato. Also a member of the RopGEF (guanine nucleotide exchange factor) family, containing the novel PRONE domain (plant-specific Rop nucleotide exchanger), which is exclusively active towards members of the Rop subfamily.
AT1G19020	384.243	378.823	472.646	455.111	1286.87	1325.45	1568.11	1307.4	897.331	1.69775	0.0941685	18.0289	1.15665e-72	3.12795e-70		SMALL DEFENSE-ASSOCIATED PROTEIN 1 (SDA1)	SMALL DEFENSE-ASSOCIATED PROTEIN 1 (SDA1);HYPOXIA RESPONSE UNKNOWN PROTEIN 35 (HUP35)	Modulates defense against bacterial pathogens and tolerance to oxidative stress.
AT1G56510	82.9302	84.6916	84.1324	80.7267	197.792	195.497	528.182	154.692	176.081	1.69485	0.420907	4.02666	5.6574e-05	0.00041812		WHITE RUST RESISTANCE 4 (WRR4)	WHITE RUST RESISTANCE 4 (WRR4);ACTIVATED DISEASE RESISTANCE 2 (ADR2);WHITE RUST RESISTANCE 4 A (WRR4A)	TIR-NB-LRR protein that confers resistance to four races of Albugo candida. The mRNA is cell-to-cell mobile.
AT2G40140	5283.35	5114.69	6140.98	6813.8	17971	18575	18978.4	20061.3	12367.3	1.69472	0.0831761	20.375	2.78517e-92	1.54143e-89		(CZF1)	(CZF1); (ZFAR1);(SALT-INDUCIBLE ZINC FINGER 2 (SZF2); (ATSZF2);TANDEM ZINC FINGER 10 (TZF10); (ATC3H29)	Putative zinc-finger protein with ankyrin-repeat domains. Mutants demonstrate susceptibility to pathogens and decreased salt tolerance.
AT3G60930	774.015	703.856	733.251	795.567	2082.92	2495.63	2278.2	2833.11	1587.07	1.68819	0.0901097	18.7348	2.57604e-78	8.75779e-76				transposable_element_gene;(source:Araport11);similar to unknown protein [Arabidopsis thaliana] (TAIR:AT4G06603.1);(source:TAIR10)
AT1G76640	65.6531	194.562	212.725	249.2	539.655	689.384	536.949	550.155	379.785	1.68444	0.394299	4.27198	1.93742e-05	0.000159098		CALMODULIN LIKE 39 (CML39)	CALMODULIN LIKE 39 (CML39)	Calcium-binding EF-hand family protein;(source:Araport11)
AT1G22470	55.2868	38.9124	44.4602	52.6478	98.896	168.371	192.863	154.692	100.766	1.68247	0.213498	7.8805	3.26062e-15	8.68939e-14				Hypothetical protein;(source:Araport11). Target of SR45.
AT4G39890	190.74	189.984	188.785	223.461	605.585	568.718	786.794	571.363	415.679	1.68036	0.120177	13.9823	1.99826e-44	2.17145e-42		RAB GTPASE HOMOLOG H1C (RABH1c)	RAB GTPASE HOMOLOG H1C (AtRABH1c);RAB GTPASE HOMOLOG H1C (RABH1c)	RAB GTPase homolog H1C;(source:Araport11)
AT2G24600	514.859	597.419	600.555	703.141	1583.56	1910.07	2360.38	1837.59	1263.45	1.67431	0.117256	14.279	2.95621e-46	3.48276e-44				Ankyrin repeat family protein;(source:Araport11)
AT5G47230	717.346	725.601	985.648	987.439	2587.17	3154.14	2444.76	2708.36	1788.81	1.67372	0.114841	14.5742	4.09879e-48	5.13384e-46		ETHYLENE RESPONSIVE ELEMENT BINDING FACTOR 5 (ERF5)	ETHYLENE RESPONSIVE ELEMENT BINDING FACTOR 5 (ERF5); (ATMACD1); (ERF102);ETHYLENE RESPONSIVE ELEMENT BINDING FACTOR 5 (ATERF5);ETHYLENE RESPONSIVE ELEMENT BINDING FACTOR- 5 (ATERF-5)	encodes a member of the ERF (ethylene response factor) subfamily B-3 of ERF/AP2 transcription factor family (ATERF-5). The protein contains one AP2 domain. There are 18 members in this subfamily including ATERF-1, ATERF-2, AND ATERF-5. The mRNA is cell-to-cell mobile.
AT5G05410	1188.67	985.398	1184.69	1387.56	3845.96	4026.86	3334.56	3879.78	2479.18	1.66864	0.0923779	18.0631	6.21772e-73	1.72057e-70		DRE-BINDING PROTEIN 2A (DREB2A)	DEHYDRATION-RESPONSIVE ELEMENT BINDING PROTEIN 2 (DREB2);DRE-BINDING PROTEIN 2A (DREB2A)	Encodes a transcription factor that specifically binds to DRE/CRT cis elements (responsive to drought and low-temperature stress). Belongs to the DREB subfamily A-2 of ERF/AP2 transcription factor family (DREB2A). There are eight members in this subfamily including DREB2B. The protein contains one AP2 domain. Overexpression of transcriptional activation domain of DREB2A resulted in significant dr…
AT4G12735	24.188	36.6234	20.5201	18.7192	63.4888	79.5083	85.4735	84.8312	51.6691	1.66856	0.240462	6.93898	3.94933e-12	8.14437e-11				Encodes a peroxisomal protein.
AT3G17800	2400.14	2530.45	3155.99	3149.51	8070.4	8941.41	9209.22	9481.13	5867.28	1.66808	0.0911775	18.2948	9.09633e-75	2.60812e-72		(DUF760?5)	(DUF760?5); (DUF760-6)	mRNA level of the MEB5.2 gene (At3g17800) remains unchanged after cutting the inflorescence stem. Interacts with chloroplast chaperone CLPC1, which unfolds and delivers substrates to the stromal CLPPRT protease complex for degradation. Likely involved in senescence. Forms a small module with CLPD, connecting to DUF179-3, CLPX1, and CLPB3.
AT2G01670	1488.6	1534.75	1771.57	1835.65	4707.94	5501.04	5313.6	5520.26	3459.18	1.66689	0.0787231	21.1741	1.65561e-99	1.12572e-96		NUDIX HYDROLASE HOMOLOG 17 (NUDT17)	NUDIX HYDROLASE HOMOLOG 17 (atnudt17);NUDIX HYDROLASE HOMOLOG 17 (NUDT17)	nudix hydrolase homolog 17;(source:Araport11)
AT3G45970	1241.88	1212.01	1473.34	1410.96	3307.52	4132.56	5274.15	4219.1	2783.94	1.66529	0.115629	14.402	5.02493e-47	6.10119e-45		EXPANSIN-LIKE A1 (EXLA1)	EXPANSIN-LIKE A1 (ATEXLA1);EXPANSIN L1 (EXPL1); (ATEXPL1); (ATHEXP BETA 2.1);EXPANSIN-LIKE A1 (EXLA1)	member of EXPANSIN-LIKE. Naming convention from the Expansin Working Group (Kende et al, 2004. Plant Mol Bio) The mRNA is cell-to-cell mobile.
AT4G01950	435.384	401.713	501.374	572.106	1395.53	1652.84	1573.59	1422.17	994.338	1.66397	0.101188	16.4443	9.20725e-61	1.65996e-58				putative sn-glycerol-3-phosphate 2-O-acyltransferase
AT4G30290	156.876	130.471	197.677	156.774	438.317	478.921	648.722	480.294	336.006	1.66368	0.146169	11.3819	5.14956e-30	3.04092e-28		XYLOGLUCAN ENDOTRANSGLUCOSYLASE/HYDROLASE 19 (XTH19)	XYLOGLUCAN ENDOTRANSGLUCOSYLASE/HYDROLASE 19 (ATXTH19);XYLOGLUCAN ENDOTRANSGLUCOSYLASE/HYDROLASE 19 (XTH19)	Encodes a xyloglucan endotransglucosylase/hydrolase with only only the endotransglucosylase (XET; EC 2.4.1.207) activity towards xyloglucan and non-detectable endohydrolytic (XEH; EC 3.2.1.151) activity. Expressed throughout both the main and the lateral root, with intensive expression at the dividing and elongating regions. Is expressed in lateral root primordia but expression ceases after later…
AT5G36925	82.2391	94.9919	109.44	106.466	273.49	294.648	356.139	313.127	203.818	1.6588	0.134087	12.3711	3.74757e-35	2.70257e-33		ARACIN1 (ARACIN1)	ARACIN1 (ARACIN1)	hypothetical protein;(source:Araport11)
AT2G26695	100.898	76.6802	70.4523	60.8375	282.037	233.848	203.821	264.474	161.631	1.65387	0.166147	9.95427	2.416e-23	1.03783e-21				Ran BP2/NZF zinc finger-like superfamily protein;(source:Araport11)
AT2G22500	9214.24	9251.99	12575.4	12291.5	31635.7	34979	35273.1	34447.7	22458.6	1.65362	0.0983311	16.8169	1.83604e-63	3.58147e-61		UNCOUPLING PROTEIN 5 (UCP5)	UNCOUPLING PROTEIN 5 (UCP5);PLANT UNCOUPLING MITOCHONDRIAL PROTEIN 5 (ATPUMP5);DICARBOXYLATE CARRIER 1 (DIC1)	Encodes one of the mitochondrial dicarboxylate carriers (DIC): DIC1 (AT2G22500), DIC2 (AT4G24570), DIC3 (AT5G09470).
AT2G01430	291.638	223.174	224.353	232.82	750.877	645.42	804.327	859.54	504.019	1.64687	0.114762	14.3504	1.05937e-46	1.26688e-44		HOMEOBOX-LEUCINE ZIPPER PROTEIN 17 (HB17)	HOMEOBOX-LEUCINE ZIPPER PROTEIN 17 (ATHB17);ARABIDOPSIS THALIANA HOMEOBOX-LEUCINE ZIPPER PROTEIN 17 (ATHB-17);HOMEOBOX-LEUCINE ZIPPER PROTEIN 17 (HB17)	ATHB17 is a member of the HD-Zip transcription factor family. It is expressed most strongly in roots at different stages of development and induced by ABA, paraquat, drought, and NaCl treatments. Loss of function mutants are more sensitive to salt and drought stress.The protein is nuclear localized and has been shown to bind to the promoter of SIG5 and other genes.
AT5G66210	2378.02	2520.15	2623.15	2931.9	6514.93	7784.33	10042	8362.11	5394.58	1.64606	0.108538	15.1657	5.96515e-52	8.55172e-50		CALCIUM-DEPENDENT PROTEIN KINASE 28 (CPK28)	CALCIUM-DEPENDENT PROTEIN KINASE 28 (CPK28)	Calcium Dependent Protein Kinase. Functions in the BIK1 innate immune response pathway.
AT1G16370	82.2391	113.304	103.968	134.544	316.223	319.904	397.78	300.652	221.077	1.64018	0.149086	11.0016	3.75315e-28	2.00713e-26		ORGANIC CATION/CARNITINE TRANSPORTER 6 (OCT6)	ARABIDOPSIS THALIANA ORGANIC CATION/CARNITINE TRANSPORTER 6 (ATOCT6);ORGANIC CATION/CARNITINE TRANSPORTER 6 (OCT6)	organic cation/carnitine transporter 6;(source:Araport11)
AT3G11020	29.7167	33.19	41.0402	38.6084	92.7913	124.407	113.965	111.029	73.0934	1.63922	0.194646	8.42156	3.71508e-17	1.1482e-15		DRE/CRT-BINDING PROTEIN 2B (DREB2B)	DRE/CRT-BINDING PROTEIN 2B (DREB2B);DEHYDRATION-RESPONSIVE ELEMENT BINDING PROTEIN 2 (DREB2)	encodes a member of the DREB subfamily A-2 of ERF/AP2 transcription factor family (DREB2B). The protein contains one AP2 domain. There are eight members in this subfamily including DREB2A.
AT5G59550	4197.65	4417.7	5669.7	5753.82	15037.1	15736.1	15560.6	16051.8	10303.1	1.63856	0.0934324	17.5373	7.43406e-69	1.71763e-66		BCA2A ZINC FINGER ATL 9 (BTL09)	BCA2A ZINC FINGER ATL 9 (BTL09)	Encodes an ABA- and drought-induced RING-DUF1117 gene whose mutation results in hyposensitive phenotypes toward ABA in terms of germination rate and stomatal closure and markedly reduced tolerance to drought stress relative to wild-type plants.
AT5G01380	48.376	69.8133	47.8802	53.8178	112.326	135.632	287.103	142.217	112.146	1.63428	0.267475	6.11004	9.96055e-10	1.60163e-08				Homeodomain-like superfamily protein;(source:Araport11)
AT4G12410	83.6213	84.6916	101.916	126.355	315.002	272.199	340.798	291.919	202.063	1.63062	0.140823	11.5792	5.25106e-31	3.25429e-29		SMALL AUXIN UPREGULATED RNA 35 (SAUR35)	SMALL AUXIN UPREGULATED RNA 35 (SAUR35)	SAUR-like auxin-responsive protein family;(source:Araport11)
AT1G65390	131.306	93.8474	136.801	107.636	284.479	287.165	538.044	353.047	241.541	1.62913	0.198167	8.221	2.01818e-16	5.90759e-15		PHLOEM PROTEIN 2 A5 (PP2-A5)	PHLOEM PROTEIN 2 A5 (PP2-A5);PHLOEM PROTEIN 2 A5 (ATPP2-A5)	Phloem Protein2 family gene encoding a two-domain protein containing predicted lectin and Toll/Interleukin-1 receptor domains, which is induced upon spider mite attack and improves the ability to defend against T. urticae by participating in the tight regulation of hormonal cross talk upon mite feeding.
AT1G73550	46.9938	54.9351	62.2443	67.8572	168.489	196.432	187.384	155.94	117.534	1.62588	0.160753	10.1141	4.78167e-24	2.1073e-22		GLYCOSYLPHOSPHATIDYLINOSITOL-ANCHORED LIPID PROTEIN TRANSFER 8 (LTPG8)	GLYCOSYLPHOSPHATIDYLINOSITOL-ANCHORED LIPID PROTEIN TRANSFER 8 (LTPG8)	Encodes a Protease inhibitor/seed storage/LTP family protein
AT2G41010	3782.31	4001.11	5556.84	4761.7	12314.4	14072	14816.5	14660.8	9245.71	1.62557	0.10543	15.4184	1.23052e-53	1.83024e-51		CALMODULIN (CAM)-BINDING PROTEIN OF 25 KDA (CAMBP25)	CALMODULIN (CAM)-BINDING PROTEIN OF 25 KDA (ATCAMBP25);CALMODULIN (CAM)-BINDING PROTEIN OF 25 KDA (CAMBP25)	Encodes a novel calmodulin binding protein whose gene expression is induced by dehydration and ionic (salt) and non-ionic (mannitol) osmotic stress. Lines over-expressing this gene are more sensitive and anti-sense lines are more tolerant to osmotic stress, suggesting this gene may be a negative regulator of response to osmotic stress.
AT4G27657	629.579	608.864	868	699.631	2080.48	2353.45	2093	2141.99	1434.37	1.62446	0.100188	16.2141	4.01224e-59	6.96958e-57				hypothetical protein;(source:Araport11)
AT1G17710	74.6372	56.0796	72.5043	43.2882	251.513	166.5	179.713	177.147	127.673	1.62319	0.19162	8.47089	2.43526e-17	7.63562e-16		PHOSPHOETHANOLAMINE/PHOSPHOCHOLINE PHOSPHATASE 1 (PEPC1)	(ATPEPC1);PHOSPHOETHANOLAMINE/PHOSPHOCHOLINE PHOSPHATASE 1 (PEPC1);ARABIDOPSIS THALIANA PHOSPHOETHANOLAMINE/PHOSPHOCHOLINE PHOSPHATASE 1 (ATPEPC1)	Encodes a phosphoethanolamine/phosphocholine phosphatase. It is likely to be involved in the liberation of inorganic phosphate from intracellular sources. Expression is upregulated in the shoot of cax1/cax3 mutant.
AT4G14690	144.437	111.015	178.525	138.054	420.003	485.468	462.433	410.433	293.796	1.62167	0.128817	12.589	2.42851e-36	1.87642e-34		EARLY LIGHT-INDUCIBLE PROTEIN 2 (ELIP2)	EARLY LIGHT-INDUCIBLE PROTEIN 2 (ELIP2)	Encodes an early light-induced protein. ELIPs are thought not to be directly involved in the synthesis and assembly of specific photosynthetic complexes, but rather affect the biogenesis of all chlorophyll-binding complexes. A study (PMID 17553115) has shown that the chlorophyll synthesis pathway was downregulated as a result of constitutive ELIP2 expression, leading to decreased chlorophyll avai…
AT4G17090	5796.13	5985.64	6407.06	6888.68	17397.1	18519.8	20827	20116.2	12742.2	1.61615	0.0707984	22.8276	2.44232e-115	4.1516e-112		CHLOROPLAST BETA-AMYLASE (CT-BMY)	CHLOROPLAST BETA-AMYLASE (CT-BMY);BETA-AMYLASE 3 (BAM3);BETA-AMYLASE 8 (BMY8); (ATBAM3)	Encodes a beta-amylase targeted to the chloroplast. Transgenic BMY8 RNAi lines fail to accumulate maltose during cold shock suggesting that maltose accumulation coincides with BMY8 expression. Apart from maltose, the sugar content of the RNAi lines were similar to wildtype (glucose and sucrose unaffected).BAM3 activity declines 2 and 4 days after start of cold stress despite an increase in transc…
AT2G27500	1349	1416.87	1705.22	1642.61	3897.23	4439.37	5846.17	4548.45	3105.61	1.61547	0.112169	14.4022	5.01464e-47	6.10119e-45				Glycosyl hydrolase superfamily protein;(source:Araport11)
AT4G19230	1129.92	1236.04	1153.91	1477.65	3572.47	3432.89	4435.85	3803.68	2530.3	1.61156	0.0967422	16.6583	2.63308e-62	4.93402e-60		CYTOCHROME P450, FAMILY 707, SUBFAMILY A, POLYPEPTIDE 1 (CYP707A1)	CYTOCHROME P450, FAMILY 707, SUBFAMILY A, POLYPEPTIDE 1 (CYP707A1)	Encodes a protein with ABA 8'-hydroxylase activity, involved in ABA catabolism. Member of the CYP707A gene family. CYP707A1 appears to play an important role in determining the ABA levels in dry seeds. Gene involved in postgermination growth. Overexpression of CYP707A1 leads to a decrease in ABA levels and a reduction in after-ripening period to break dormancy.
AT4G27280	5109.19	4891.51	7469.31	6460.47	16680.5	18185	19165.8	19058.3	12127.5	1.61069	0.152637	10.5525	4.94777e-26	2.39811e-24		CA2+-DEPENDENT MODULATOR OF ICR1 (CMI1)	CA2+-DEPENDENT MODULATOR OF ICR1 (CMI1)	EF-hand Ca2 + -binding protein, which is a Ca2+-dependent transducer of auxin-regulated gene expression and interacts with ICR1.
AT5G13190	756.738	931.608	963.076	876.294	2015.77	2583.55	3748.78	2413.95	1786.22	1.60948	0.212337	7.57983	3.46018e-14	8.4026e-13				Encodes a plasma membrane localized LITAF domain protein that interacts with LSD1 and acts as a negative regulation of hypersensitive cell death.
AT1G29290	147.892	132.76	194.941	154.434	514.015	442.44	486.541	494.017	320.88	1.60634	0.117556	13.6645	1.65454e-42	1.66842e-40		C-TERMINALLY ENCODED PEPTIDE 14 (CEP14)	C-TERMINALLY ENCODED PEPTIDE 14 (CEP14)	Group II CEP family member; binds to vascular tissue independently of CEPR1 or CRA2.
AT1G18740	11996.5	10353	14169.1	14763.6	37462	38826.2	39265.2	40226.2	25882.7	1.60292	0.0921617	17.3925	9.40658e-68	2.07276e-65		BYPASS1-LIKE (B1L)	BYPASS1-LIKE (B1L)	DUF793 domain containing protein. Expression is induced by cold. Loss of function mutations are more sensitive to freezing and have reduced levels of CBFs. May act by preventing degradation of CBFs.
AT1G73880	1253.63	1329.89	1610.83	1739.72	4077.93	4764.89	4543.24	4597.1	2989.65	1.60067	0.0956418	16.7361	7.15246e-63	1.36171e-60		UDP-GLUCOSYL TRANSFERASE 89B1 (UGT89B1)	UDP-GLUCOSYL TRANSFERASE 89B1 (UGT89B1)	UDP-glucosyl transferase 89B1;(source:Araport11)
AT2G20142	89.8411	103.003	82.7644	113.485	244.188	261.91	336.415	319.364	193.871	1.59453	0.146945	10.8512	1.96717e-27	1.01993e-25				Toll-Interleukin-Resistance (TIR) domain family protein;(source:Araport11)
AT2G14960	34.5543	41.2013	35.5682	63.1774	122.094	127.213	159.989	103.544	85.9176	1.589	0.216214	7.34921	1.99379e-13	4.6111e-12		(GH3.1)	(GH3.1)	encodes a protein similar to IAA-amido synthases. Lines carrying an insertion in this gene are hypersensitive to auxin. Group II member of the GRETCHEN HAGEN 3 (GH3) gene family which code for acyl acid amido synthetases catalysing the conjugation of IAA to amino acids.
AT5G64750	107.118	86.9806	113.545	107.636	186.804	277.811	477.775	304.394	207.758	1.58304	0.221709	7.1402	9.31981e-13	2.0163e-11		ABA REPRESSOR1 (ABR1)	(ERF111);ABA REPRESSOR1 (ABR1)	Encodes a putative transcription factor containing an AP2 domain. Is a member of the ERF (ethylene response factor) subfamily B-4 of ERF/AP2 transcription factor family. Expressed in response to ABA, osmotic stress, sugar stress and drought. Mutants are hypersensitive to these stresses. May be involved in regulation of ABA mediated stress response. The mRNA is cell-to-cell mobile.
AT2G36220	751.901	648.921	987.016	921.922	2165.94	2577	2688.03	2460.1	1650.11	1.57817	0.114294	13.808	2.28228e-43	2.37178e-41				hypothetical protein;(source:Araport11)
AT3G15200	251.555	265.52	257.869	291.318	742.33	750.184	833.914	833.342	528.254	1.57402	0.0833326	18.8884	1.42092e-79	4.90072e-77				Tetratricopeptide repeat (TPR)-like superfamily protein;(source:Araport11)
AT4G25480	1701.45	1352.78	1790.04	1813.43	4463.75	5418.72	4308.74	5573.91	3302.85	1.56904	0.103596	15.1458	8.0766e-52	1.13732e-49		DEHYDRATION RESPONSE ELEMENT B1A (DREB1A)	DEHYDRATION RESPONSE ELEMENT B1A (DREB1A);C-REPEAT BINDING FACTOR 3 (CBF3); (ATCBF3)	Encodes a member of the DREB subfamily A-1 of ERF/AP2 transcription factor family (CBF3). The protein contains one AP2 domain. There are six members in this subfamily, including CBF1, CBF2, and CBF3. This gene is involved in response to low temperature and abscisic acid.
AT2G26190	2424.33	2184.81	2690.87	2947.11	6796.96	7187.55	8498.03	7760.81	5061.31	1.56149	0.0921323	16.9483	1.98081e-64	3.92827e-62		(IQM4)	(IQM4)	IQM4 is a plastid localized, Ca2+ independent calmodulin binding protein that is involved in promoting seed dormancy.
AT1G21326	70.4907	62.9465	93.0244	93.5962	214.885	260.974	233.408	234.533	157.982	1.55943	0.14687	10.6177	2.46439e-26	1.21424e-24				VQ motif-containing protein;(source:Araport11)
AT1G01720	1258.47	1460.36	1413.15	1499.88	3615.2	4131.63	4582.69	4215.36	2772.09	1.55689	0.07901	19.7049	1.95688e-86	9.13134e-84		(ATAF1)	(ATAF1); (ANAC2);ARABIDOPSIS NAC DOMAIN CONTAINING PROTEIN 2 (ANAC002)	Belongs to a large family of putative transcriptional activators with NAC domain. Transcript level increases in response to wounding and abscisic acid. ATAF1 attentuates ABA signaling and sythesis. Mutants are hyposensitive to ABA. The mRNA is cell-to-cell mobile.
AT1G09575	541.12	638.62	572.511	718.35	1774.02	1706.15	1859.6	1882.5	1211.61	1.55481	0.0840384	18.5011	2.02173e-76	6.16834e-74		MITOCHONDRIAL CALCIUM UPTAKE1 (MCU1)	MITOCHONDRIAL CALCIUM UPTAKE1 (MCU1)	Mitochondrial calcium channel.
AT5G13200	386.317	447.492	528.734	479.68	1078.09	1403.09	1617.42	1302.41	905.404	1.55281	0.12188	12.7404	3.52386e-37	2.83313e-35		GEM-RELATED 5 (GER5)	GEM-RELATED 5 (GER5)	Encodes a protein with unknown function that is involved in hormone mediated regulation of seed germination/dormancy.
AT3G15760	158.259	127.037	210.673	200.062	478.608	455.536	595.027	520.215	343.177	1.55237	0.14323	10.8383	2.26707e-27	1.17032e-25				cytochrome P450 family protein;(source:Araport11)
AT5G57010	569.454	566.518	593.715	721.86	1396.75	1662.19	2181.76	1929.91	1202.77	1.55045	0.123443	12.5601	3.49907e-36	2.66894e-34				calmodulin-binding family protein;(source:Araport11)
AT1G19180	4085.7	5091.8	6819.51	6543.54	14958.9	16621.9	18260.6	16046.8	11053.6	1.54758	0.174611	8.86305	7.78568e-19	2.6583e-17		JASMONATE-ZIM-DOMAIN PROTEIN 1 (JAZ1)	JASMONATE-ZIM-DOMAIN PROTEIN 1 (JAZ1); (ATJAZ1); (TIFY10A)	JAZ1 is a nuclear-localized protein involved in jasmonate signaling. JAZ1 transcript levels rise in response to a jasmonate stimulus. JAZ1 can interact with the COI1 F-box subunit of an SCF E3 ubiquitin ligase in a yeast-two-hybrid assay only in the presence of jasmonate-isoleucine (JA-ILE) or coronatine. Application of jasmonate methyl ester to Arabidopsis roots reduces the levels of a JAZ1:GUS …
AT2G32800	657.222	701.567	783.867	827.156	1959.61	2188.82	2452.43	2003.51	1446.77	1.53696	0.0904937	16.9841	1.0767e-64	2.15322e-62		L-TYPE LECTIN RECEPTOR KINASE S.2 (LECRK-S.2)	(AP4.3A);L-TYPE LECTIN RECEPTOR KINASE S.2 (LECRK-S.2)	protein kinase family protein;(source:Araport11)
AT2G31880	2445.06	2493.82	3270.22	3155.36	7684.59	8257.64	8696.38	8324.68	5540.97	1.53631	0.0917944	16.7365	7.10832e-63	1.36171e-60		SUPPRESSOR OF BIR1 1 (SOBIR1)	SUPPRESSOR OF BIR1 1 (SOBIR1);EVERSHED (EVR)	Encodes a putative leucine rich repeat transmembrane protein that is expressed in response to Pseudomonas syringae. Expression of SRRLK may be required for silencing via lsiRNAs. Regulates cell death and innate immunity.
AT1G27100	4680.03	4299.82	5751.78	5498.77	13275.3	14686.6	15225.2	15438	9856.94	1.53475	0.0874789	17.5442	6.58896e-69	1.53729e-66				Actin cross-linking protein;(source:Araport11)
AT2G39110	165.169	156.794	188.101	229.311	416.34	477.05	667.35	575.106	359.403	1.53411	0.152996	10.0271	1.15848e-23	5.04936e-22		PBS1-LIKE 38 (PBL38)	PBS1-LIKE 38 (PBL38)	Protein kinase superfamily protein;(source:Araport11)
AT5G44570	26.2612	28.612	23.9401	29.2488	86.6866	67.3482	77.8028	78.5936	52.3117	1.53368	0.216357	7.08867	1.35404e-12	2.89258e-11		(PROSCOOP5)	CELL WALL MAINTAINER 2 (CWM2); (PROSCOOP5); (CAD1)	Encodes a PPR protein involved in mitochondrial functioning. Mutants suppress cell wall defects caused by C17 chemical inhibitor. Mutants are defective in cytochrome c maturation and activation of mitochondrial retrograde signalling. SCOOP (SERINE RICH ENDOGENOUS PEPTIDE) family member, involved in immunity against herbivorous insects.
AT3G46620	6096.06	5550.73	6954.26	8148.72	19393.4	19386	18460.1	19966.5	12994.5	1.52934	0.0949645	16.1044	2.37679e-58	4.06927e-56		RING AND DOMAIN OF UNKNOWN FUNCTION 1117 1 (RDUF1)	ARABIDOPSIS THALIANA RING AND DOMAIN OF UNKNOWN FUNCTION 1117 1 (ATRDUF1);RING AND DOMAIN OF UNKNOWN FUNCTION 1117 1 (RDUF1);BCA2A ZINC FINGER ATL 10 (BTL10)	Encodes an ABA- and drought-induced RING-DUF1117 gene whose mutation results in hyposensitive phenotypes toward ABA in terms of germination rate and stomatal closure and markedly reduced tolerance to drought stress relative to wild-type plants.
AT5G63130	281.272	212.873	344.738	334.606	767.97	868.979	886.513	860.787	569.717	1.52371	0.121948	12.4947	7.97607e-36	5.96901e-34				Octicosapeptide/Phox/Bem1p family protein;(source:Araport11)
AT1G23710	868.694	799.992	1028.74	1102.09	2610.37	2718.25	2817.34	2720.84	1833.29	1.51634	0.0879943	17.2322	1.52263e-66	3.26446e-64				hypothetical protein (DUF1645);(source:Araport11)
AT2G27550	96.7519	57.2241	140.221	71.3671	139.187	422.797	215.875	269.464	176.611	1.51377	0.434722	3.48217	0.000497366	0.00290319		CENTRORADIALIS (ATC)	CENTRORADIALIS (ATC)	encodes a protein similar to TFL1. overexpression leads to similar phenotype as TFL1 overexpression. expressed specifically in the hypocotyl and null mutation does not result in phenotypes exhibited by TFL1 null mutations. It acts non-cell autonomously to inhibit floral initiation.
AT1G49450	101.59	113.304	127.909	141.564	307.676	347.966	369.289	348.057	232.169	1.51342	0.121997	12.4053	2.44483e-35	1.78473e-33		ABA-INDUCED WD40 REPEAT 2 (AIW2)	ABA-INDUCED WD40 REPEAT 2 (AIW2)	Transducin/WD40 repeat-like superfamily protein;(source:Araport11)
AT2G20562	82.9302	73.2468	95.7604	79.5567	211.222	221.688	315.594	202.098	160.262	1.51103	0.167674	9.01171	2.02871e-19	7.12082e-18		TAXIMIN 2 (TAX2)	TAXIMIN 2 (TAX2)	Encodes a putative signalling peptide with similarity to TAX1. No known function has been demonstrated yet.
AT1G59910	1891.5	1958.21	1973.35	2148.03	4983.87	5344.83	6414.89	5857.09	3821.47	1.50442	0.0776876	19.365	1.52234e-83	5.57362e-81		FORMIN HOMOLOGUE 7 (FORMIN7)	FORMIN HOMOLOGUE 7 (FORMIN7)	Member of family of cytoskeletal-interacting proteins which have the ability to stimulate actin nucleation and barbed-end capping through the combined activity of conserved formin-homology 1 (FH1) and formin-homology 2 (FH2) domains.
AT4G26460	31.7899	21.7451	23.2561	28.0788	79.361	48.6404	87.6651	84.8312	50.671	1.50296	0.255379	5.88521	3.97556e-09	5.96158e-08				S-adenosyl-L-methionine-dependent methyltransferases superfamily protein;(source:Araport11)
AT3G43250	26.9523	34.3344	41.7242	37.4385	111.105	96.3454	105.198	83.5837	67.0852	1.50088	0.20404	7.35583	1.89738e-13	4.39239e-12				coiled-coil protein (DUF572);(source:Araport11)
AT3G52800	6998.62	6189.35	8093.81	8005.98	17840.3	20577.7	22067.5	22365.5	14017.3	1.50007	0.091685	16.3611	3.62266e-60	6.48211e-58				A20/AN1-like zinc finger family protein;(source:Araport11)
AT1G70800	186.593	191.128	200.413	214.101	460.294	555.623	652.009	551.403	376.445	1.49046	0.112857	13.2067	8.03038e-40	7.37865e-38		ENHANCED BENDING 1 (EHB1)	C2-DOMAIN ABA-RELATED6 (CAR6);ENHANCED BENDING 1 (EHB1)	Encodes a novel NPH3/phototropin binding factor with a calcium binding domain that negatively affects hypocotyl bending under blue light conditions in Arabidopsis thaliana and may regulate phototropism.
AT4G33985	305.46	303.287	339.266	353.325	879.076	886.751	956.645	929.4	619.151	1.49007	0.0763889	19.5063	9.69795e-85	3.91173e-82				membrane insertase, putative (DUF1685);(source:Araport11)
AT1G73540	8559.09	7496.35	10986.5	11018.6	26556.6	27454.7	25293.6	27267	18079	1.48538	0.104092	14.27	3.36742e-46	3.92832e-44		NUDIX HYDROLASE HOMOLOG 21 (NUDT21)	NUDIX HYDROLASE HOMOLOG 21 (atnudt21);NUDIX HYDROLASE HOMOLOG 21 (NUDT21)	nudix hydrolase homolog 21;(source:Araport11)
AT4G31800	1684.87	1709.85	2097.15	1918.72	4145.09	4350.51	7340.86	4896.51	3517.94	1.4842	0.218125	6.80433	1.01518e-11	2.00826e-10		WRKY DNA-BINDING PROTEIN 18 (WRKY18)	WRKY DNA-BINDING PROTEIN 18 (WRKY18);ARABIDOPSIS THALIANA WRKY DNA-BINDING PROTEIN 18 (ATWRKY18)	Pathogen-induced transcription factor. Binds W-box sequences in vitro. Forms protein complexes with itself and with WRKY40 and WRKY60. Constitutive expression of WRKY18 enhanced resistance to P. syringae, but its coexpression with WRKY40 or WRKY60 made plants more susceptible to both P. syringae and B. cinerea. WRKY18, WRKY40, and WRKY60 have partially redundant roles in response to the hemibiotr…
AT4G14560	879.06	758.791	965.128	858.745	2358.85	2387.12	2408.6	2562.4	1647.34	1.48392	0.071169	20.8506	1.50377e-96	8.94666e-94		INDOLE-3-ACETIC ACID INDUCIBLE 1 (IAA1)	INDOLE-3-ACETIC ACID INDUCIBLE 1 (IAA1);AUXIN RESISTANT 5 (AXR5)	auxin (indole-3-acetic acid) induced gene (IAA1) encoding a short-lived nuclear-localized transcriptional regulator protein. The mRNA is cell-to-cell mobile.
AT3G50800	219.765	186.55	325.585	260.899	606.806	773.569	667.35	734.788	471.914	1.48122	0.143287	10.3375	4.77017e-25	2.22589e-23				PADRE protein.
AT5G22530	51.8314	78.9692	38.9882	50.3079	140.408	153.404	168.755	139.722	102.798	1.48036	0.193064	7.6677	1.75107e-14	4.35899e-13				Unknown protein, knockout shows increased sensitivity to Al stress.
AT1G59740	3485.83	3079.8	3611.54	2945.94	8589.3	9027.47	9470.02	9549.75	6219.96	1.47938	0.0698076	21.1923	1.12486e-99	7.87337e-97		NRT1/ PTR FAMILY 4.3 (NPF4.3)	NRT1/ PTR FAMILY 4.3 (NPF4.3); (ATNPF4.3)	Major facilitator superfamily protein;(source:Araport11)
AT3G54020	1008.98	1036.9	1094.4	1062.32	2211.12	2674.29	3927.4	2902.97	1989.8	1.47916	0.179671	8.23257	1.83237e-16	5.39688e-15		ARABIDOPSIS INOSITOL PHOSPHORYLCERAMIDE SYNTHASE 1 (AtIPCS1)	ARABIDOPSIS INOSITOL PHOSPHORYLCERAMIDE SYNTHASE 1 (AtIPCS1)	Inositol phosphorylceramide synthase
AT5G24600	91.2233	81.2582	88.9204	108.806	235.641	202.045	315.594	276.949	175.055	1.47826	0.158946	9.3004	1.39925e-20	5.20301e-19				TRP-like ion channel protein (Protein of unknown function, DUF599);(source:Araport11)
AT3G15210	6282.66	5871.19	7301.73	7373.04	17475.3	18951	18465.6	19707	12678.4	1.47529	0.0752661	19.601	1.51486e-85	6.55467e-83		ETHYLENE RESPONSIVE ELEMENT BINDING FACTOR 4 (ERF4)	ETHYLENE RESPONSIVE ELEMENT BINDING FACTOR 4 (ATERF-4);ETHYLENE RESPONSIVE ELEMENT BINDING FACTOR 4 (ERF4);RELATED TO AP2 5 (RAP2.5);ETHYLENE RESPONSIVE ELEMENT BINDING FACTOR 4 (ATERF4)	Encodes a member of the ERF (ethylene response factor) subfamily B-1 of ERF/AP2 transcription factor family (ATERF-4). The protein contains one AP2 domain. Acts as a negative regulator of JA-responsive defense gene expression and resistance to the necrotrophic fungal pathogen Fusarium oxysporum and antagonizes JA inhibition of root elongation. The mRNA is cell-to-cell mobile.
AT2G22470	921.908	954.497	1152.55	1114.96	2247.75	2810.85	3250.18	3186.16	1954.86	1.47201	0.111335	13.2215	6.59666e-40	6.08478e-38		ARABINOGALACTAN PROTEIN 2 (AGP2)	ARABINOGALACTAN PROTEIN 2 (AGP2); (ATAGP2)	Encodes arabinogalactan-protein (AGP2).
AT5G57510	40.774	41.2013	49.9322	60.8375	130.64	122.536	154.51	122.257	90.336	1.47122	0.179349	8.20316	2.34156e-16	6.82898e-15				cotton fiber protein;(source:Araport11)
AT3G57640	206.634	252.93	268.813	295.998	755.761	631.389	759.399	676.154	480.885	1.46893	0.11084	13.2527	4.35374e-40	4.06314e-38		(ZRK15)	(ZRK15)	Protein kinase superfamily protein;(source:Araport11)
AT5G39785	436.766	416.591	435.71	511.269	1137.91	1217.88	1250.32	1361.04	845.937	1.4674	0.0814313	18.0201	1.3552e-72	3.6237e-70				hypothetical protein (DUF1666);(source:Araport11)
AT1G21910	477.54	465.804	578.667	577.956	1297.86	1548.07	1628.38	1323.62	987.237	1.46593	0.0995772	14.7216	4.6876e-49	6.16328e-47		DEHYDRATION RESPONSE ELEMENT-BINDING PROTEIN 26 (DREB26)	DEHYDRATION RESPONSE ELEMENT-BINDING PROTEIN 26 (DREB26)	encodes a member of the DREB subfamily A-5 of ERF/AP2 transcription factor family. The protein contains one AP2 domain. There are 15 members in this subfamily including RAP2.1, RAP2.9 and RAP2.10.
AT5G26030	3456.12	3734.44	3991.16	4057.39	9091.11	10181.7	12279.7	10515.3	7163.37	1.46529	0.0853681	17.1644	4.90748e-66	1.02446e-63		FERROCHELATASE 1 (FC1)	FERROCHELATASE 1 (FC1);FUS3-COMPLEMENTING GENE 1 (FC1); (ATFC-I); (FC-I)	encodes ferrochelatase I located in plastids. Involved in heme biosynthesis in non-photosynthetic tissues and induced by oxidative stress in photosynthetic tissues to supply heme for defensive hemoproteins The mRNA is cell-to-cell mobile.
AT4G25490	3955.08	3185.09	4558.88	4691.51	11000.7	11543.7	10339	12157.1	7678.87	1.45805	0.101856	14.3149	1.76576e-46	2.09062e-44		C-REPEAT/DRE BINDING FACTOR 1 (CBF1)	C-REPEAT/DRE BINDING FACTOR 1 (CBF1);DRE BINDING PROTEIN 1B (DREB1B); (ATCBF1)	Transcriptional activator that binds to the DRE/CRT regulatory element and induces COR (cold-regulated) gene expression increasing plant freezing tolerance. It encodes a member of the DREB subfamily A-1 of ERF/AP2 transcription factor family (CBF1). The protein contains one AP2 domain. There are six members in this subfamily, including CBF1, CBF2, and CBF3. This gene is involved in response to lo…
AT5G62020	354.527	379.968	432.974	506.589	1082.97	1187.01	1124.3	1186.39	781.842	1.45759	0.0981373	14.8525	6.70104e-50	9.11265e-48		HEAT SHOCK TRANSCRIPTION FACTOR B2A (HSFB2A)	ARABIDOPSIS THALIANA HEAT SHOCK TRANSCRIPTION FACTOR B2A (AT-HSFB2A);HEAT SHOCK TRANSCRIPTION FACTOR B2A (HSFB2A)	member of Heat Stress Transcription Factor (Hsf) family The mRNA is cell-to-cell mobile.
AT1G70090	3881.13	3972.49	4907.04	4904.44	11975	12395.8	12467.1	11643.1	8268.25	1.45666	0.079611	18.2972	8.71421e-75	2.52903e-72		GLUCOSYL TRANSFERASE FAMILY 8 (LGT8)	GALACTURONOSYLTRANSFERASE-LIKE 9 (GATL9);GLUCOSYL TRANSFERASE FAMILY 8 (LGT8)	Encodes a protein with putative galacturonosyltransferase activity.
AT5G05190	727.022	820.593	926.824	931.282	2158.62	2324.45	2391.07	2461.35	1592.65	1.4565	0.0822349	17.7115	3.42036e-70	8.75244e-68		ENHANCED DISEASE RESISTANCE4 (EDR4)	ENHANCED DISEASE RESISTANCE4 (EDR4)	hypothetical protein (DUF3133);(source:Araport11)
AT1G50740	1318.59	1398.56	1510.28	1529.13	3016.94	4086.73	4582.69	4094.35	2692.16	1.45552	0.105788	13.7588	4.50706e-43	4.66344e-41				Transmembrane proteins 14C;(source:Araport11)
AT4G13395	1908.78	1676.66	2392.64	2358.62	5324.51	6028.6	5602.89	5830.9	3890.45	1.45027	0.0991417	14.6282	1.85576e-48	2.37438e-46		ROTUNDIFOLIA LIKE 12 (RTFL12)	DEVIL 10 (DVL10);ROTUNDIFOLIA LIKE 12 (RTFL12)	ROTUNDIFOLIA like 12;(source:Araport11)
AT1G70640	207.326	159.083	205.885	170.813	477.387	510.724	520.511	545.165	349.612	1.44952	0.103527	14.0013	1.52954e-44	1.66973e-42				octicosapeptide/Phox/Bem1p (PB1) domain-containing protein;(source:Araport11)
AT4G17490	567.381	534.473	832.432	657.513	1578.67	1740.76	1865.07	1850.07	1203.3	1.43756	0.117922	12.1907	3.48478e-34	2.41781e-32		ETHYLENE RESPONSIVE ELEMENT BINDING FACTOR 6 (ERF6)	ETHYLENE RESPONSIVE ELEMENT BINDING FACTOR 6 (ATERF6); (ERF-6-6);ETHYLENE RESPONSIVE ELEMENT BINDING FACTOR 6 (ERF6); (ERF103)	Encodes a member of the ERF (ethylene response factor) subfamily B-3 of ERF/AP2 transcription factor family (ATERF-6). The protein contains one AP2 domain. There are 18 members in this subfamily including ATERF-1, ATERF-2, AND ATERF-5. It is involved in the response to reactive oxygen species and light stress. Involved in regulating root architecture and the response to cold stress.
AT5G54470	1176.92	1112.44	1171.01	1354.8	3480.89	3133.56	3230.46	3162.46	2227.82	1.4351	0.0666475	21.5327	7.6969e-103	6.10569e-100		B-BOX DOMAIN PROTEIN 29 (BBX29)	B-BOX DOMAIN PROTEIN 29 (BBX29)	B-box type zinc finger family protein;(source:Araport11)
AT1G32928	1834.14	1628.6	2479.51	2247.48	5611.43	5639.48	5389.21	5490.32	3790.02	1.43337	0.104304	13.7422	5.67097e-43	5.81715e-41				Avr9/Cf-9 rapidly elicited protein;(source:Araport11)
AT1G15580	169.316	146.494	183.313	157.944	487.154	394.735	440.517	466.572	305.756	1.43037	0.108115	13.2301	5.88448e-40	5.47027e-38		INDOLE-3-ACETIC ACID INDUCIBLE 5 (IAA5)	INDOLE-3-ACETIC ACID INDUCIBLE 5 (IAA5);AUXIN-INDUCIBLE 2-27 (AUX2-27); (ATAUX2-27)	auxin induced protein
AT4G27652	5357.29	4585.94	6272.99	5776.05	14441.3	14055.2	15220.9	15375.7	10135.7	1.42542	0.0819914	17.385	1.07154e-67	2.3395e-65				hypothetical protein;(source:Araport11)
AT5G51310	25.5702	25.1786	32.1481	36.2685	98.896	88.8622	48.2158	82.3362	54.6844	1.42165	0.256135	5.55041	2.85008e-08	3.80832e-07				Mutants exhibit longer root hairs under phosphate-deficient conditions.
AT3G44260	10252.2	8598.49	11779.9	11355.6	27217.2	27718.5	28087.9	29467.6	19309.7	1.42159	0.0835687	17.011	6.8018e-65	1.3835e-62		CCR4- ASSOCIATED FACTOR 1A (CAF1a)	CCR4- ASSOCIATED FACTOR 1A (AtCAF1a);CCR4- ASSOCIATED FACTOR 1A (CAF1a)	Encodes one of the homologs of the yeast CCR4-associated factor 1: AT3G44260 (CAF1a), AT5G22250 (CAF1b). Has mRNA deadenylation activity. Also plays a role in plant defense responses.
AT1G20730	290.256	113.304	166.897	222.291	621.458	265.651	513.937	721.065	364.357	1.41836	0.406412	3.48996	0.000483096	0.00282752				Protein of unknown function (DUF833).Maternally expressed in some lineages.
AT1G04490	283.345	307.865	313.957	325.247	738.668	749.249	973.082	819.619	563.879	1.41779	0.100727	14.0756	5.36803e-45	5.99757e-43				hypothetical protein (DUF3527);(source:Araport11)
AT1G76600	1609.54	1462.65	1924.78	1979.56	4252.53	4802.3	4773.36	4809.18	3201.74	1.41748	0.0899469	15.7591	5.94644e-56	9.43422e-54				PADRE protein up-regulated after infection by S. sclerotiorun.
AT2G32030	60.8155	66.3799	71.8203	56.1577	153.838	133.761	221.354	175.9	117.503	1.41598	0.181687	7.79352	6.51686e-15	1.68391e-13				Acyl-CoA N-acyltransferases (NAT) superfamily protein;(source:Araport11)
AT2G27310	805.114	929.319	995.224	1104.43	2411.35	2424.54	3024.45	2322.88	1752.16	1.41152	0.103088	13.6924	1.12785e-42	1.14215e-40				F-box family protein;(source:Araport11)
AT5G16360	1957.15	1879.24	2153.24	2446.37	4767.76	5203.58	6266.96	6107.85	3847.77	1.40583	0.0987429	14.2373	5.37536e-46	6.20984e-44				NC domain-containing protein-like protein;(source:Araport11)
AT4G25470	4832.76	3844.31	5631.4	5729.25	12935.8	13692.3	11927.9	14536.1	9141.23	1.40552	0.107058	13.1286	2.25936e-39	2.04442e-37		C-REPEAT/DRE BINDING FACTOR 2 (CBF2)	C-REPEAT/DRE BINDING FACTOR 2 (CBF2);DRE/CRT-BINDING PROTEIN 1C (DREB1C);FREEZING TOLERANCE QTL 4 (FTQ4); (ATCBF2)	Encodes a member of the DREB subfamily A-1 of ERF/AP2 transcription factor family (CBF2). The protein contains one AP2 domain. There are six members in this subfamily, including CBF1, CBF2, and CBF3. This gene is involved in response to low temperature, abscisic acid, and circadian rhythm. Overexpressing this gene leads to increased freeze tolerance and induces the expression level of 85 cold-ind…
AT3G23400	2704.91	2649.47	3231.91	3080.48	7075.34	7246.48	8312.84	8191.2	5311.58	1.40134	0.0784804	17.856	2.59656e-71	6.71663e-69		FIBRILLIN 4 (FIB4)	FIBRILLIN 4 (FIB4);FIBRILLIN4 (FBN4)	Encodes FIBRILLIN 4 (FIB4). The fibrillins are a large family of chloroplast proteins that have been linked with stress tolerance and disease resistance. FIBRILLIN 4 is required for plastoglobule development and stress resistance.Iinvolved in plastoquinone transport.
AT1G33770	48.376	28.612	42.4082	43.2882	95.2332	79.5083	164.372	94.8113	74.5762	1.40123	0.252647	5.54619	2.91964e-08	3.89173e-07				Protein kinase superfamily protein;(source:Araport11)
AT3G63060	46.9938	59.513	47.8802	59.6675	141.629	154.34	121.635	137.227	96.1107	1.3993	0.167038	8.37713	5.42322e-17	1.65889e-15		EID1-LIKE 3 (EDL3)	EID1-LIKE 3 (EDL3)	EDL3 is an F-box protein involved that mediated the regulation of abscisic acid signalling.
AT4G01090	2042.16	2152.77	2184.71	2310.66	4828.81	5609.54	6890.48	5562.68	3947.72	1.39803	0.0914951	15.2799	1.04116e-52	1.5201e-50				Hypothetical protein; participates in wound-induced lateral root development.
AT4G20830	174.845	186.55	181.945	219.951	490.817	461.148	556.673	486.532	344.808	1.39604	0.102785	13.5822	5.10779e-42	5.02294e-40		(ATBBE19)	(ATBBE19);OLIGOGALACTURONIDE OXIDASE 1 (OGOX1)	Encodes an oligogalacturonide oxidase that inactivates the elicitor-active oligogalacturonides (OGs). It is involved in plant immunity. Overexpressing plants are more resistant to B. cinerea.
AT5G54720	56.669	57.2241	77.9763	63.1774	136.745	171.177	216.971	145.96	115.737	1.39054	0.185141	7.51068	5.88206e-14	1.4111e-12				Ankyrin repeat family protein;(source:Araport11)
AT3G57450	3738.08	3755.04	4079.39	4125.25	10000.7	10304.3	10871.6	9956.44	7103.84	1.39002	0.051765	26.8524	7.90013e-159	6.26691e-155				hypothetical protein;(source:Araport11)
AT1G61470	250.864	276.964	326.953	325.247	782.621	796.954	705.704	797.164	532.809	1.38768	0.0966453	14.3584	9.43135e-47	1.13357e-44		CCR4-ASSOCIATED FACTOR 1E (CAF1E)	CCR4-ASSOCIATED FACTOR 1E (CAF1E)	Deadenylase.
AT4G32810	6262.61	4527.57	5513.06	5236.7	13304.6	13108.6	14422	15517.9	9736.62	1.38666	0.0890484	15.572	1.12757e-54	1.73122e-52				Encodes a protein with similarity to carotenoid cleaving deoxygenases, the enzymes that cleave beta-carotene. Involved in the production of a graft transmissable signal to suppress axillary branching. Protein is localized to chloroplast stroma and expressed primarily in root tip. Mutants in the gene exhibit increased shoot branching, and light-dependent defects in hook opening and hypocotyl/root …
AT2G47520	967.519	1018.59	1049.94	1020.2	2458.97	2514.33	2829.39	2794.44	1831.67	1.38557	0.0637922	21.72	1.32699e-104	1.08895e-101		ETHYLENE RESPONSE FACTOR 71 (ERF71)	HYPOXIA RESPONSIVE ERF (ETHYLENE RESPONSE FACTOR) 2 (HRE2);ETHYLENE RESPONSE FACTOR 71 (ERF71);ARABIDOPSIS THALIANA ETHYLENE RESPONSE FACTOR 71 (AtERF71)	encodes a member of the ERF (ethylene response factor) subfamily B-2 of ERF/AP2 transcription factor family. The protein contains one AP2 domain. There are 5 members in this subfamily including RAP2.2 AND RAP2.12. It plays a role in hypoxia-induced root slanting.
AT4G28085	35.2453	35.4789	50.6162	54.9877	86.6866	119.73	132.593	118.514	79.2316	1.38325	0.206543	6.69712	2.12569e-11	4.10277e-10				transmembrane protein;(source:Araport11)
AT5G42200	1130.62	1090.69	920.668	820.136	2089.03	2406.76	2707.76	3136.26	1787.74	1.38278	0.122199	11.3159	1.09526e-29	6.35731e-28		ARABIDOPSIS TOXICOS EN LEVADURA 23 (ATL23)	ARABIDOPSIS TOXICOS EN LEVADURA 23 (ATL23)	RING/U-box superfamily protein;(source:Araport11)
AT4G17250	379.406	379.968	383.042	403.633	951.111	987.774	1128.69	953.103	695.841	1.38156	0.0781209	17.6849	5.48154e-70	1.38776e-67				transmembrane protein;(source:Araport11)
AT2G42760	2445.06	2818.86	2362.55	3169.4	6373.3	7161.36	7235.66	7320.43	4860.83	1.38155	0.0875638	15.7776	4.43523e-56	7.08386e-54				DUF1685 family protein;(source:Araport11)
AT2G41660	269.523	184.261	266.761	260.899	611.69	627.648	622.422	702.352	443.195	1.3753	0.110546	12.441	1.56605e-35	1.15027e-33		MIZU-KUSSEI 1 (MIZ1)	MIZU-KUSSEI 1 (MIZ1)	Essential for hydrotropism in roots. Mutant roots are defective in hydrotropism, and have slightly reduced phototropism and modified wavy growth response. Has normal gravitropism and root elongation.
AT3G00850	44.2295	41.2013	51.3002	49.138	148.954	91.6684	129.306	114.772	83.8212	1.37229	0.194567	7.05302	1.75076e-12	3.70351e-11				novel transcribed region;(source:Araport11)
AT1G25422	42.8473	57.2241	38.9882	35.0986	107.443	96.3454	136.977	107.286	77.7761	1.37195	0.198221	6.9213	4.47521e-12	9.18113e-11				hypothetical protein;(source:Araport11)
AT5G03000	29.0256	21.7451	29.4121	44.4582	80.5819	77.6375	72.3237	88.5737	55.4697	1.36754	0.222777	6.13858	8.32633e-10	1.35441e-08				Galactose oxidase/kelch repeat superfamily protein;(source:Araport11)
AT1G02400	283.345	243.774	261.973	317.057	681.284	616.423	791.177	755.996	493.879	1.36332	0.104734	13.017	9.79657e-39	8.53988e-37		GIBBERELLIN 2-OXIDASE 6 (GA2OX6)	ARABIDOPSIS THALIANA GIBBERELLIN 2-OXIDASE 4 (ATGA2OX4);ARABIDOPSIS THALIANA GIBBERELLIN 2-OXIDASE 6 (ATGA2OX6);GIBBERELLIN 2-OXIDASE 6 (GA2OX6);DOWNSTREAM TARGET OF AGL15 1 (DTA1)	Encodes a gibberellin 2-oxidase that acts on C19 gibberellins but not C20 gibberellins.
AT5G10750	1762.27	1711	2262.68	2024.02	4230.55	5185.81	5259.91	5288.23	3465.56	1.36274	0.0958819	14.2127	7.6383e-46	8.78147e-44				enhanced disease resistance-like protein (DUF1336);(source:Araport11)
AT4G37770	33.8632	34.3344	57.4563	35.0986	108.664	83.2499	112.869	116.019	72.6942	1.36198	0.219703	6.1992	5.67499e-10	9.4443e-09		1-AMINO-CYCLOPROPANE-1-CARBOXYLATE SYNTHASE 8 (ACS8)	1-AMINO-CYCLOPROPANE-1-CARBOXYLATE SYNTHASE 8 (ACS8)	Encodes an auxin inducible ACC synthase.
AT4G30470	1746.37	1792.26	1695.64	2109.42	4466.19	4627.38	4984.86	4745.56	3270.96	1.36046	0.0707585	19.2268	2.2074e-82	7.84054e-80				NAD(P)-binding Rossmann-fold superfamily protein;(source:Araport11)
AT1G73805	511.403	407.435	571.827	541.688	1142.8	1181.4	1656.87	1220.07	904.187	1.35321	0.126533	10.6945	1.07953e-26	5.39719e-25		SAR DEFICIENT 1 (SARD1)	SAR DEFICIENT 1 (SARD1)	Encodes SAR Deficient 1 (SARD1), a key regulator for ICS1 (Isochorismate Synthase 1) induction and salicylic acid (SA) synthesis.
AT1G24330	322.737	421.169	416.558	405.973	829.017	987.774	1225.12	940.628	693.622	1.35016	0.121215	11.1386	8.1399e-29	4.54726e-27		(PUB6)	(PUB6)	Plant U-box type E3 ubiquitin ligase (PUB).
AT1G64065	52.5225	68.6689	53.3522	52.6478	135.524	121.601	175.33	142.217	100.233	1.34866	0.174472	7.72999	1.07556e-14	2.7259e-13				Late embryogenesis abundant (LEA) hydroxyproline-rich glycoprotein family;(source:Araport11)
AT3G20600	1648.93	1324.16	1810.56	1814.6	4169.5	4048.38	4246.28	4353.84	2927.03	1.34846	0.0863146	15.6226	5.10808e-55	7.89364e-53		NON RACE-SPECIFIC DISEASE RESISTANCE 1 (NDR1)	NON RACE-SPECIFIC DISEASE RESISTANCE 1 (NDR1)	Required for non-race specific resistance to bacterial and fungal pathogens.Mediates systemic acquired resistance (SAR) response. The mRNA is cell-to-cell mobile.
AT1G05000	129.924	104.148	142.273	119.335	233.199	329.258	358.331	344.315	220.098	1.34214	0.150001	8.94753	3.63525e-19	1.25744e-17		PLANT AND FUNGI ATYPICAL DUAL-SPECI&#64257;CITY PHOSPHATASE 1 (PFA-DSP1)	(AtPFA-DSP1);PLANT AND FUNGI ATYPICAL DUAL-SPECI&#64257;CITY PHOSPHATASE 1 (PFA-DSP1)	Encodes an atypical dual-speci&#64257;city phosphatase.
AT5G66080	181.755	180.828	160.057	184.852	378.491	403.154	408.738	596.313	311.774	1.33758	0.142298	9.39987	5.46315e-21	2.08353e-19		ARABIDOPSIS PP2C CLADE D 9 (APD9)	FORGETTER2 (FGT2);ARABIDOPSIS PP2C CLADE D 9 (APD9)	Type 2C protein phosphatase located in the plasma membrane. Functions in heat shock response memory mantainance.
AT4G30370	331.721	271.242	369.362	353.325	858.32	838.111	740.77	926.905	586.22	1.33741	0.101758	13.1431	1.86504e-39	1.70054e-37		IRT1 DEGRADATION FACTOR 1 (IDF1)	IRT1 DEGRADATION FACTOR 1 (IDF1);ARABIDOPSIS TOXICOS EN LEVADURA 14 (ATL14)	RING/U-box superfamily protein;(source:Araport11)
AT5G15960	2344.85	3718.42	5480.92	2597.29	6815.28	7094.01	9874.38	11952.5	6234.7	1.33734	0.351613	3.80344	0.0001427	0.000964767		(KIN1)	(KIN1)	cold and ABA inducible protein kin1, possibly functions as an anti-freeze protein. Transcript level of this gene is induced by cold, ABA, dehydration and osmoticum (mannitol). However, protein activity of GUS fused to the promoter of this gene is inhibited by cold treatment, suggesting an inhibition of the protein by increased transcript level.
AT2G40000	14664.8	12505.7	18104.9	17958.8	38845.4	39181.7	40983.4	40636.6	27860.2	1.33603	0.0977885	13.6625	1.70151e-42	1.70855e-40		ORTHOLOG OF SUGAR BEET HS1 PRO-1 2 (HSPRO2)	ORTHOLOG OF SUGAR BEET HS1 PRO-1 2 (HSPRO2);ARABIDOPSIS ORTHOLOG OF SUGAR BEET HS1 PRO-1 2 (ATHSPRO2)	Ortholog of sugar beet HS1 PRO-1 2. Involved in basal disease resistance.
AT5G58430	4875.61	4886.93	5482.28	5925.81	12530.5	13263.9	14123.9	13344.7	9304.2	1.33144	0.0687186	19.3752	1.24916e-83	4.64491e-81		EXOCYST SUBUNIT EXO70 FAMILY PROTEIN B1 (EXO70B1)	EXOCYST SUBUNIT EXO70 FAMILY PROTEIN B1 (EXO70B1);EXOCYST SUBUNIT EXO70 FAMILY PROTEIN B1 (ATEXO70B1)	A member of EXO70 gene family, putative exocyst subunits, conserved in land plants. Arabidopsis thaliana contains 23 putative EXO70 genes, which can be classified into eight clusters on the phylogenetic tree. Targeted by AvrPtoB to manipulate the defense molecule secretion machinery.
AT3G28600	220.456	220.885	378.254	341.626	764.307	750.184	781.315	626.254	510.41	1.33045	0.158019	8.41958	3.77838e-17	1.16625e-15				P-loop containing nucleoside triphosphate hydrolases superfamily protein;(source:Araport11)
AT1G63720	318.59	354.789	431.606	429.372	861.982	971.872	1068.42	946.866	672.937	1.32932	0.106122	12.5264	5.35543e-36	4.07184e-34				hydroxyproline-rich glycoprotein family protein;(source:Araport11)
AT3G14590	609.537	593.986	657.327	646.983	1295.42	1362.87	2015.2	1625.52	1100.85	1.32823	0.119037	11.1581	6.53474e-29	3.70271e-27		(NTMC2T6.2)	(NTMC2TYPE6.2); (NTMC2T6.2)	Ca2+-dependent lipid-binding protein
AT4G36500	782.308	843.483	1086.88	985.1	2436.99	2293.58	2492.98	2060.9	1622.78	1.32792	0.0996232	13.3294	1.56077e-40	1.47394e-38				hypothetical protein;(source:Araport11)
AT4G33980	136.144	145.349	99.1804	108.806	269.827	261.91	334.223	360.533	214.496	1.32732	0.152095	8.72692	2.61695e-18	8.71023e-17		COLD-REGULATED GENE 28 (COR28)	COLD-REGULATED GENE 28 (COR28);HYPOXIA RESPONSE UNKNOWN PROTEIN 41 (HUP41)	Acts with COR27 as a key regulator in the COP1-HY5 regulatory hub by regulating HY5 activity to ensure proper skotomorphogenic growth in the dark and photomorphogenic development in the light.
AT5G01040	349.689	362.801	367.31	353.325	626.341	827.822	1354.43	779.698	627.676	1.32443	0.243237	5.44503	5.17954e-08	6.68815e-07		LACCASE 8 (LAC8)	LACCASE 8 (LAC8)	putative laccase, knockout mutant showed early flowering
AT1G79245	11590.9	7640.56	9000.8	10947.2	17211.6	22716	32341.8	25823.6	17159.1	1.32403	0.228507	5.79424	6.86321e-09	9.95919e-08				pseudogene of Winged helix-turn-helix transcription repressor DNA-binding protein;(source:Araport11)
AT3G55880	485.142	444.059	523.262	517.119	1213.61	1143.05	1358.81	1225.06	863.764	1.32384	0.0779373	16.986	1.04256e-64	2.10262e-62		SULPHATE UTILIZATION EFFICIENCY 4 (SUE4)	SULPHATE UTILIZATION EFFICIENCY 4 (SUE4)	A gain-of-function mutant of SUE4 exhibited improved low sulphur tolerance.
AT3G62720	2917.07	2916.14	3282.53	3468.91	7099.76	7847.94	8456.39	8076.43	5508.15	1.32322	0.072483	18.2555	1.86959e-74	5.25768e-72		XYLOSYLTRANSFERASE 1 (XT1)	(ATXT1);XYLOSYLTRANSFERASE 1 (XT1);XYG XYLOSYLTRANSFERASE 1 (XXT1); (ATXXT1)	Encodes a protein with xylosyltransferase activity, which is specific for UDP-xylose as donor substrate and for oligosaccharides with a degree of polymerization >4. Although the enzyme utilizes either cellopentaose or cellohexaose, its activity is four-fold higher with cellohexaose as an acceptor compared to cellopentaose. The enzyme is able to add several xylosyl residues to the acceptor forming…
AT2G04495	36.6275	34.3344	49.2482	62.0075	106.222	96.3454	131.498	118.514	79.3495	1.32055	0.205051	6.44008	1.19409e-10	2.13661e-09				transmembrane protein;(source:Araport11)
AT1G17380	3885.28	5187.93	5758.62	5938.68	11459.7	13004.8	14067	13296	9074.75	1.31961	0.110318	11.9619	5.62733e-33	3.73034e-31		JASMONATE-ZIM-DOMAIN PROTEIN 5 (JAZ5)	JASMONATE-ZIM-DOMAIN PROTEIN 5 (JAZ5); (tify11a)	Involved in response to wounding.
AT5G16830	1819.63	1971.94	2259.26	2228.76	4685.96	5078.24	5580.98	5267.02	3611.47	1.31635	0.0785737	16.7531	5.37238e-63	1.03945e-60		SYNTAXIN OF PLANTS 21 (SYP21)	(PEP12); (ATPEP12); (PEP12P);SYNTAXIN OF PLANTS 21 (SYP21); (ATSYP21)	member of SYP2 Gene Family. Over-expression of the gene in tobacco protoplasts leads to a disruption of vacuolar transport from the prevacuolar compartment (PVC) to the vacuole, but not from the Golgi apparatus to the plasma membrane.
AT3G46070	42.8473	28.612	39.6722	45.6281	96.4541	115.989	76.707	102.296	68.5257	1.31439	0.20688	6.3534	2.10614e-10	3.67193e-09				C2H2-type zinc finger family protein;(source:Araport11)
AT1G67470	221.147	240.341	245.557	219.951	579.946	538.786	647.626	538.928	404.035	1.31285	0.0940409	13.9605	2.71679e-44	2.93883e-42		(ZRK12)	(ZRK12)	Protein kinase superfamily protein;(source:Araport11)
AT5G47070	1221.84	1319.59	1500.02	1730.36	3259.91	3668.61	3771.79	3612.81	2510.61	1.312	0.0949327	13.8203	1.92227e-43	2.02416e-41		PBS1-LIKE 19 (PBL19)	PBS1-LIKE 19 (PBL19)	Encodes a member of the RLCK VII-4 subfamily of receptor-like cytoplasmic kinases that has been shown to phosphorylate MAPKKK5 Ser-599 and MEKK1 Ser-603, both players in PRR-mediated resistance to bacterial and fungal pathogens.
AT5G06320	1902.56	1702.99	2461.04	2245.14	5063.23	5008.09	5342.09	5230.84	3619.5	1.31159	0.0946554	13.8565	1.1617e-43	1.23757e-41		NDR1/HIN1-LIKE 3 (NHL3)	NDR1/HIN1-LIKE 3 (NHL3)	encodes a protein whose sequence is similar to tobacco hairpin-induced gene (HIN1) and Arabidopsis non-race specific disease resistance gene (NDR1). Expression of this gene is induced by cucumber mosaic virus, spermine and Pseudomonas syringae pv. tomato DC3000. The gene product is localized to the plasma membrane.
AT1G30190	190.048	157.938	334.477	209.421	555.527	561.235	541.332	567.62	389.7	1.31037	0.172404	7.60053	2.94922e-14	7.19851e-13				cotton fiber protein;(source:Araport11)
AT5G55250	293.711	214.018	288.649	246.86	720.354	651.033	579.685	651.204	455.689	1.30602	0.108819	12.0018	3.47689e-33	2.33079e-31		IAA CARBOXYLMETHYLTRANSFERASE 1 (IAMT1)	(AtIAMT1);IAA CARBOXYLMETHYLTRANSFERASE 1 (IAMT1)	Encodes an enzyme which specifically converts IAA to its methyl ester form MelIAA. This gene belongs to the family of carboxyl methyltransferases whose members catalyze the transfer of the methyl group from S-adenosyl-L-methionine to carboxylic acid-containing substrates to form small molecule methyl esters. Expression of TCP genes is downregulated in mutant iamt1-D. SABATH methyltransferase.
AT2G16890	368.348	357.078	443.918	348.646	874.192	1061.67	980.753	845.817	660.053	1.30529	0.100712	12.9607	2.04505e-38	1.73815e-36				UDP-Glycosyltransferase superfamily protein;(source:Araport11)
AT5G07010	2871.46	2869.21	4437.81	2954.13	5718.87	9984.37	8219.7	8483.12	5692.33	1.30294	0.23107	5.63871	1.71326e-08	2.35949e-07		SULFOTRANSFERASE 2A (ST2A)	ARABIDOPSIS THALIANA SULFOTRANSFERASE 2A (ATST2A);SULFOTRANSFERASE 2A (ST2A)	Encodes a sulfotransferase that acts specifically on 11- and 12-hydroxyjasmonic acid. Transcript levels for this enzyme are increased by treatments with jasmonic acid (JA), 12-hydroxyJA, JA-isoleucine, and 12-oxyphytodienoic acid (a JA precursor).
AT4G39640	749.827	820.593	817.384	872.784	1739.84	1811.85	2614.61	1863.79	1411.34	1.30171	0.114932	11.3259	9.76613e-30	5.71043e-28		GAMMA-GLUTAMYL TRANSPEPTIDASE 1 (GGT1)	GAMMA-GLUTAMYL TRANSPEPTIDASE 1 (GGT1)	The gene encodes a gamma-glutamyltransferase (AKA gamma-glutamyl transpeptidase, EC 2.3.2.2) that is located in vascular tissues (predominantly phloem) of leaves and is involved in the degradation of glutathione. The encoded enzyme also mitigates oxidative stress by metabolizing GSSG (oxidized form of GSH - glutathione) in the apoplast.
AT5G24590	5373.88	5450.02	5728.53	5986.64	12667.2	13647.4	14849.4	14382.6	9760.71	1.30157	0.0595527	21.8557	6.85617e-106	6.2755e-103		TCV-INTERACTING PROTEIN (TIP)	ARABIDOPSIS NAC DOMAIN CONTAINING PROTEIN 91 (ANAC091); (ANAC91);TCV-INTERACTING PROTEIN (TIP)	Member of NAc protein family. Interacts with turnip crinkle virus (TCV) capsid protein. Transcription factor involved in regulating the defense response of Arabidopsis to TCV.
AT1G72920	403.594	382.257	676.479	517.119	1068.32	1282.42	1149.51	1382.25	857.744	1.30114	0.211763	6.14431	8.0312e-10	1.30819e-08		TIR-NBS9 (TN9)	TIR-NBS9 (TN9)	Toll-Interleukin-Resistance (TIR) domain family protein;(source:Araport11)
AT2G34500	86.3857	101.859	101.232	128.695	234.42	265.651	229.025	288.177	179.431	1.29842	0.140909	9.2146	3.12438e-20	1.1404e-18		CYTOCHROME P450, FAMILY 710, SUBFAMILY A, POLYPEPTIDE 1 (CYP710A1)	CYTOCHROME P450, FAMILY 710, SUBFAMILY A, POLYPEPTIDE 1 (CYP710A1)	Encodes a protein with C22-sterol desaturase activity. The enzyme was shown to catalyze in the presence of NADPH the conversion of &beta;-sitosterol to stigmasterol, but not that of 24-<i>epi</i>-campesterol to brassicasterol (unlike CYP710A2).
AT5G65300	616.448	660.366	874.156	859.915	1811.87	1927.84	1807	1845.08	1300.33	1.29643	0.103587	12.5153	6.15366e-36	4.64904e-34		(SUPA)	(SUPA)	Gene of unknown function. Expression is induced by a variety of biotic (P. syringae) and abiotic stresses (salt, ABA,IAA, and more.)Member of a small family that includes AT1G35210, AT1G72240, and AT1G22470.Mutants have no obvious loss of function phenotype but overexpressors are early flowering.
AT3G25780	3259.16	4425.71	5096.51	4802.65	9356.05	10257.5	12930.6	10444.2	7571.55	1.28984	0.167334	7.70816	1.27642e-14	3.21441e-13		ALLENE OXIDE CYCLASE 3 (AOC3)	ALLENE OXIDE CYCLASE 3 (AOC3)	Encodes allene oxide cyclase, one of the enzymes involved in jasmonic acid biosynthesis. One of four genes in Arabidopsis that encode this enzyme. mRNA expression is upregulated in senescing leaves. Note: Nomenclature for Arabidopsis allene oxide cyclase 3 (AOC3, AT3G25780) gene is based on Stenzel et al. 2003 Plant Molecular Biology 51:895-911. AOC3 (AT3G25780) is also referred to as AOC2 in He …
AT1G67880	1173.46	1237.18	1369.37	1508.07	3195.2	3167.24	3272.1	3223.59	2268.28	1.28379	0.0726207	17.678	6.20092e-70	1.55336e-67				beta-1,4-N-acetylglucosaminyltransferase family protein;(source:Araport11)
AT3G10300	2751.9	2616.28	2937.11	3076.97	5755.5	6651.57	8058.61	7049.72	4862.21	1.27356	0.0908675	14.0156	1.25157e-44	1.37893e-42				Calcium-binding EF-hand family protein;(source:Araport11)
AT5G59820	6136.84	5669.76	7578.75	8058.63	16687.8	17092.4	15647.1	16915.1	11723.3	1.27347	0.0955449	13.3285	1.58075e-40	1.4869e-38		RESPONSIVE TO HIGH LIGHT 41 (RHL41)	(ZAT12); (ATZAT12);RESPONSIVE TO HIGH LIGHT 41 (RHL41)	Encodes a zinc finger protein involved in high light and cold acclimation. Overexpression of this putative transcription factor increases the expression level of 9 cold-responsive genes and represses the expression level of 15 cold-responsive genes, including CBF genes. Also, lines overexpressing this gene exhibits a small but reproducible increase in freeze tolerance. Because of the repression o…
AT2G01300	465.1	400.568	590.979	568.597	1082.97	1175.79	1355.52	1278.71	864.779	1.27063	0.114871	11.0613	1.93224e-28	1.05225e-26				mediator of RNA polymerase II transcription subunit;(source:Araport11)
AT3G09830	1528.68	1468.37	1573.21	1563.06	3040.14	3326.25	4718.57	3688.91	2613.4	1.26816	0.108815	11.6543	2.18258e-31	1.3741e-29		PATTERN-TRIGGERED IMMUNITY (PTI) COMPROMISED RECEPTOR-LIKE CYTOPLASMIC KINASE 1 (PCRK1)	PBS1-LIKE 39 (PBL39);PATTERN-TRIGGERED IMMUNITY (PTI) COMPROMISED RECEPTOR-LIKE CYTOPLASMIC KINASE 1 (PCRK1)	Encodes a member of subfamily VIIa of the receptor-like cytoplasmic kinases (RLCKs). It contributes to pattern-triggered immunity in response to P. syringae.
AT3G19680	3125.09	3306.41	3487.05	3599.94	7175.45	8359.6	8296.4	8685.22	5754.39	1.26683	0.0683073	18.5461	8.77581e-77	2.7123e-74				hypothetical protein (DUF1005);(source:Araport11)
AT3G47640	572.91	574.53	621.759	666.873	1384.54	1439.57	1527.56	1499.52	1035.91	1.26658	0.0677578	18.6927	5.67277e-78	1.90142e-75		POPEYE (PYE)	POPEYE (PYE)	Encodes POPEYE (PYE), a bHLH transcription factor regulating response to iron deficiency in Arabidopsis roots.
AT1G19630	599.171	646.632	744.195	671.552	1422.39	1793.15	1711.66	1465.83	1131.82	1.26495	0.0929694	13.6061	3.68148e-42	3.66577e-40		CYTOCHROME P450, FAMILY 722, SUBFAMILY A, POLYPEPTIDE 1 (CYP722A1)	CYTOCHROME P450, FAMILY 722, SUBFAMILY A, POLYPEPTIDE 1 (CYP722A1)	cytochrome P450, family 722, subfamily A, polypeptide 1;(source:Araport11)
AT1G06980	62.8888	29.7565	54.7202	77.2168	117.21	160.887	110.677	150.95	95.5383	1.26267	0.229398	5.50429	3.70662e-08	4.87618e-07				PADRE protein
AT3G16720	1096.75	886.973	1350.22	1238.98	2523.68	2622.84	2963.08	2875.53	1944.76	1.26255	0.107168	11.781	4.89042e-32	3.14547e-30		ARABIDOPSIS TOXICOS EN LEVADURA 2 (ATL2)	ARABIDOPSIS TOXICOS EN LEVADURA 2 (ATL2);TOXICOS EN LEVADURA 2 (TL2)	RING-H2 protein induced after exposure to chitin or inactivated crude cellulase preparations. The mRNA is cell-to-cell mobile.
AT1G59590	519.005	532.184	668.955	769.828	1390.65	1494.76	1560.44	1516.98	1056.6	1.26228	0.109594	11.5177	1.07407e-30	6.55403e-29		(ZCF37)	(ZCF37)	ZCF37 mRNA, complete cds The mRNA is cell-to-cell mobile.
AT1G32920	5398.76	4804.53	6604.73	6192.56	12978.6	13739	14184.2	14239.2	9767.7	1.26112	0.0858446	14.6907	7.39093e-49	9.61144e-47				hypothetical protein;(source:Araport11)
AT1G10340	137.526	127.037	180.577	141.564	333.316	245.073	460.242	374.255	249.949	1.25994	0.176722	7.12948	1.00749e-12	2.17373e-11				Ankyrin repeat family protein;(source:Araport11)
AT1G19770	12287.5	10322.1	15359.3	14217.3	29011.9	31562.9	31579.2	32789.7	22141.2	1.25939	0.0991376	12.7034	5.65806e-37	4.51847e-35		PURINE PERMEASE 14 (PUP14)	PURINE PERMEASE 14 (PUP14);PURINE PERMEASE 14 (ATPUP14)	Member of a family of proteins related to PUP1, a purine transporter. May be involved in the transport of purine and purine derivatives such as cytokinins, across the plasma membrane. The mRNA is cell-to-cell mobile.
AT5G20230	3314.44	3460.91	3877.61	3200.99	6858.01	8002.28	10210.8	8080.17	5875.65	1.25847	0.102663	12.2582	1.51797e-34	1.06563e-32		BLUE-COPPER-BINDING PROTEIN (BCB)	SENESCENCE ASSOCIATED GENE 14 (SAG14);BLUE-COPPER-BINDING PROTEIN (BCB);BLUE COPPER BINDING PROTEIN (BCB);BLUE-COPPER-BINDING PROTEIN (ATBCB)	Encodes a Al-stress-induced gene. Along with TCF, it promotes lignin biosynthesis in response to cold stress. The mRNA is cell-to-cell mobile.
AT2G47190	107.809	125.893	162.793	147.414	288.141	309.615	392.301	309.384	230.419	1.25779	0.146663	8.57605	9.81878e-18	3.18782e-16		#N/A	#N/A	#N/A
AT4G39580	51.8314	43.4903	43.0922	69.0272	120.873	127.213	132.593	108.534	87.0818	1.25705	0.181348	6.93167	4.15912e-12	8.55478e-11				Galactose oxidase/kelch repeat superfamily protein;(source:Araport11)
AT3G05500	3423.64	3069.5	3737.39	4103.02	8168.08	8532.64	8984.58	8540.5	6069.92	1.2558	0.0781829	16.0623	4.68856e-58	7.85763e-56		LD-ASSOCIATED PROTEIN 3 (LDAP3)	LD-ASSOCIATED PROTEIN 3 (LDAP3);SMALL RUBBER PARTICLE PROTEIN3 (SRP3)	Encodes a protein that associates with lipid droplet surfaces and shares sequence homology with family of small rubber particle proteins. The mRNA is cell-to-cell mobile.
AT1G24145	35.9364	33.19	52.6682	45.6281	94.0122	54.2527	147.935	103.544	70.8958	1.2461	0.279444	4.4592	8.22665e-06	7.25372e-05				transmembrane protein;(source:Araport11)
AT1G53840	6806.5	7157.58	8264.12	8401.42	16266.6	18011	19227.1	19019.7	12894.2	1.24368	0.0780516	15.9341	3.67403e-57	6.02998e-55		PECTIN METHYLESTERASE 1 (PME1)	PECTIN METHYLESTERASE 1 (PME1);PECTIN METHYLESTERASE 1 (ATPME1)	encodes a pectin methylesterase
AT5G62480	34.5543	42.3458	48.5642	50.3079	96.4541	98.2161	108.486	109.782	73.5887	1.24205	0.185291	6.70325	2.03837e-11	3.94703e-10		GLUTATHIONE S-TRANSFERASE TAU 9 (GSTU9)	GLUTATHIONE S-TRANSFERASE TAU 9 (ATGSTU9);GLUTATHIONE S-TRANSFERASE TAU 9 (GSTU9);GLUTATHIONE S-TRANSFERASE 14B (GST14B);GLUTATHIONE S-TRANSFERASE 14 (GST14)	Encodes glutathione transferase belonging to the tau class of GSTs. Naming convention according to Wagner et al. (2002).
AT1G78280	2598.48	2832.59	2810.57	2696.74	4877.65	5359.8	10103.4	5520.26	4599.94	1.24143	0.250855	4.94879	7.46766e-07	7.99439e-06		JUMONJI21 (JMJ21)	JUMONJI21 (JMJ21)	transferases, transferring glycosyl groups;(source:Araport11)
AT4G37710	37.3186	27.4675	32.1481	30.4188	56.1632	80.4437	97.5274	68.6135	53.7626	1.23941	0.232558	5.32946	9.85054e-08	1.21905e-06		VQ MOTIF-CONTAINING PROTEIN 29 (VQ29)	VQ MOTIF-CONTAINING PROTEIN 29 (VQ29)	VQ motif-containing protein;(source:Araport11)
AT2G25250	2932.97	3071.79	3829.05	3629.19	7741.97	8285.7	7603.85	8108.86	5650.42	1.23732	0.080997	15.2761	1.1038e-52	1.60172e-50				serine/arginine repetitive matrix-like protein;(source:Araport11)
AT4G36710	1724.95	1676.66	2166.92	1970.2	4174.39	4643.29	4264.91	4693.16	3164.31	1.23674	0.0817956	15.1198	1.19853e-51	1.66799e-49		(HAM4)	(HAM4);ARABIDOPSIS THALIANA HAIRY MERISTEM 4 (AtHAM4);SCARECROW-LIKE 15 (SCL15)	GRAS family transcription factor;(source:Araport11)
AT1G72910	187.284	85.8361	238.033	171.983	417.561	361.061	425.176	409.186	287.015	1.2335	0.290865	4.2408	2.22721e-05	0.00018096		TIR-NBS8 (TN8)	TIR-NBS8 (TN8)	Nucleotide-binding, leucine-rich repeat (NLR) gene regulated by nonsense-mediated mRNA decay (NMD) genes UPF1 and UPF3.
AT1G05100	190.74	206.007	213.409	256.219	401.689	551.881	590.644	474.057	360.581	1.22853	0.131317	9.35547	8.32288e-21	3.14394e-19		MITOGEN-ACTIVATED PROTEIN KINASE KINASE KINASE 18 (MAPKKK18)	MITOGEN-ACTIVATED PROTEIN KINASE KINASE KINASE 18 (MAPKKK18)	member of MEKK subfamily. Negatively regulated by RGLG1 and RGLG2; involved in drought stress tolerance.
AT1G20823	3134.07	2943.61	4176.52	3521.56	7319.52	8089.27	8373.11	8459.42	5752.13	1.22613	0.0951095	12.8917	5.01081e-38	4.18412e-36		(ATATL80)	(ATATL80);ARABIDOPSIS T??XICOS EN LEVADURA 80 (ATL80)	Encodes a RING E3 ubiquitin ligase ATL80. Involved in phosphate mobilization and cold stress response in sufficient phosphate growth conditions. The mRNA is cell-to-cell mobile.
AT3G27210	3246.72	2803.98	3562.97	3949.76	7285.34	7446.65	8287.64	8666.5	5656.2	1.22406	0.0941335	13.0034	1.17017e-38	1.00533e-36				hypothetical protein;(source:Araport11)
AT3G56790	90.5322	84.6916	93.0244	122.845	180.699	176.789	247.654	305.642	162.735	1.22275	0.189322	6.45859	1.05681e-10	1.90099e-09				RNA splicing factor-like protein;(source:Araport11)
AT1G80820	713.891	745.057	861.844	810.777	1487.1	1689.32	2347.23	1770.23	1303.18	1.21984	0.119384	10.2179	1.64955e-24	7.47734e-23		CINNAMOYL COA REDUCTASE (CCR2)	CINNAMOYL COA REDUCTASE (CCR2); (ATCCR2)	Encodes an cinnamoyl CoA reductase isoform. Involved in lignin biosynthesis.
AT4G23220	156.185	175.106	165.529	141.564	321.107	280.618	584.069	299.404	265.448	1.21775	0.20068	6.06812	1.29412e-09	2.04907e-08		CYSTEINE-RICH RLK (RECEPTOR-LIKE PROTEIN KINASE) 14 (CRK14)	CYSTEINE-RICH RLK (RECEPTOR-LIKE PROTEIN KINASE) 14 (CRK14)	Encodes a cysteine-rich receptor-like protein kinase.
AT5G40000	357.982	382.257	354.998	434.052	789.947	864.302	967.603	911.935	632.885	1.21603	0.0897412	13.5504	7.88059e-42	7.68616e-40				P-loop containing nucleoside triphosphate hydrolases superfamily protein;(source:Araport11)
AT5G58630	230.131	163.661	213.409	210.591	460.294	457.407	535.853	459.086	341.304	1.21553	0.110287	11.0215	3.01042e-28	1.63566e-26		TON1 RECRUITING MOTIF 31 (TRM31)	TON1 RECRUITING MOTIF 31 (TRM31)	hypothetical protein;(source:Araport11)
AT2G41100	847.271	1062.08	932.296	898.523	2018.21	1922.23	2625.57	2087.1	1549.16	1.21171	0.100581	12.0471	2.00928e-33	1.3623e-31		TOUCH 3 (TCH3)	TOUCH 3 (TCH3);ARABIDOPSIS THALIANA CALMODULIN LIKE 4 (ATCAL4);CALMODULIN-LIKE 12 (CML12)	encodes a calmodulin-like protein, with six potential calcium binding domains. Calcium binding shown by Ca(2+)-specific shift in electrophoretic mobility. Expression induced by touch and darkness. Expression may also be developmentally controlled. Expression in growing regions of roots, vascular tissue, root/shoot junctions, trichomes, branch points of the shoot, and regions of siliques and flowe…
AT1G73010	1612.3	1711	2005.5	2115.27	3384.44	4473.98	4656.11	4713.12	3083.97	1.21118	0.109022	11.1095	1.12832e-28	6.2301e-27		PHOSPHATE STARVATION-INDUCED GENE 2 (PS2)	PYROPHOSPHATE-SPECIFIC PHOSPHATASE1 (AtPPsPase1);PYROPHOSPHATE-SPECIFIC PHOSPHATASE1 (PPsPase1);PHOSPHATE STARVATION-INDUCED GENE 2 (ATPS2);PHOSPHATE STARVATION-INDUCED GENE 2 (PS2)	Encodes PPsPase1, a pyrophosphate-specific phosphatase catalyzing the specific cleavage of pyrophosphate (Km 38.8 uM) with an alkaline catalytic pH optimum. Expression is upregulated in the shoot of cax1/cax3 mutant.
AT5G17850	824.465	801.137	868.684	923.092	1761.81	2011.09	2183.96	1947.37	1415.2	1.21112	0.0753848	16.0659	4.42411e-58	7.52035e-56		CATION/CA2+EXCHANGER2 (CCX2)	CATION/CA2+EXCHANGER2 (CCX2)	CCX2 is a putative cation/Ca2+ exchange protein. It is located in the endoplasmic reticulum. It plays a role in salt induced calcium signaling. Loss of function results in decreased cytosolic and increased ER Ca2+ concentrations.
AT2G26390	32.481	30.901	47.8802	36.2685	75.6982	79.5083	92.0483	98.5539	61.6674	1.21017	0.210413	5.7514	8.85053e-09	1.27266e-07		SERPIN4 (SERP4)	SERPIN4 (SRP4);SERPIN4 (SERP4)	Serine protease inhibitor (SERPIN) family protein;(source:Araport11). Involved in stress response regulated cell death.
AT5G63790	959.917	838.905	1015.06	1055.3	2165.94	1955.9	2661.73	2173.18	1603.24	1.21004	0.097174	12.4523	1.35796e-35	1.00363e-33				Encodes a member of the NAC family of transcription factors. ANAC102 appears to have a role in mediating response to low oxygen stress (hypoxia) in germinating seedlings. Its expression can be induced by beta-cyclocitral, an oxidized by-product of beta-carotene generated in the chloroplasts, mediates a protective retrograde response that lowers the levels of toxic peroxides and carbonyls, limitin…
AT4G33790	32.481	32.0455	31.4641	29.2488	76.9191	69.219	75.6111	68.6135	51.9503	1.20721	0.205772	5.86675	4.44426e-09	6.59593e-08		ECERIFERUM 4 (CER4)	ECERIFERUM 4 (CER4); (G7);FATTY ACID REDUCTASE 3 (FAR3)	Encodes an alcohol-forming fatty acyl-CoA reductase, involved in cuticular wax biosynthesis. Lines carrying recessive mutations are deficient in primary alcohol and have glossy stem surfaces.
AT3G47720	134.762	81.2582	78.6604	94.7661	169.71	165.564	255.325	313.127	161.647	1.20581	0.225418	5.34923	8.83291e-08	1.10055e-06		SIMILAR TO RCD ONE 4 (SRO4)	SIMILAR TO RCD ONE 4 (SRO4)	Encodes a protein with similarity to RCD1 but without the WWE domain. The protein does have a PARP signature upstream of the C-terminal protein interaction domain. The PARP signature may bind NAD+ and attach the ADP-ribose-moiety from NAD+ to the target molecule. Its presence suggests a role for the protein in ADP ribosylation.
AT2G44578	44.9205	51.5016	57.4563	53.8178	74.4772	141.244	121.635	139.722	85.5969	1.20554	0.212843	5.66399	1.47889e-08	2.06299e-07		ARABIDOPSIS T??XICOS EN LEVADURA 89 (ATL89)	ARABIDOPSIS T??XICOS EN LEVADURA 89 (ATL89)	RING/U-box superfamily protein;(source:Araport11)
AT4G29610	31.7899	52.6461	51.3002	51.4779	100.117	130.019	98.6232	96.0588	76.5041	1.20547	0.205656	5.86155	4.58558e-09	6.79077e-08				Cytidine/deoxycytidylate deaminase family protein;(source:Araport11)
AT1G47400	143.055	90.414	104.652	146.244	300.351	315.227	262.995	237.028	199.996	1.20392	0.158316	7.60457	2.85855e-14	6.99154e-13		FE-UPTAKE-INDUCING PEPTIDE3 (FEP3)	IRONMAN 1 (IMA1);FE-UPTAKE-INDUCING PEPTIDE3 (FEP3)	Involved in regulation of iron deficiency response genes. Overexpression results in hyperaccumulation of Fe and Mn.
AT1G69890	673.808	675.244	718.203	680.912	1395.53	1424.6	1907.81	1594.33	1133.81	1.20117	0.0948561	12.6631	9.47146e-37	7.41454e-35		(DUF569)	(DUF569)	Encodes a member of a conserved DUF domain family that is induced by NO. Based on mutant phenotype may be involved in NO stress response.
AT1G63090	1881.83	1897.55	2026.7	2173.77	4281.83	4353.31	5071.43	4617.06	3287.93	1.20005	0.0688899	17.4198	5.8344e-68	1.30988e-65		PHLOEM PROTEIN 2-A11 (PP2-A11)	PHLOEM PROTEIN 2-A11 (AtPP2-A11);PHLOEM PROTEIN 2-A11 (PP2-A11)	phloem protein 2-A11;(source:Araport11)
AT1G66400	1102.97	1033.47	1192.9	1481.16	2717.81	2780.92	2704.47	2830.62	1980.54	1.19935	0.0921827	13.0106	1.06529e-38	9.18543e-37		CALMODULIN LIKE 23 (CML23)	CALMODULIN LIKE 23 (CML23)	Encodes a calmodulin-like protein. Regulates nitric oxide levels and transition to flowering.
AT2G23810	4253.63	3906.11	4909.09	4912.63	9633.2	9667.27	11049.1	10939.5	7408.81	1.19899	0.0810035	14.8017	1.42807e-49	1.90928e-47		TETRASPANIN8 (TET8)	TETRASPANIN8 (TET8)	Member of TETRASPANIN family
AT2G22460	63.5798	37.7679	41.7242	44.4582	91.5704	113.182	113.965	117.267	77.9393	1.19882	0.198294	6.04567	1.48793e-09	2.34191e-08				MIZU-KUSSEI-like protein (Protein of unknown function, DUF617);(source:Araport11)
AT4G14860	40.774	45.7792	44.4602	52.6478	111.105	60.8005	123.827	124.752	75.5182	1.19689	0.234895	5.09543	3.47951e-07	3.93937e-06		OVATE FAMILY PROTEIN 11 (OFP11)	OVATE FAMILY PROTEIN 11 (atofp11);OVATE FAMILY PROTEIN 11 (OFP11)	ovate family protein 11;(source:Araport11)
AT1G68840	1114.72	873.239	1592.36	1109.11	2828.91	2489.08	2740.63	2698.38	1930.8	1.19643	0.189068	6.32807	2.48244e-10	4.29964e-09		RELATED TO ABI3/VP1 2 (RAV2)	RELATED TO ABI3/VP1 2 (RAV2);RELATED TO AP2 8 (rap2.8);TEMPRANILLO 2 (TEM2);ETHYLENE RESPONSE DNA BINDING FACTOR 2 (EDF2); (AtRAV2)	Rav2 is part of a complex that has been named `regulator of the (H+)-ATPase of the vacuolar and endosomal membranes' (RAVE) The mRNA is cell-to-cell mobile.
AT4G22980	85.6946	98.4254	103.284	102.956	235.641	202.045	255.325	198.355	160.216	1.19589	0.137115	8.72184	2.73712e-18	9.0848e-17				molybdenum cofactor sulfurase-like protein;(source:Araport11)
AT2G18690	365.584	381.112	487.01	418.843	986.518	722.123	1231.69	849.559	680.305	1.19565	0.144345	8.28326	1.19845e-16	3.57402e-15				transmembrane protein;(source:Araport11)
AT1G64380	193.504	195.706	234.613	232.82	465.177	542.527	490.924	457.839	351.639	1.19443	0.102502	11.6527	2.22175e-31	1.39507e-29		(ERF61)	(ERF61)	encodes a member of the DREB subfamily A-6 of ERF/AP2 transcription factor family. The protein contains one AP2 domain. There are 8 members in this subfamily including RAP2.4.
AT3G49130	87.7678	73.2468	84.8164	88.9163	195.35	150.598	169.851	254.494	138.13	1.19248	0.173131	6.88774	5.66847e-12	1.14807e-10				SWAP (Suppressor-of-White-APricot)/surp RNA-binding domain-containing protein;(source:Araport11)
AT4G37400	422.944	553.929	519.842	533.498	1180.65	1237.52	1123.21	1076.61	831.025	1.19234	0.088673	13.4465	3.22641e-41	3.08362e-39		CYTOCHROME P450, FAMILY 81, SUBFAMILY F, POLYPEPTIDE 3 (CYP81F3)	CYTOCHROME P450, FAMILY 81, SUBFAMILY F, POLYPEPTIDE 3 (CYP81F3)	member of CYP81F
AT1G09070	13082.9	11769.8	14860.7	14411.5	27466.2	31177.5	32723.2	32321.9	22226.7	1.19224	0.0787098	15.1473	7.894e-52	1.11822e-49		SOYBEAN GENE REGULATED BY COLD-2 (SRC2)	SOYBEAN GENE REGULATED BY COLD-2 (SRC2);SOYBEAN GENE REGULATED BY COLD-2 ((AT)SRC2); (ATSRC2)	SRC2 specifically binds the peptide PIEPPPHH, and moves from ER to a vacuole fraction where it gets internalized. Involved in Protein Storage Vacuole targeting. The mRNA is cell-to-cell mobile.
AT3G19550	38.0097	46.9237	58.1403	35.0986	85.4657	110.376	106.294	107.286	73.4493	1.1886	0.20054	5.92703	3.08464e-09	4.67867e-08				glutamate racemase;(source:Araport11)
AT3G15510	324.81	254.075	267.445	262.069	599.481	557.494	662.967	719.818	456.02	1.18762	0.108244	10.9718	5.22412e-28	2.77508e-26		NAC DOMAIN CONTAINING PROTEIN 2 (NAC2)	NAC DOMAIN CONTAINING PROTEIN 2 (ATNAC2);ARABIDOPSIS NAC DOMAIN CONTAINING PROTEIN 56 (ANAC056);NAC-REGULATED SEED MORPHOLOGY 1 (NARS1);NAC DOMAIN CONTAINING PROTEIN 2 (NAC2)	Note of caution: not to be confused with another protein (AtNAC6 locus AT5G39610) which on occasion has also been referred to as AtNAC2.
AT4G20860	856.255	1024.31	1190.17	1029.56	2118.33	2166.37	2736.25	2285.45	1675.84	1.18256	0.103425	11.434	2.82734e-30	1.68634e-28		(ATBBE22)	(ATBBE22);BERBERINE BRIDGE ENZYME 22 (BBE22);CELLODEXTRIN OXIDASE (CELLOX)	involved in the generation of H2O2 from reduced compounds
AT5G59570	78.0926	120.171	94.3924	133.375	213.664	229.171	265.187	242.018	172.009	1.18066	0.159675	7.39414	1.42331e-13	3.31427e-12		BROTHER OF LUX ARRHYTHMO (BOA)	BROTHER OF LUX ARRHYTHMO (BOA)	Encodes BOA (BROTHER OF LUX ARRHYTHMO), a component of the circadian clock. The mRNA is cell-to-cell mobile.
AT3G60650	114.72	85.8361	127.225	64.3474	277.153	192.691	223.546	209.583	161.888	1.17963	0.190123	6.20455	5.48553e-10	9.17391e-09				Encodes a peptide involved in the regulation of lateral root development and root growth pattern.
AT2G42350	71.1818	67.5244	79.3444	86.5764	188.024	149.663	179.713	172.157	124.273	1.17732	0.14624	8.05055	8.24244e-16	2.32134e-14		ARABIDOPSIS T??XICOS EN LEVADURA 40 (ATL40)	ARABIDOPSIS T??XICOS EN LEVADURA 40 (ATL40)	RING/U-box superfamily protein;(source:Araport11)
AT5G41550	80.857	92.703	63.6123	84.2365	119.652	177.724	252.037	170.91	130.217	1.17627	0.208448	5.64298	1.6713e-08	2.31241e-07				Disease resistance protein (TIR-NBS-LRR class) family;(source:Araport11)
AT4G29670	1941.95	2173.37	2265.42	2164.41	4131.66	4464.63	6028.07	4664.47	3479.25	1.1749	0.1012	11.6097	3.67722e-31	2.28487e-29		ATYPICAL CYS HIS RICH THIOREDOXIN 2 (ACHT2)	ATYPICAL CYS HIS RICH THIOREDOXIN 2 (ACHT2)	Encodes a member of the thioredoxin family protein. Located in the chloroplast. Shows high activity towards the chloroplast 2-Cys peroxiredoxin A, and poor activity towards the chloroplast NADP-malate dehydrogenase.
AT2G00920	62.1977	76.6802	82.0804	64.3474	152.617	182.401	157.797	149.702	115.978	1.17297	0.153795	7.62688	2.405e-14	5.90653e-13		IRONMAN 7 (IMA7)	IRONMAN 7 (IMA7)	Member of conserved family of peptides involved in Fe uptake and homeostasis.
AT5G47370	2106.43	1573.66	1792.09	1718.66	3716.54	3692.93	4196.97	4542.21	2917.43	1.16508	0.0926994	12.5683	3.15279e-36	2.41255e-34		(HAT2)	(HAT2)	homeobox-leucine zipper genes induced by auxin, but not by other phytohormones. Plays opposite roles in the shoot and root tissues in regulating auxin-mediated morphogenesis.
AT2G21500	1018.66	935.041	1099.88	1036.58	1943.73	2153.27	2672.69	2361.55	1652.68	1.15737	0.0925125	12.5104	6.5527e-36	4.93485e-34				RING/U-box superfamily protein;(source:Araport11)
AT1G09350	1469.94	1297.84	1540.37	1315.03	3005.95	2879.14	3257.85	3401.98	2271.01	1.15409	0.0745652	15.4776	4.91691e-54	7.40587e-52		GALACTINOL SYNTHASE 3 (GolS3)	GALACTINOL SYNTHASE 3 (AtGolS3);GALACTINOL SYNTHASE 3 (GolS3)	Predicted to encode a galactinol synthase
AT4G08950	6371.81	6061.17	7109.53	7774.33	12607.4	15813.7	17203.2	15065	11000.8	1.15182	0.0957776	12.026	2.59438e-33	1.7441e-31		EXORDIUM (EXO)	EXORDIUM (EXO)	Phosphate-responsive 1 family protein;(source:Araport11)
AT1G71380	388.39	345.633	401.51	449.262	760.645	913.878	905.142	935.638	637.512	1.15064	0.0934804	12.3089	8.10821e-35	5.74283e-33		CELLULASE 3 (CEL3)	ARABIDOPSIS THALIANA GLYCOSYL HYDROLASE 9B3 (ATGH9B3);CELLULASE 3 (CEL3);CELLULASE 3 (ATCEL3)	cellulase 3;(source:Araport11)
AT4G13000	140.981	136.193	157.321	175.493	307.676	369.48	329.84	340.572	244.695	1.14995	0.112718	10.202	1.94249e-24	8.77179e-23				AGC (cAMP-dependent, cGMP-dependent and protein kinase C) kinase family protein;(source:Araport11)
AT2G47950	612.302	585.974	615.603	628.264	1157.45	1437.7	1448.67	1372.27	982.278	1.14991	0.0790831	14.5405	6.70604e-48	8.35551e-46				myelin transcription factor-like protein;(source:Araport11)
AT3G00330	632.343	518.45	546.518	714.841	1255.12	1030.8	1301.83	1756.5	969.551	1.14751	0.194553	5.89819	3.6751e-09	5.53545e-08				novel transcribed region;(source:Araport11)
AT5G54710	212.854	220.885	257.185	203.572	460.294	375.092	759.399	387.978	359.657	1.14716	0.257159	4.46089	8.16211e-06	7.20482e-05				Ankyrin repeat family protein;(source:Araport11)
AT2G27660	100.207	115.593	99.8644	129.865	227.095	173.983	357.235	223.306	178.393	1.14669	0.197085	5.81824	5.94703e-09	8.68799e-08				Cysteine/Histidine-rich C1 domain family protein;(source:Araport11)
AT5G22570	438.839	255.219	245.557	345.136	781.4	557.494	744.057	762.233	516.242	1.14518	0.22671	5.05129	4.38829e-07	4.89145e-06		WRKY DNA-BINDING PROTEIN 38 (WRKY38)	ARABIDOPSIS THALIANA WRKY DNA-BINDING PROTEIN 38 (ATWRKY38);WRKY DNA-BINDING PROTEIN 38 (WRKY38)	member of WRKY Transcription Factor; Group III
AT2G24100	1827.92	1900.98	2072.53	1930.42	3900.9	4190.56	4572.83	4438.67	3104.35	1.14499	0.0633947	18.0614	6.422e-73	1.75667e-70		ALTERED SEED GERMINATION 1 (ASG1)	ALTERED SEED GERMINATION 1 (ASG1)	ATP-dependent DNA helicase;(source:Araport11)
AT1G47395	281.272	240.341	218.881	267.919	633.667	604.263	507.362	479.047	404.094	1.14325	0.116266	9.83299	8.11746e-23	3.41306e-21		FE-UPTAKE-INDUCING PEPTIDE2 (FEP2)	FE-UPTAKE-INDUCING PEPTIDE2 (FEP2);IRONMAN 2 (IMA2)	Involved in regulation of iron deficiency response genes.
AT5G00435	75.3283	52.6461	31.4641	17.5493	59.826	102.893	100.815	130.989	71.4389	1.1432	0.344854	3.31502	0.000916356	0.00497659				novel transcribed region;(source:Araport11)
AT3G10815	61.5066	67.5244	64.2963	56.1577	156.28	118.795	142.456	135.979	100.374	1.14291	0.158608	7.20586	5.76775e-13	1.27211e-11		BCA2A ZINC FINGER ATL 3 (BTL03)	BCA2A ZINC FINGER ATL 3 (BTL03)	RING/U-box superfamily protein;(source:Araport11)
AT3G49780	145.128	131.615	183.997	167.303	308.897	323.646	441.613	314.374	252.072	1.14092	0.145402	7.84665	4.27292e-15	1.12237e-13		PHYTOSULFOKINE 4 PRECURSOR (PSK4)	PHYTOSULFOKINE 4 PRECURSOR (ATPSK4); (ATPSK3 (FORMER SYMBOL));PHYTOSULFOKINE 4 PRECURSOR (PSK4)	Phytosulfokine 3 precursor, coding for a unique plant peptide growth factor. Plants overexpressing this gene (under a 35S promoter), develop normal cotyledons and hypocotyls but their growth, in particular that of their roots, was faster than that of wildtype. Expression is controlled by miPEP858a/miR858a.
AT1G78230	79.4748	80.1137	100.548	100.616	170.931	184.272	190.672	250.751	144.672	1.14059	0.158272	7.20654	5.73905e-13	1.26696e-11				Outer arm dynein light chain 1 protein;(source:Araport11)
AT5G39030	49.7581	53.7906	64.2963	54.9877	120.873	120.666	133.689	117.267	89.4159	1.13986	0.163592	6.96768	3.2221e-12	6.69689e-11		MEDOS 4 (MDS4)	MEDOS 4 (MDS4)	Involved in growth adaptation upon exposure to metal ions. Contributes together with the other MDS genes to the complex network of CrRLK1Ls that positively and negatively affect growth.
AT4G25390	363.511	321.599	342.686	388.424	693.493	747.378	850.351	820.866	566.039	1.13634	0.089577	12.6857	7.10176e-37	5.61487e-35				Protein kinase superfamily protein;(source:Araport11)
AT3G61640	2151.35	2071.51	2453.52	2420.63	4524.8	4907.07	5477.97	5057.44	3633.03	1.13397	0.0740233	15.319	5.70469e-53	8.43231e-51		ARABINOGALACTAN PROTEIN 20 (AGP20)	ARABINOGALACTAN PROTEIN 20 (AGP20);ARABINOGALACTAN PROTEIN 20 (AtAGP20)	arabinogalactan protein 20;(source:Araport11)
AT5G12340	40.774	58.3685	49.9322	52.6478	102.559	91.6684	135.881	107.286	79.8897	1.13167	0.192134	5.89	3.86184e-09	5.80203e-08				PADRE protein up-regulated after infection by S. sclerotiorum.
AT5G44565	302.004	282.687	278.389	283.128	620.237	608.005	652.009	634.986	457.681	1.13097	0.0771425	14.6608	1.14978e-48	1.47905e-46		(PROSCOOP1)	(PROSCOOP1)	SCOOP (SERINE RICH ENDOGENOUS PEPTIDE) family member, involved in immunity against herbivorous insects.
AT2G18680	29.0256	32.0455	37.6202	43.2882	68.3725	54.2527	97.5274	89.8213	56.4942	1.13076	0.241857	4.67532	2.935e-06	2.81189e-05				transmembrane protein;(source:Araport11)
AT1G02850	279.89	218.596	228.457	201.232	455.41	474.244	509.553	605.046	371.553	1.12871	0.122183	9.23791	2.51355e-20	9.21686e-19		BETA GLUCOSIDASE 11 (BGLU11)	BETA GLUCOSIDASE 11 (BGLU11)	beta glucosidase 11;(source:Araport11)
AT5G53570	3288.18	3266.35	3219.6	3708.75	6832.37	7239	7643.3	7714.65	5364.02	1.12713	0.0606658	18.5793	4.72259e-77	1.47879e-74		RAB GTPASE-ACTIVATING PROTEIN 22 (RABGAP22)	RAB GTPASE-ACTIVATING PROTEIN 22 (RABGAP22)	Ypt/Rab-GAP domain of gyp1p superfamily protein;(source:Araport11)
AT1G03055	136.144	128.182	157.321	118.165	255.176	303.067	318.882	311.879	216.102	1.12696	0.123735	9.10788	8.40109e-20	2.98402e-18		DWARF27 (D27)	DWARF27 (D27);A. THALIANA HOMOLOG OF RICE D27 (ATD27)	Encodes the ortholog of rice D27. It is plastid-localized and is required for the inhibition of secondary bud outgrowth and operates on a nonmobile precursor upstream of MAX1 in the SL biosynthesis pathway.
AT5G22550	129.924	128.182	118.333	155.604	295.467	299.325	292.582	263.226	210.33	1.12678	0.116101	9.70512	2.86725e-22	1.17646e-20				transmembrane protein, putative (DUF247);(source:Araport11)
AT1G65310	44.2295	38.9124	43.0922	45.6281	106.222	79.5083	107.39	83.5837	68.5707	1.12617	0.192176	5.86011	4.62564e-09	6.84157e-08				Encodes a xyloglucan endotransglucosylase/hydrolase with only only the endotransglucosylase (XET; EC 2.4.1.207) activity towards xyloglucan and non-detectable endohydrolytic (XEH; EC 3.2.1.151) activity. Expressed in the mature or basal regions of both the main and lateral roots, but not in the tip of these roots where cell division occurs.
AT4G18880	876.987	868.661	976.072	974.57	1936.41	1934.39	2131.36	2065.89	1470.54	1.12572	0.0638284	17.6367	1.2872e-69	3.15803e-67		HEAT SHOCK TRANSCRIPTION FACTOR A4A (HSF A4A)	ARABIDOPSIS THALIANA HEAT SHOCK TRANSCRIPTION FACTOR A4A (AT-HSFA4A);HEAT SHOCK TRANSCRIPTION FACTOR A4A (HSF A4A)	Encodes a member of Heat Stress Transcription Factor(Hsf) family that is a substrate of the MPK3/MPK6 signaling and regulates stress responses.
AT1G66500	2723.57	2116.15	2995.93	3105.05	5613.87	5256.9	6205.59	6792.73	4351.22	1.12483	0.109306	10.2906	7.77142e-25	3.59115e-23				Pre-mRNA cleavage complex II;(source:Araport11)
AT1G09932	153.421	243.774	162.109	156.774	355.293	304.002	557.769	338.077	283.902	1.12453	0.192707	5.83543	5.36536e-09	7.86721e-08				Phosphoglycerate mutase family protein;(source:Araport11)
AT5G59490	287.491	243.774	294.121	349.816	557.969	575.266	729.812	696.115	466.796	1.12332	0.119561	9.39531	5.70482e-21	2.17221e-19				Haloacid dehalogenase-like hydrolase (HAD) superfamily protein;(source:Araport11)
AT5G22630	5431.93	6084.06	7652.63	6954.19	12441.4	14547.2	15428	14470	10376.2	1.12282	0.0974964	11.5165	1.08982e-30	6.63312e-29		AROGENATE DEHYDRATASE 5 (ADT5)	AROGENATE DEHYDRATASE 5 (ADT5)	Encodes a plastid-localized arogenate dehydratase involved in phenylalanine biosynthesis. Not less than six genes encoding ADT were identi&#64257;ed in the Arabidopsis genome: ADT1 [At1g11790]; ADT2 [At3g07630]; ADT3 [At2g27820]; ADT4 [At3g44720]; ADT5 [At5g22630]; and ADT6 [At1g08250]. The mRNA is cell-to-cell mobile.
AT5G59170	58.7422	32.0455	62.2443	45.6281	81.8029	91.6684	118.348	148.455	79.8667	1.12091	0.239618	4.67791	2.89816e-06	2.77883e-05				Proline-rich extensin-like family protein;(source:Araport11)
AT1G18830	42.8473	38.9124	47.1962	31.5887	85.4657	89.7976	99.719	78.5936	64.2651	1.11776	0.195905	5.70564	1.15905e-08	1.64675e-07		(SEC31A)	(SEC31A)	Together with SEC31B a component of the coat protein complex II (COPII) which promotes the formation of transport vesicles from the endoplasmic reticulum (ER).
AT4G13820	903.94	719.879	833.8	902.033	1778.91	1581.75	1862.88	2074.62	1332.23	1.11681	0.0934734	11.9479	6.66134e-33	4.40352e-31				Leucine-rich repeat (LRR) family protein;(source:Araport11)
AT3G55430	8058.05	8558.43	9133.49	8972.36	15767.2	18319.6	22310.8	18878.7	13749.8	1.11642	0.0883173	12.641	1.25369e-36	9.78209e-35				O-Glycosyl hydrolases family 17 protein;(source:Araport11)
AT1G14870	303.386	337.622	388.514	324.077	670.295	593.038	943.495	718.57	534.875	1.10995	0.133342	8.32409	8.49818e-17	2.56649e-15		PLANT CADMIUM RESISTANCE 2 (PCR2)	PLANT CADMIUM RESISTANCE 2 (PCR2); (AtPCR2)	PCR2 encodes a membrane protein involved in zinc transport and detoxification.
AT3G19030	2941.26	2530.45	3483.63	3083.99	5943.53	6480.39	6616.52	6958.65	4754.8	1.10968	0.0863341	12.8534	8.23533e-38	6.80501e-36				transcription initiation factor TFIID subunit 1b-like protein;(source:Araport11)
AT4G16600	95.3698	107.581	104.652	98.276	240.525	194.562	231.217	209.583	160.221	1.10916	0.128055	8.66159	4.65226e-18	1.52709e-16		PLANT GLYCOGENIN-LIKE STARCH INITIATION PROTEIN 8 (PGSIP8)	PLANT GLYCOGENIN-LIKE STARCH INITIATION PROTEIN 8 (PGSIP8)	Nucleotide-diphospho-sugar transferases superfamily protein;(source:Araport11)
AT2G17845	492.744	379.968	473.33	483.19	1006.05	654.774	1087.05	1202.61	722.464	1.10901	0.205137	5.40618	6.43825e-08	8.19784e-07				NAD(P)-binding Rossmann-fold superfamily protein;(source:Araport11)
AT2G30540	563.926	607.719	731.199	549.877	1365.01	1451.73	1354.43	1117.78	967.708	1.10654	0.103598	10.681	1.24885e-26	6.23062e-25		(ROXY7)	(ROXY7)	Encodes a member of the CC-type glutaredoxin (ROXY) family that has been shown to interact with the transcription factor TGA2.
AT4G36550	923.29	881.25	871.42	946.491	1794.78	1919.42	2102.87	1976.07	1426.95	1.10643	0.0635764	17.4032	7.80739e-68	1.73645e-65		(PUB5)	(PUB5)	Plant U-box type E3 ubiquitin ligase (PUB).
AT3G30530	232.896	236.908	357.05	248.03	628.783	595.845	596.123	502.75	424.798	1.10586	0.135003	8.19136	2.58294e-16	7.51451e-15		BASIC LEUCINE-ZIPPER 42 (bZIP42)	BASIC LEUCINE-ZIPPER 42 (bZIP42);BASIC LEUCINE-ZIPPER 42 (ATBZIP42)	basic leucine-zipper 42;(source:Araport11)
AT5G24110	38.0097	62.9465	41.7242	49.138	101.338	92.6038	131.498	79.8411	74.6373	1.1047	0.216859	5.0941	3.50406e-07	3.9615e-06		WRKY DNA-BINDING PROTEIN 30 (WRKY30)	ARABIDOPSIS THALIANA WRKY DNA-BINDING PROTEIN 30 (ATWRKY30);WRKY DNA-BINDING PROTEIN 30 (WRKY30)	member of WRKY Transcription Factor; Group III
AT3G28180	1955.08	2581.95	2210.7	2258.01	4254.97	4624.58	5770.55	4653.24	3538.63	1.1012	0.0987504	11.1513	7.05464e-29	3.95958e-27		CELLULOSE-SYNTHASE-LIKE C4 (CSLC04)	(ATCSLC4); (CSLC04);CELLULOSE-SYNTHASE LIKE C4 (CSLC4);CELLULOSE-SYNTHASE-LIKE C4 (CSLC04);CELLULOSE-SYNTHASE-LIKE C4 (ATCSLC04)	encodes a gene similar to cellulose synthase The mRNA is cell-to-cell mobile.
AT5G11070	6282.66	5461.46	7311.99	6513.12	13466.9	13021.6	13955.2	14191.8	10025.6	1.0948	0.0766985	14.2741	3.17557e-46	3.72277e-44				hypothetical protein;(source:Araport11)
AT2G16720	3262.61	2792.53	3649.16	4160.35	7364.7	7870.39	6883.9	7477.62	5432.66	1.09415	0.0982606	11.1352	8.4562e-29	4.71289e-27		#N/A	#N/A	#N/A
AT5G37770	4888.05	4444.02	5658.07	5701.18	10191.2	11145.2	11165.2	11505.9	8087.35	1.08857	0.0788281	13.8093	2.23857e-43	2.33656e-41		TOUCH 2 (TCH2)	(ATCML24);TOUCH 2 (TCH2);CALMODULIN-LIKE 24 (CML24)	Encodes a protein with 40% similarity to calmodulin. Binds Ca(2+) and, as a consequence, undergoes conformational changes. CML24 expression occurs in all major organs, and transcript levels are increased from 2- to 15-fold in plants subjected to touch, darkness, heat, cold, hydrogen peroxide, abscisic acid (ABA), and indole-3-acetic acid. However, CML24 protein accumulation changes were not detec…
AT2G28400	336.559	365.089	432.974	493.72	863.203	842.788	864.597	869.52	633.556	1.08324	0.104168	10.3989	2.50834e-25	1.18439e-23				senescence regulator (Protein of unknown function, DUF584);(source:Araport11)
AT5G16910	3072.57	3043.18	2997.99	3518.05	5424.63	6391.53	8345.72	6575.66	4921.16	1.08231	0.106211	10.1902	2.19405e-24	9.87033e-23		CELLULOSE-SYNTHASE LIKE D2 (CSLD2)	(ATCSLD2);CELLULOSE-SYNTHASE LIKE D2 (CSLD2)	encodes a gene similar to cellulose synthase. Located in Golgi membranes. The mRNA is cell-to-cell mobile.
AT3G22370	118.867	140.771	117.649	113.485	188.024	286.23	303.54	255.741	190.538	1.08185	0.152904	7.07537	1.49052e-12	3.1756e-11		ALTERNATIVE OXIDASE 1A (AOX1A)	ALTERNATIVE OXIDASE 1A (AOX1A); (ATAOX1A);HYPER-SENSITIVITY-RELATED 3 (HSR3); (AtHSR3)	Encodes AOX1a, an isoform of alternative oxidase that is expressed in rosettes, flowers, and root. The alternative oxidase of plant mitochondria transfers electrons from the ubiquinone pool to oxygen without energy conservations. It is regulated through transcriptional control and by pyruvate. Plays a role in shoot acclimation to low temperature. Also is capable of ameliorating reactive oxygen sp…
AT3G08720	885.971	940.763	939.136	916.072	1472.45	1627.58	2800.9	1889.99	1434.11	1.08143	0.210321	5.14181	2.72097e-07	3.13881e-06		SERINE/THREONINE PROTEIN KINASE 2 (S6K2)	ARABIDOPSIS THALIANA PROTEIN KINASE 19 (ATPK19);ARABIDOPSIS THALIANA SERINE/THREONINE PROTEIN KINASE 2 (ATS6K2);SERINE/THREONINE PROTEIN KINASE 2 (S6K2);ARABIDOPSIS THALIANA PROTEIN KINASE 2 (ATPK2)	Encodes a ribosomal-protein S6 kinase. Gene expression is induced by cold and salt (NaCl). Activation of AtS6k is regulated by 1-naphthylacetic acid and kinetin, at least in part, via a lipid kinase-dependent pathway. Phosphorylates specifically mammalian and plant S6 at 25 degrees C but not at 37 degrees C. Involved in translational up-regulation of ribosomal proteins.
AT1G11960	733.241	727.89	676.479	762.809	1172.1	1349.77	2113.82	1499.52	1129.45	1.08131	0.19478	5.55142	2.83358e-08	3.7884e-07		(OSCA1.3)	(OSCA1.3)	Calcium channel that is phosphorylated by BIK1 in the presence of PAMPS and required for stomatal immunity.
AT3G55950	178.991	184.261	160.741	222.291	334.537	330.193	543.524	359.285	289.228	1.0772	0.163526	6.58733	4.4781e-11	8.34533e-10		CRINKLY4 RELATED 3 (CCR3)	CRINKLY4 RELATED 3 (CCR3); (ATCRR3)	CRINKLY4 related 3;(source:Araport11)
AT1G19380	1446.44	1325.31	1727.79	1650.8	3009.61	3044.7	3537.29	3349.58	2386.44	1.07223	0.086587	12.3832	3.22097e-35	2.33697e-33				sugar, putative (DUF1195);(source:Araport11)
AT3G50060	2689.01	2624.3	3331.09	3114.41	5760.39	6335.41	6323.94	6296.22	4559.35	1.07135	0.0769354	13.9253	4.4462e-44	4.76625e-42		#N/A	#N/A	#N/A
AT2G23100	199.724	193.417	199.729	204.742	368.723	403.154	479.966	422.908	309.045	1.07067	0.103112	10.3836	2.94385e-25	1.38181e-23				Cysteine/Histidine-rich C1 domain family protein;(source:Araport11)
AT5G62570	1619.9	1535.89	1686.75	1777.16	2948.57	3246.75	4214.5	3490.55	2565.01	1.07044	0.0959726	11.1536	6.87949e-29	3.87957e-27		CALMODULIN-BINDING PROTEIN 60A (CBP60A)	CALMODULIN-BINDING PROTEIN 60A (CBP60A)	Part of plant immune signaling network.
AT5G42650	4838.98	6651.72	8437.86	6750.62	12605	14153.4	15685.5	13501.9	10328.1	1.06834	0.172419	6.19616	5.78585e-10	9.61534e-09		ALLENE OXIDE SYNTHASE (AOS)	ALLENE OXIDE SYNTHASE (AOS);DELAYED DEHISCENCE 2 (DDE2);CYTOCHROME P450 74A (CYP74A)	Encodes a member of the cytochrome p450 CYP74 gene family that functions as an allene oxide synthase. This enzyme catalyzes dehydration of the hydroperoxide to an unstable allene oxide in the JA biosynthetic pathway. It shows a dual catalytic activity, the major one being a 13-AOS but also expressing a 9-AOS activity. CFA-Leu, CFA-Val, CFA-Met and CFA-Ala can induce the expression of AOS.
AT1G01470	5020.73	5741.86	6555.49	5421.56	10696.6	11525	13271.4	12132.1	8795.59	1.06636	0.0853031	12.5009	7.38256e-36	5.54228e-34		LATE EMBRYOGENESIS ABUNDANT 14 (LEA14)	(LEA1);LIGHT STRESS-REGULATED 3 (LSR3);LATE EMBRYOGENESIS ABUNDANT 14 (LEA14);ARABIDOPSIS THALIANA LATE EMBRYOGENESIS ABUNDANT 14 (ATLEA14)	Encodes late-embryogenesis abundant protein whose mRNA levels are induced in response to wounding and light stress. Might be involved in protection against desiccation.
AT2G27690	621.286	813.726	706.575	794.397	1256.35	1260.91	2250.8	1354.8	1132.36	1.06128	0.228359	4.64744	3.3608e-06	3.19156e-05		CYTOCHROME P450, FAMILY 94, SUBFAMILY C, POLYPEPTIDE 1 (CYP94C1)	CYTOCHROME P450, FAMILY 94, SUBFAMILY C, POLYPEPTIDE 1 (CYP94C1)	Encodes a CYP94C1. Has highest omega-hydroxylase activity with 9,10-epoxystearic acid, while also metabolized lauric acid (C12:0) and C18 unsaturated fatty acids. Gene expression is induced in response to wounding and jasmonic acid treatment.
AT3G21890	53.9046	53.7906	57.4563	45.6281	107.443	116.924	109.581	108.534	81.6577	1.05991	0.165703	6.39645	1.59029e-10	2.79717e-09		B-BOX DOMAIN PROTEIN 31 (BBX31)	B-BOX DOMAIN PROTEIN 31 (BBX31);MICROPROTEIN 1A (MIP1A);MICROPROTEIN 1B (MIP1B)	Encodes a microprotein that delays floral transition by forming a complex with CONSTANS (CO) and the co-repressor protein TOPLESS.
AT5G11650	894.955	914.44	918.616	946.491	1639.72	1802.5	2198.2	2015.99	1416.36	1.05981	0.0850975	12.454	1.32925e-35	9.8547e-34		(MAGL13)	(MAGL13)	alpha/beta-Hydrolases superfamily protein;(source:Araport11)
AT1G25400	1488.6	1345.91	1612.88	1699.94	3048.68	3120.47	3301.69	3334.61	2369.1	1.05834	0.0714915	14.8037	1.38586e-49	1.86332e-47				transmembrane protein;(source:Araport11)
AT1G56540	67.0353	64.0909	77.2923	80.7267	119.652	126.278	219.163	135.979	111.277	1.05697	0.204029	5.18048	2.21315e-07	2.58814e-06				Disease resistance protein (TIR-NBS-LRR class) family;(source:Araport11)
AT4G33070	26210.1	21674.2	19830.6	17418.2	40160.3	37240.8	48827.3	50674.2	32754.5	1.0551	0.165003	6.39444	1.6114e-10	2.8322e-09		PYRUVATE DECARBOXYLASE 1 (PDC1)	PYRUVATE DECARBOXYLASE 1 (PDC1); (ATPDC1)	Encodes hypoxia and drought induced pyruvate decarboxylase, which catalyzes the first step in ethanolic fermentation.
AT5G51920	424.326	413.158	534.206	501.909	863.203	1021.45	973.082	1036.69	721.003	1.05445	0.096537	10.9228	8.97315e-28	4.73488e-26				Pyridoxal phosphate (PLP)-dependent transferases superfamily protein;(source:Araport11)
AT3G23920	4375.26	4676.35	4799.65	5033.13	9435.41	9606.47	9585.08	10272.1	7222.93	1.0432	0.0530105	19.6792	3.25238e-86	1.46038e-83		BETA-AMYLASE 1 (BAM1)	BETA-AMYLASE 1 (BAM1);BETA-AMYLASE 7 (BMY7); (ATBAM1); (TR-BAMY)	Encodes a chloroplast beta-amylase. Is necessary for leaf starch breakdown in the absence of BAM3.Activity of BAM1 increases 4 days after osmotic stress. BAM1 has a higher temperature optimum than BAM3 (PMID:25293962).
AT3G05200	945.405	829.749	1064.99	972.23	1763.03	2061.6	2066.7	1976.07	1459.97	1.04292	0.0813456	12.8208	1.25416e-37	1.02566e-35		ARABIDOPSIS TOXICOS EN LEVADURA 6 (ATL6)	ARABIDOPSIS TOXICOS EN LEVADURA 6 (ATL6)	Encodes a putative RING-H2 zinc finger protein ATL6 (ATL6). The mRNA is cell-to-cell mobile.
AT2G27260	1322.05	1325.31	1452.82	1508.07	2665.31	2950.23	2903.91	2985.31	2139.12	1.0376	0.0622657	16.6642	2.38855e-62	4.51132e-60				Late embryogenesis abundant (LEA) hydroxyproline-rich glycoprotein family;(source:Araport11)
AT5G50900	1942.64	1906.71	1856.38	2029.87	3626.19	3963.26	4073.14	4172.95	2946.39	1.03469	0.0566788	18.2553	1.8779e-74	5.25768e-72				Involved in growth rates under elevated CO2 conditions.
AT4G14365	1432.62	1309.29	1578	1626.23	2679.96	2805.24	3849.59	2843.09	2265.5	1.03417	0.1089	9.49646	2.17141e-21	8.52728e-20		XB3 ORTHOLOG 4 IN ARABIDOPSIS THALIANA (XBAT34)	XB3 ORTHOLOG 4 IN ARABIDOPSIS THALIANA (XBAT34)	hypothetical protein;(source:Araport11)
AT2G45400	224.603	177.395	229.825	179.003	336.979	390.058	488.733	455.344	310.242	1.03252	0.135122	7.64141	2.14863e-14	5.30426e-13		BRI1-5 ENHANCED 1 (BEN1)	BRI1-5 ENHANCED 1 (BEN1)	involved in the regulation of brassinosteroid metabolic pathway
AT3G16510	2051.14	2031.45	2649.14	2592.61	4152.41	4893.03	4741.59	5279.49	3548.86	1.03191	0.0987502	10.4497	1.47015e-25	6.99735e-24				Calcium-dependent lipid-binding (CaLB domain) family protein;(source:Araport11)
AT3G44190	1890.81	1830.03	2018.49	1957.33	3422.29	3665.8	4697.75	3925.94	2926.05	1.02925	0.0872775	11.7928	4.24983e-32	2.74085e-30				FAD/NAD(P)-binding oxidoreductase family protein;(source:Araport11)
AT3G06890	402.903	480.682	483.59	476.17	741.11	993.386	1082.66	931.896	699.05	1.02767	0.111121	9.24823	2.28245e-20	8.4083e-19				transmembrane protein;(source:Araport11)
AT5G04760	146.51	124.748	126.541	135.714	240.525	298.39	259.708	286.929	202.383	1.02357	0.118952	8.60487	7.64058e-18	2.49424e-16		DIVARICATA2 (DIV2)	DIVARICATA2 (DIV2)	R-R-type MYB protein which plays negative roles in salt stress and is required for ABA signaling in Arabidopsis.
AT1G14480	261.23	310.154	312.589	306.527	521.341	528.496	712.279	653.699	450.79	1.02312	0.116055	8.81582	1.1881e-18	4.03919e-17				Ankyrin repeat family protein;(source:Araport11)
AT4G32480	2282.65	2996.25	2017.81	1642.61	3088.97	4812.59	4530.09	5719.87	3386.36	1.02194	0.252973	4.03972	5.35145e-05	0.000398978				Phosphorus (P) stress-inducible DUF506 gene family member
AT3G19970	402.903	437.192	441.182	450.431	727.679	810.049	1168.14	804.649	655.278	1.02128	0.127826	7.98958	1.35397e-15	3.72076e-14				alpha/beta-Hydrolases superfamily protein;(source:Araport11)
AT1G21000	946.787	745.057	865.264	870.444	1747.16	1745.44	1748.92	1725.32	1299.3	1.01896	0.069808	14.5966	2.95007e-48	3.73434e-46		(PLATZ1)	(PLATZ1);ABA-INDUCED EXPRESSION 1 (AIN1)	PLATZ transcription factor family protein;(source:Araport11)
AT4G22780	3610.23	3364.77	3038.34	3313.3	6673.65	5736.76	7449.34	7098.37	5035.6	1.01619	0.081161	12.5206	5.7593e-36	4.36496e-34		ACT DOMAIN REPEAT 7 (ACR7)	ACT DOMAIN REPEAT 7 (ACR7)	Member of a family of ACT domain containing proteins . ACT domains are involved in amino acid binding .
AT5G02200	471.32	389.124	445.286	381.404	684.946	692.19	944.591	1099.06	638.491	1.01518	0.142203	7.13893	9.40573e-13	2.03304e-11		FAR-RED-ELONGATED HYPOCOTYL1-LIKE (FHL)	FAR-RED-ELONGATED HYPOCOTYL1-LIKE (FHL)	Encodes a small plant-specific protein with both nuclear localization and nuclear export signals that is specifically required, together with FHY1, for the light-regulated nuclear accumulation of phyA.
AT1G56600	52.5225	28.612	45.8282	42.1183	106.222	57.9943	96.4316	87.3262	64.6318	1.01351	0.239556	4.23078	2.32886e-05	0.000188383		GALACTINOL SYNTHASE 2 (GolS2)	GALACTINOL SYNTHASE 2 (AtGolS2);GALACTINOL SYNTHASE 2 (GolS2)	GolS2 is a galactinol synthase that catalyzes the formation of galactinol from UDP-galactose and myo-inositol. GolS2 transcript levels rise in response to methyl viologen, an oxidative damage-inducing agent. Plants over-expressing GolS2 have increased tolerance to salt, chilling, and high-light stress.
AT5G42050	15362.1	15198.7	18410.6	17136.3	30037.5	33917.3	36084	33217.6	24920.5	1.01127	0.0737128	13.719	7.81354e-43	7.94644e-41		ASPARAGINE-RICH PROTEIN (NRP)	ASPARAGINE-RICH PROTEIN 1 (NRP1);ASPARAGINE-RICH PROTEIN (NRP)	Stress responsive asparagine-rich protein. Binds to PevD (Verticillium dahliae ) fungal effector protein. NRP interacts with CRY2, leading to increased cytoplasmic accumulation of CRY2 in a blue light-independent manner (PMID:28633330).NRP also binds FyPP3 and recruits it to endosomes and thus targets it for degradation.Under ER stress NRP1 is activated by bZIP60 and inhibits cell death.
AT4G34135	60.8155	40.0568	41.7242	57.3276	91.5704	92.6038	118.348	101.049	75.4369	1.00968	0.195275	5.17054	2.33418e-07	2.71632e-06		UDP-GLUCOSYLTRANSFERASE 73B2 (UGT73B2)	UDP-GLUCOSYLTRANSFERASE 73B2 (UGT73B2)	The At4g34135 gene encodes a flavonol 7-O-glucosyltransferase (EC 2.4.1.237) that glucosylates also with a 20 fold lower activity flavonols (kaempferol and quercetin) at the 3-O-position.
AT5G16200	543.884	534.473	579.351	639.964	964.541	1269.33	1186.77	1195.12	864.178	1.00929	0.0928115	10.8747	1.52208e-27	7.90885e-26				50S ribosomal protein-like protein;(source:Araport11)
AT1G61930	177.609	156.794	198.361	169.643	302.793	484.533	300.253	326.85	264.604	1.00845	0.157358	6.40863	1.46836e-10	2.59421e-09		(S40-6)	(S40-6)	senescence regulator (Protein of unknown function, DUF584);(source:Araport11)
AT3G15740	26.9523	34.3344	49.9322	47.968	51.2794	83.2499	94.24	89.8213	59.7222	1.00797	0.255465	3.94563	7.95918e-05	0.00056932				RING/U-box superfamily protein;(source:Araport11)
AT1G61290	46.3027	17.1672	45.1442	36.2685	75.6982	57.9943	69.0363	96.0588	55.4588	1.00795	0.272478	3.6992	0.000216277	0.00139901		SYNTAXIN OF PLANTS 124 (SYP124)	(ATSYP124);SYNTAXIN OF PLANTS 124 (SYP124)	member of SYP12 Gene Family, involved in the growth of the pollen tube tip (inferred from T-DNA mutants).
AT3G18690	375.95	379.968	411.77	428.202	705.702	810.049	884.322	803.401	599.921	1.00791	0.0860076	11.7189	1.02037e-31	6.47541e-30		MAP KINASE SUBSTRATE 1 (MKS1)	MAP KINASE SUBSTRATE 1 (MKS1)	Encodes a nuclear-localized member of a plant specific gene family involved in mediating responses to pathogens. Interacts with WRKY transcriptional regulators.
AT5G39580	46.9938	41.2013	52.6682	58.4976	81.8029	75.7667	164.372	78.5936	74.987	1.00775	0.26136	3.85579	0.000115359	0.000796434		(PRX62)	(PRX62)	Class III peroxidase cell wall-targeted protein localized to the micropylar endosperm facing the radicle. Involved in seed germination.
AT2G41000	563.234	471.526	498.638	531.158	979.192	882.075	1071.71	1225.06	777.824	1.00675	0.10147	9.92163	3.35244e-23	1.43492e-21				Chaperone DnaJ-domain superfamily protein;(source:Araport11)
AT3G54810	6796.82	6431.98	6469.3	7849.21	12489	14059.9	14767.2	13912.3	10347	1.00395	0.0730746	13.7387	5.95661e-43	6.08392e-41		BLUE MICROPYLAR END 3 (BME3)	BLUE MICROPYLAR END 3-ZINC FINGER (BME3-ZF);BLUE MICROPYLAR END 3 (BME3);GATA TRANSCRIPTION FACTOR 8 (GATA8)	Encodes a protein containing a GATA type zinc finger domain that is expressed in the embryo axis and involved in germination. Mutants have a reduced rate of germination even when stratified.
AT5G47910	12365.6	11657.7	12694.4	12111.3	20426.3	22866.6	30134.9	24472.5	18341.2	1.00351	0.094673	10.5997	2.9886e-26	1.46343e-24		RESPIRATORY BURST OXIDASE HOMOLOGUE D (RBOHD)	RESPIRATORY BURST OXIDASE HOMOLOGUE D (RBOHD); (DELT1); (ATRBOHD)	NADPH/respiratory burst oxidase protein D (RbohD).Interacts with AtrbohF gene to fine tune the spatial control of ROI production and hypersensitive response to cell in and around infection site. The mRNA is cell-to-cell mobile.
AT4G00970	100.898	62.9465	75.2403	78.3868	192.908	115.989	197.246	135.979	119.949	1.00278	0.203924	4.9174	8.77027e-07	9.28447e-06		CYSTEINE-RICH RLK (RECEPTOR-LIKE PROTEIN KINASE) 41 (CRK41)	CYSTEINE-RICH RLK (RECEPTOR-LIKE PROTEIN KINASE) 41 (CRK41)	Encodes a cysteine-rich receptor-like protein kinase.
AT5G02760	167.243	147.638	161.425	129.865	346.746	254.427	290.391	335.582	229.164	1.00216	0.130178	7.69838	1.37802e-14	3.46296e-13		ARABIDOPSIS PP2C CLADE D 7 (APD7)	ARABIDOPSIS PP2C CLADE D 7 (APD7);SENESCENCE-SUPPRESSED 51 PROTEIN PHOSPHATASE (SSPP)	Encodes a phosphatase that functions in sustaining proper leaf longevity and preventing early senescence by suppressing or perturbing SARK-mediated senescence signal transduction.
AT1G53163	58.0512	48.0682	52.6682	39.7784	98.896	98.2161	115.06	91.0688	75.2259	1.00183	0.18216	5.49973	3.80377e-08	4.99808e-07				membrane-associated kinase regulator;(source:Araport11)
AT5G45630	138.908	114.448	185.365	257.389	319.886	382.575	371.481	313.127	260.397	1.00011	0.190901	5.23891	1.61528e-07	1.93753e-06				senescence regulator (Protein of unknown function, DUF584);(source:Araport11)
AT5G42040	223.912	187.695	206.569	249.2	400.468	452.73	450.379	425.403	324.544	0.998593	0.100806	9.90608	3.91716e-23	1.67062e-21		REGULATORY PARTICLE NON-ATPASE 12B (RPN12b)	REGULATORY PARTICLE NON-ATPASE 12B (RPN12b)	regulatory particle non-ATPase 12B;(source:Araport11)
AT1G04370	118.176	90.414	119.017	126.355	310.118	156.21	195.055	249.503	170.606	0.9964	0.194432	5.12466	2.98069e-07	3.41688e-06		ETHYLENE-RESPONSIVE ELEMENT BINDING FACTOR 14 (ERF14)	ETHYLENE-RESPONSIVE ELEMENT BINDING FACTOR 14 (ATERF14);ETHYLENE-RESPONSIVE ELEMENT BINDING FACTOR 14 (ERF14); (ERF97)	encodes a member of the ERF (ethylene response factor) subfamily B-3 of ERF/AP2 transcription factor family. The protein contains one AP2 domain. There are 18 members in this subfamily including ATERF-1, ATERF-2, AND ATERF-5.
AT3G22235	39.3919	97.2809	64.9803	59.6675	115.989	119.73	174.234	104.791	97.0082	0.996047	0.246533	4.04022	5.3401e-05	0.000398382		CYSTEINE-RICH TRANSMEMBRANE MODULE 8 (ATHCYSTM8)	CYSTEINE-RICH TRANSMEMBRANE MODULE 8 (ATHCYSTM8)	cysteine-rich TM module stress tolerance protein;(source:Araport11)
AT5G43890	117.484	107.581	146.377	140.394	247.85	254.427	244.366	278.196	192.085	0.995946	0.124884	7.97497	1.52414e-15	4.17393e-14		YUCCA5 (YUC5)	YUCCA5 (YUC5);SUPPRESSOR OF ER 1 (SUPER1)	Encodes a YUCCA-like putative flavin monooxygenase, the activation tagging mutant has increased level of IAA, increased auxin response and phenotype of auxin overproduction, rescues erecta mutant phenotype
AT2G40270	3218.38	3031.73	3649.84	3781.28	6132.77	6674.02	7458.11	7011.05	5119.65	0.995447	0.0802845	12.399	2.64616e-35	1.92579e-33				Protein kinase family protein;(source:Araport11)
AT4G10260	70.4907	53.7906	56.7723	44.4582	120.873	80.4437	122.731	132.237	85.2245	0.992294	0.204531	4.85157	1.2249e-06	1.25594e-05		FRUCTOKINASE 4 (FRK4)	FRUCTOKINASE 4 (FRK4);FRUCTOKINASE 5 (FRK5)	Encodes a member of the fructokinase gene family. Nomenclature according to Riggs 2017 has been adopted for the family by the community (personal communication, Boernke, Callis, Granot, Boernke, and Smeekens).
AT3G50760	497.581	532.184	613.551	595.506	1045.12	1154.27	1082.66	1161.44	835.29	0.990073	0.0802347	12.3397	5.53535e-35	3.94402e-33		GALACTURONOSYLTRANSFERASE-LIKE 2 (GATL2)	GALACTURONOSYLTRANSFERASE-LIKE 2 (GATL2)	Encodes a protein with putative galacturonosyltransferase activity. The mRNA is cell-to-cell mobile.
AT5G65130	39.3919	33.19	56.7723	39.7784	76.9191	87.9268	89.8567	86.0787	63.7392	0.988665	0.205417	4.81297	1.48704e-06	1.50143e-05		(ERF57)	(ERF57)	encodes a member of the DREB subfamily A-6 of ERF/AP2 transcription factor family. The protein contains one AP2 domain. There are 8 members in this subfamily including RAP2.4.
AT1G67360	2308.92	2167.65	2445.99	2625.37	4671.31	4868.71	4650.63	4719.36	3557.24	0.986293	0.0596896	16.5237	2.47653e-61	4.49897e-59		LD-ASSOCIATED PROTEIN 1 (LDAP1)	LD-ASSOCIATED PROTEIN 1 (LDAP1);SMALL RUBBER PARTICLE PROTEIN (SRP1)	Encodes a small rubber particle protein homolog. Plays dual roles as positive factors for tissue growth and development and in drought stress responses.
AT4G22710	237.042	275.82	267.445	208.251	328.432	463.954	708.991	454.096	368.004	0.984103	0.249335	3.94691	7.91657e-05	0.000566737		CYTOCHROME P450, FAMILY 706, SUBFAMILY A, POLYPEPTIDE 2 (CYP706A2)	CYTOCHROME P450, FAMILY 706, SUBFAMILY A, POLYPEPTIDE 2 (CYP706A2)	member of CYP706A
AT3G17609	100.207	78.9692	102.6	115.825	196.571	181.466	213.684	197.108	148.304	0.984087	0.136281	7.221	5.16083e-13	1.14568e-11		HY5-HOMOLOG (HYH)	HY5-HOMOLOG (HYH)	Encodes a homolog of HY5 (HYH). Involved in phyB signaling pathway.
AT1G76680	1348.31	1388.26	1519.85	1563.06	2565.19	2943.68	3246.9	2729.57	2163.1	0.981931	0.0796055	12.335	5.87234e-35	4.17164e-33		12-OXOPHYTODIENOATE REDUCTASE 1 (OPR1)	12-OXOPHYTODIENOATE REDUCTASE 1 (OPR1)	Encodes a member of an alpha/beta barrel fold family of FMN-containing oxidoreductases. One of the closely related 12-oxophytodienoic acid reductases. This enzyme is not expected to participate in jasmonic acid biosynthesis because during in vitro assays, it shows very little activity with the naturally occurring OPDA isomer. Shows activity towards 2,4,6-trinitrotoluene. Expressed predominately i…
AT3G21420	455.425	416.591	456.914	407.143	788.726	1009.29	863.501	769.718	645.913	0.981296	0.095762	10.2472	1.21763e-24	5.58327e-23		LATERAL BRANCHING OXIDOREDUCTASE 1 (LBO1)	LATERAL BRANCHING OXIDOREDUCTASE 1 (LBO1)	LATERAL BRANCHING OXIDOREDUCTASE (LBO), encodes an oxidoreductase-like enzyme of the 2-oxoglutarate and Fe(II)-dependent dioxygenase superfamily. It is involved in the biosynthesis of strigolactones.
AT3G11820	4033.17	3973.64	4551.36	4594.4	7662.61	8302.54	9053.61	8828.68	6375	0.980651	0.0692876	14.1533	1.78104e-45	2.00878e-43		SYNTAXIN OF PLANTS 121 (SYP121)	(AT-SYR1); (ATSYP121);SYNTAXIN RELATED PROTEIN 1 (SYR1);SYNTAXIN RELATED PROTEIN 1 (ATSYR1);PENETRATION1 (PEN1);SYNTAXIN OF PLANTS 121 (SYP121)	Encodes a syntaxin localized at the plasma membrane. SYR1/PEN1 is a member of the SNARE superfamily and functions in positioning anchoring of the KAT1 K+ channel protein at the plasma membrane. Transcription is upregulated by abscisic acid, suggesting a role in ABA signaling. Also functions in non-host resistance against barley powdery mildew. It is a nonessential component of the preinvasive res…
AT1G51620	38.0097	34.3344	32.1481	40.9483	62.2679	71.0898	89.8567	61.1284	53.7229	0.97868	0.216781	4.51461	6.34341e-06	5.71387e-05				Protein kinase superfamily protein;(source:Araport11)
AT5G14730	89.8411	61.802	86.1844	90.0863	134.303	130.019	198.342	188.375	122.369	0.978642	0.183824	5.32381	1.01616e-07	1.25689e-06				Unknown protein, expression induced by IDL7 and stress.
AT2G07739	51.8314	50.3572	45.8282	53.8178	89.1285	103.828	112.869	88.5737	74.5293	0.977866	0.178119	5.48996	4.02016e-08	5.26827e-07				Ycf1 protein;(source:Araport11)
AT2G04500	35.9364	38.9124	41.7242	62.0075	89.1285	80.4437	84.3776	92.3163	65.6058	0.976231	0.203122	4.80614	1.53871e-06	1.54965e-05				Cysteine/Histidine-rich C1 domain family protein;(source:Araport11)
AT4G24580	288.183	305.576	249.661	281.958	557.969	432.151	527.086	694.867	417.181	0.974958	0.131163	7.43321	1.05995e-13	2.49257e-12		ROP1 ENHANCER 1 (REN1)	ROP1 ENHANCER 1 (REN1)	Encodes a Rho GTPase-activating protein that interacts with ROP1 (a Rho GTPase) and regulates pollen tube development. This protein can be observed at the apical tip of growing pollen tubes and on endocytic vesicles traveling to this region of the pollen tube.
AT5G46710	400.138	401.713	502.058	532.328	885.18	974.678	904.046	834.589	679.341	0.973239	0.100447	9.68903	3.35696e-22	1.37031e-20				PLATZ transcription factor family protein;(source:Araport11)
AT1G21460	243.262	248.352	222.985	222.291	420.003	433.086	459.146	527.7	347.103	0.972367	0.0994019	9.78218	1.34283e-22	5.60644e-21		(SWEET1)	(SWEET1); (AtSWEET1)	Nodulin MtN3 family protein;(source:Araport11)
AT1G60040	167.243	180.828	255.817	188.362	299.13	359.19	430.655	470.314	293.942	0.971668	0.160351	6.05964	1.36425e-09	2.15868e-08		AGAMOUS-LIKE 49 (AGL49)	AGAMOUS-LIKE 49 (AGL49)	AGAMOUS-like 49;(source:Araport11)
AT3G53450	103.663	138.482	116.281	90.0863	244.188	200.174	229.025	205.84	165.967	0.971315	0.141192	6.87941	6.00998e-12	1.21414e-10		LONELY GUY 4 (LOG4)	LONELY GUY 4 (LOG4)	Putative lysine decarboxylase family protein;(source:Araport11)
AT5G41380	138.908	135.049	181.945	147.414	271.048	353.578	291.486	269.464	223.612	0.971157	0.135	7.19378	6.30226e-13	1.38615e-11				CCT motif family protein;(source:Araport11)
AT1G74430	241.88	276.964	292.753	326.417	465.177	600.522	664.063	490.274	419.756	0.970787	0.127785	7.59703	3.03e-14	7.3881e-13		MYB DOMAIN PROTEIN 95 (MYB95)	MYB DOMAIN PROTEIN 95 (MYB95);ARABIDOPSIS THALIANA MYB DOMAIN PROTEIN 95 (ATMYB95);ARABIDOPSIS THALIANA MYB DOMAIN CONTAINING PROTEIN 66 (ATMYBCP66)	Encodes a putative transcription factor (MYB95). The mRNA is cell-to-cell mobile.
AT5G25250	268.832	262.086	353.63	362.685	730.121	443.376	741.866	526.452	461.131	0.968298	0.164038	5.90289	3.5719e-09	5.38342e-08		FLOTILLIN 1 (FLOT1)	FLOTILLIN 1 (FLOT1)	Encodes a protein that is involved in a membrane microdomain-dependent, but clathrin-independent, endocytic pathway required for optimal seedling development. The mRNA is cell-to-cell mobile.
AT4G36990	4478.23	4690.08	5058.89	5524.51	8909.19	9535.38	10037.7	10132.3	7295.78	0.96769	0.0700658	13.8112	2.18296e-43	2.28855e-41		HEAT SHOCK FACTOR 4 (HSF4)	HEAT SHOCK FACTOR 4 (HSF4);CLASS B HEAT SHOCK FACTOR B1 (HSFB1);ARABIDOPSIS THALIANA CLASS B HEAT SHOCK FACTOR B1 (AT-HSFB1);ARABIDOPSIS THALIANA HEAT SHOCK FACTOR 4 (ATHSF4);TL1-BINDING TRANSCRIPTION FACTOR 1 (TBF1)	Encodes a protein whose sequence is similar to heat shock factors that regulate the expression of heat shock proteins. Transcript level is increased in response to heat shock. However, overexpression of this gene did not result in the increase of decrease of heat shock proteins.
AT3G57530	3416.73	3230.87	3555.45	3625.68	5694.46	6450.46	7835.07	7057.21	5108.24	0.967224	0.0857337	11.2817	1.61558e-29	9.28684e-28		CALCIUM-DEPENDENT PROTEIN KINASE 32 (CPK32)	CALCIUM-DEPENDENT PROTEIN KINASE 32 (CPK32); (ATCPK32); (CDPK32)	Calcium-dependent Protein Kinase. ABA signaling component that regulates the ABA-responsive gene expression via ABF4. AtCPK32 has autophosphorylation activity and can phosphorylate ABF4 in vitro
AT4G18070	6261.23	5919.26	6859.18	6805.61	11399.9	12132	13932.2	12975.4	9535.6	0.964514	0.0709044	13.603	3.84249e-42	3.79433e-40				suppressor;(source:Araport11)
AT3G28850	469.938	515.016	494.534	548.707	1014.6	942.875	971.987	1010.49	746.018	0.963357	0.0696234	13.8367	1.53133e-43	1.61967e-41				Glutaredoxin family protein;(source:Araport11)
AT4G02780	524.534	410.869	523.946	434.052	877.855	1006.48	969.795	843.322	698.857	0.959008	0.0969108	9.89578	4.34214e-23	1.84855e-21		GA REQUIRING 1 (GA1)	GA REQUIRING 1 (GA1); (ABC33);ARABIDOPSIS THALIANA ENT-COPALYL DIPHOSPHATE SYNTHETASE 1 (ATCPS1);CPP SYNTHASE (CPS);ENT-COPALYL DIPHOSPHATE SYNTHETASE 1 (CPS1)	Catalyzes the conversion of geranylgeranyl pyrophosphate (GGPP) to copalyl pyrophosphate (CPP) of gibberellin biosynthesis
AT2G33510	2281.27	2112.71	2493.88	2694.4	4798.29	4444.98	4445.72	4931.44	3525.34	0.958313	0.0744615	12.8699	6.64845e-38	5.51289e-36		(CFL1)	(CFL1)	CFL1 is a negative regulator of cuticle development. Overexpression of CFL1 causes defects in cuticle formation. Interacts with FBH1, FBH3 and HDG1 to regulate cuticle formation. The physical interaction requires the C terminal 50 amino acids.
AT5G08790	1516.24	1234.9	1430.93	1420.32	2483.39	2472.24	3175.67	2764.5	2062.27	0.957987	0.0891513	10.7456	6.21347e-27	3.15957e-25		(ATAF2)	ARABIDOPSIS NAC DOMAIN CONTAINING PROTEIN 81 (anac081); (ATAF2)	induced by wounding, belongs to a large family of putative transcriptional activators with NAC domain.
AT1G52890	66.3442	86.9806	95.0764	124.015	164.827	214.205	143.552	192.118	135.89	0.956148	0.189676	5.04094	4.6324e-07	5.14032e-06		NAC DOMAIN CONTAINING PROTEIN 19 (NAC019)	NAC DOMAIN CONTAINING PROTEIN 19 (ANAC019);NAC DOMAIN CONTAINING PROTEIN 19 (NAC019); (ANAC19)	encodes a NAC transcription factor whose expression is induced by drought, high salt, and abscisic acid. This gene binds to ERD1 promoter in vitro.
AT3G06500	4344.16	4737.01	5008.95	5552.59	8430.58	8515.81	11370.2	9776.79	7217.01	0.955885	0.0979443	9.75948	1.68021e-22	6.96614e-21		ALKALINE/NEUTRAL INVERTASE C (A/N-InvC)	ALKALINE/NEUTRAL INVERTASE C (A/N-InvC)	Encodes an alkaline/neutral invertase which localizes in mitochondria. It may be modulating hormone balance in relation to the radicle emergence. Mutants display severely reduced shoot growth and reduced oxygen consumption. Mutant root development is not affected as reported for A/N-InvA mutant (inva) plants. The mRNA is cell-to-cell mobile.
AT1G63840	1776.09	1816.29	2048.59	1970.2	3462.58	4142.85	3406.88	3728.83	2794.04	0.953997	0.0740959	12.8752	6.21107e-38	5.16822e-36				RING/U-box superfamily protein;(source:Araport11)
AT1G27770	5004.15	5739.57	5827.02	5990.15	8789.53	9984.37	14034.1	10872.1	8280.13	0.953267	0.158283	6.02254	1.71697e-09	2.67761e-08		AUTOINHIBITED CA2+-ATPASE 1 (ACA1)	AUTOINHIBITED CA2+-ATPASE 1 (ACA1);PLASTID ENVELOPE ATPASE 1 (PEA1)	Encodes a chloroplast envelope Ca2+-ATPase with an N-terminal autoinhibitor.
AT2G48010	1436.77	1525.59	1882.38	1711.64	2764.2	3132.63	3425.51	3369.54	2406.03	0.952698	0.0917063	10.3886	2.79478e-25	1.31703e-23		RECEPTOR-LIKE KINASE IN IN FLOWERS 3 (RKF3)	RECEPTOR-LIKE KINASE IN IN FLOWERS 3 (RKF3)	receptor-like serine/threonine kinase (RKF3) The mRNA is cell-to-cell mobile.
AT2G04490	43.5384	64.0909	41.0402	66.6873	97.6751	83.2499	121.635	106.039	77.9945	0.951784	0.209308	4.5473	5.43391e-06	4.94517e-05				transposable_element_gene;(source:Araport11);copia-like retrotransposon family, has a 0. P-value blast match to GB:CAA72989 open reading frame 1 (Ty1_Copia-element) (Brassica oleracea);(source:TAIR10)
AT2G24610	40.0829	33.19	23.2561	58.4976	53.7213	53.3173	110.677	78.5936	56.417	0.9514	0.306725	3.1018	0.00192347	0.00944588				Member of Cyclic nucleotide gated channel family; a plasma membrane localized Ca2+ chan_x0002_nel, which is required for the normal growth of Arabidopsis root hair tip.
AT2G36650	1458.88	1755.63	1461.71	2033.38	2954.67	3250.49	3633.72	3103.82	2456.54	0.950609	0.103263	9.2057	3.3944e-20	1.2335e-18				CHUP1-like protein;(source:Araport11)
AT3G57880	6387.7	6579.62	6995.3	7412.82	12265.5	13154.4	13697.7	13732.7	10028.2	0.949393	0.0591063	16.0625	4.67493e-58	7.85763e-56		MULTIPLE C2 DOMAIN AND TRANSMEMBRANE REGION PROTEIN 3 (MCTP3)	MULTIPLE C2 DOMAIN AND TRANSMEMBRANE REGION PROTEIN 3 (MCTP3);FT INTERACTING PROTEIN 3 (FTIP3)	Required for maintenance of inflorescence and shoot SAMs and normal development of the derived vascular cambium, functions in the SAM to promote continuous organogenesis, affects SAM development through STM, where it affects intracellular localization of STM in SAM cells in the peripheral region and prevents STM localization toward the cell wall of SAM cells in the peripheral region.
AT1G77120	46423	35789.1	33832.8	29617.3	68581.3	57281.5	74906.5	80323.9	53344.4	0.948381	0.17433	5.44016	5.32322e-08	6.8588e-07		ALCOHOL DEHYDROGENASE 1 (ADH1)	ARABIDOPSIS THALIANA ALCOHOL DEHYDROGENASE (ATADH);ALCOHOL DEHYDROGENASE 1 (ADH1); (ATADH1);ALCOHOL DEHYDROGENASE (ADH)	Catalyzes the reduction of acetaldehyde using NADH as reductant. Requires zinc for activity. Dimer. Anaerobic response polypeptide (ANP). Fermentation. The protein undergoes thiolation following treatment with the oxidant tert-butylhydroperoxide. The mRNA is cell-to-cell mobile.
AT4G33905	48.376	36.6234	45.8282	46.7981	70.8144	94.4746	99.719	78.5936	65.1534	0.947637	0.196797	4.81531	1.46975e-06	1.48649e-05				Peroxisomal membrane 22 kDa (Mpv17/PMP22) family protein;(source:Araport11)
AT1G10560	256.393	357.078	400.826	434.052	661.749	680.03	666.255	775.956	529.042	0.947236	0.1341	7.06366	1.62176e-12	3.44595e-11		PLANT U-BOX 18 (PUB18)	ARABIDOPSIS THALIANA PLANT U-BOX 18 (ATPUB18);PLANT U-BOX 18 (PUB18)	Encodes a protein containing a UND, a U-box, and an ARM domain. This protein has E3 ubiquitin ligase activity based on in vitro assays.
AT3G28360	62.1977	64.0909	41.0402	54.9877	78.14	115.989	115.06	114.772	80.7847	0.945157	0.200774	4.70756	2.50701e-06	2.43285e-05		ATP-BINDING CASSETTE B16 (ABCB16)	P-GLYCOPROTEIN 16 (PGP16);ATP-BINDING CASSETTE B16 (ABCB16)	P-glycoprotein 16;(source:Araport11)
AT1G64625	975.812	858.361	930.928	933.622	1767.92	1727.67	1836.58	1795.18	1353.26	0.942669	0.056836	16.5858	8.8336e-62	1.62963e-59		LONESOME HIGHWAY LIKE 3 (LHL3)	LONESOME HIGHWAY LIKE 3 (LHL3); (LL1);FEHLSTART (FST)	Encodes a plant-specific basic helix-loop-helix (bHLH) protein that is required for normal meiotic entry and the establishment of meiotic synchrony. It plays a role in xylem differentiation downstream of auxin.
AT5G41400	905.322	872.095	1073.2	947.661	1733.73	1903.52	1817.95	1856.31	1388.72	0.942379	0.0715333	13.174	1.23889e-39	1.13396e-37				RING/U-box superfamily protein;(source:Araport11)
AT2G39518	63.5798	64.0909	83.4484	108.806	125.757	132.826	211.492	140.969	116.371	0.942332	0.212198	4.44081	8.96201e-06	7.82671e-05		CASP-LIKE PROTEIN 4D2 (CASPL4D2)	CASP-LIKE PROTEIN 4D2 (CASPL4D2)	Uncharacterized protein family (UPF0497);(source:Araport11)
AT5G47220	1295.78	1355.07	1366.64	1670.69	3025.48	2417.05	2722	2743.29	2074.5	0.940814	0.0885006	10.6306	2.1473e-26	1.0624e-24		ETHYLENE RESPONSIVE ELEMENT BINDING FACTOR 2 (ERF2)	ETHYLENE RESPONSIVE ELEMENT BINDING FACTOR 2 (ATERF2);ETHYLENE RESPONSIVE ELEMENT BINDING FACTOR 2 (ERF2);ETHYLENE RESPONSE FACTOR- 2 (ATERF-2)	Encodes a member of the ERF (ethylene response factor) subfamily B-3 of ERF/AP2 transcription factor family (ATERF-2). The protein contains one AP2 domain. Functions as activator of GCC box?dependent transcription. Positive regulator of JA-responsive defense genes and resistance to F. oxysporum and enhances JA inhibition of root elongation.
AT4G02330	664.824	791.981	757.191	844.705	1325.94	1645.35	1545.1	1332.35	1113.43	0.940277	0.092877	10.1239	4.32827e-24	1.91458e-22		(ATPMEPCRB)	(ATPMEPCRB);PECTIN METHYLESTERASE 41 (PME41); (AtPME41)	Encodes a pectin methylesterase that is sensitive to chilling stress and brassinosteroid regulation, response to Botrytis cinerea.
AT4G32630	51.1403	32.0455	36.9362	50.3079	101.338	43.028	66.8446	118.514	62.5193	0.940058	0.294969	3.18697	0.00143771	0.00734219				ArfGap/RecO-like zinc finger domain-containing protein;(source:Araport11)
AT3G05320	221.838	178.539	217.513	273.769	382.154	382.575	495.308	446.611	324.788	0.937753	0.130143	7.20553	5.78176e-13	1.27402e-11		O-FUCOSYL TRANSFERASE 1 (OFT1)	O-FUCOSYL TRANSFERASE 1 (OFT1); (ATOFT1)	Golgi localized protein with similarity to protein O-fucosyltransferases. Mutants show lower seed set/reduced fertility. Mutant pollen fails to compete with wild type due to the inability to penetrate the stigma-style boundary.
AT4G17980	187.284	115.593	128.593	138.054	266.165	242.266	276.145	314.374	208.559	0.935289	0.151573	6.17054	6.80553e-10	1.11772e-08				Encodes ANAC071, a transcription factor involved in cell proliferation in incised inflorescence stems.
AT3G59080	434.693	432.614	530.786	472.661	764.307	828.757	1065.13	920.668	681.202	0.93396	0.108355	8.61943	6.72892e-18	2.20268e-16				Eukaryotic aspartyl protease family protein;(source:Araport11)
AT5G16530	86.3857	83.5471	85.5004	83.0666	186.804	165.564	131.498	164.672	123.38	0.933313	0.147323	6.33513	2.3714e-10	4.11631e-09		PIN-FORMED 5 (PIN5)	PIN-FORMED 5 (PIN5)	Encodes PIN5, an atypical member of the PIN family. PIN5 is a functional auxin transporter that is required for auxin-mediated development. PIN5 does not have a direct role in cell-to-cell transport but regulates intracellular auxin homeostasis and metabolism. PIN5 localizes, unlike other characterized plasma membrane PIN proteins, to endoplasmic reticulum (ER), presumably mediating auxin flow fr…
AT1G04330	206.634	163.661	229.141	186.022	368.723	356.384	389.014	401.701	287.66	0.93277	0.111547	8.36213	6.15948e-17	1.87927e-15		(PH2)	(PH2)	A proline/serine rich protein of unknown function. It interacts with defense related MAP kinase MPK6 and others. May be involved in signaling during defense or stress response.
AT5G64310	10595	9583.88	12533	11731.1	19328.7	20583.3	22925.5	21888.9	16146.2	0.930676	0.0819495	11.3567	6.86851e-30	4.04596e-28		ARABINOGALACTAN PROTEIN 1 (AGP1)	(ATAGP1);ARABINOGALACTAN PROTEIN 1 (AGP1)	Encodes arabinogalactan-protein (AGP1). The mRNA is cell-to-cell mobile.
AT3G08040	61.5066	80.1137	93.0244	58.4976	156.28	150.598	123.827	130.989	106.855	0.93055	0.176889	5.26066	1.43541e-07	1.73665e-06		FERRIC REDUCTASE DEFECTIVE 3 (FRD3)	FERRIC REDUCTASE DEFECTIVE 3 (FRD3);MANGANESE ACCUMULATOR 1 (MAN1); (ATFRD3)	Encodes a member of the MATE (multidrug and toxin efflux family), expressed in roots but not shoots. Mutants accumulate excess iron, manganese and zinc, and express root Fe(III) chelatase activity even under iron sufficiency conditions. FRD3 is likely to function in root xylem loading of an iron chelator or other factor necessary for efficient iron uptake out of the xylem or apoplastic space and …
AT5G63320	1903.25	1637.75	1525.33	1944.46	3196.42	3321.58	3196.49	3620.3	2543.2	0.92815	0.081327	11.4126	3.61898e-30	2.1424e-28		NUCLEAR PROTEIN X1 (NPX1)	NUCLEAR PROTEIN X1 (NPX1)	Encodes NPX1 (Nuclear Protein X1), a nuclear factor regulating abscisic acid responses.
AT5G64810	157.567	122.459	121.753	156.774	302.793	190.82	272.858	299.404	203.053	0.927915	0.161047	5.76176	8.32398e-09	1.2013e-07		WRKY DNA-BINDING PROTEIN 51 (WRKY51)	WRKY DNA-BINDING PROTEIN 51 (WRKY51);ARABIDOPSIS THALIANA WRKY DNA-BINDING PROTEIN 51 (ATWRKY51)	member of WRKY Transcription Factor; Group II-c. Involved in jasmonic acid inducible defense responses.
AT1G75000	201.106	184.261	207.937	222.291	340.642	392.865	428.463	387.978	295.693	0.927786	0.103295	8.98186	2.6623e-19	9.33097e-18		ELO HOMOLOG 3 (ELO3)	ELO HOMOLOG 3 (ELO3)	ELO family protein.
AT1G19780	93.9876	69.8133	88.2364	94.7661	151.396	125.343	190.672	197.108	126.415	0.927648	0.174007	5.3311	9.76199e-08	1.20935e-06		CYCLIC NUCLEOTIDE GATED CHANNEL 8 (CNGC8)	CYCLIC NUCLEOTIDE GATED CHANNEL 8 (ATCNGC8); (CNGC8);CYCLIC NUCLEOTIDE GATED CHANNEL 8 (CNGC8)	Encodes a member of the cyclic nucleotide gated channel (CNGC) family that is essential for male reproductive fertility.
AT5G43620	1646.86	1274.95	1756.52	1731.53	2874.09	2659.32	3119.78	3534.22	2324.66	0.925468	0.105632	8.76124	1.93111e-18	6.48188e-17				Pre-mRNA cleavage complex II;(source:Araport11)
AT1G05340	118.176	94.9919	99.8644	88.9163	174.594	166.5	241.079	187.128	146.406	0.924681	0.156095	5.92385	3.14496e-09	4.76408e-08		CYSTEINE-RICH TRANSMEMBRANE MODULE 1 (ATHCYSTM1)	CYSTEINE-RICH TRANSMEMBRANE MODULE 1 (ATHCYSTM1)	cysteine-rich TM module stress tolerance protein;(source:Araport11)
AT5G26920	1054.6	888.117	1169.65	1192.18	1897.34	1937.2	2101.77	2229.31	1558.77	0.92222	0.0907489	10.1623	2.92011e-24	1.30625e-22		CAM-BINDING PROTEIN 60-LIKE G (CBP60G)	CAM-BINDING PROTEIN 60-LIKE G (CBP60G)	Encodes a calmodulin-binding protein CBP60g (calmodulin binding protein 60-like.g). The calmodulin-binding domain is located near the N-terminus; calmodulin binding is dependent on Ca(2+). Inducible by both bacterial pathogen and MAMP (microbe-associated molecular pattern) treatments. Bacterial growth is enhanced in cbp60g mutants. cbp60g mutants also show defects in salicylic acid (SA) accumulat…
AT5G48540	96.7519	143.06	153.217	132.205	233.199	225.429	278.337	254.494	189.587	0.920952	0.148453	6.20366	5.51664e-10	9.21944e-09				receptor-like protein kinase-related family protein;(source:Araport11)
AT4G39780	610.228	512.728	645.699	602.525	1203.85	1030.8	1171.42	1099.06	859.539	0.920185	0.0824733	11.1574	6.59134e-29	3.72591e-27		(ERF60)	(ERF60)	encodes a member of the DREB subfamily A-6 of ERF/AP2 transcription factor family. The protein contains one AP2 domain. There are 8 members in this subfamily including RAP2.4.
AT1G50560	73.255	66.3799	65.6643	69.0272	114.768	110.376	130.402	165.92	99.4741	0.919216	0.171024	5.37476	7.66833e-08	9.6403e-07		CYTOCHROME P450, FAMILY 705, SUBFAMILY A, POLYPEPTIDE 25 (CYP705A25)	CYTOCHROME P450, FAMILY 705, SUBFAMILY A, POLYPEPTIDE 25 (CYP705A25)	member of CYP705A
AT5G66675	919.834	945.341	991.12	1147.72	1706.87	1950.29	2064.51	1822.62	1443.54	0.917015	0.0826471	11.0955	1.31854e-28	7.24679e-27				transmembrane protein, putative (DUF677);(source:Araport11)
AT1G20510	2288.18	3181.66	3052.02	2899.14	4561.43	5228.84	6619.81	5141.02	4121.51	0.916773	0.11441	8.01305	1.11896e-15	3.10681e-14		OPC-8:0 COA LIGASE1 (OPCL1)	OPC-8:0 COA LIGASE1 (OPCL1)	Encodes an OPC-8:CoA ligase involved in jasmonic acid biosynthesis.
AT4G06578	186.593	136.193	109.44	166.133	212.443	275.941	305.732	333.087	215.695	0.914774	0.175134	5.22327	1.75794e-07	2.09807e-06				transposable_element_gene;(source:Araport11);gypsy-like retrotransposon family (Athila), has a 2.2e-127 P-value blast match to gb|AAL06421.1|AF378079_1 reverse transcriptase (Athila4) (Arabidopsis thaliana) (Gypsy_Ty3-family);(source:TAIR10)
AT3G62100	324.119	318.166	251.029	311.207	562.853	541.592	578.59	580.096	433.456	0.914716	0.0944114	9.68862	3.37068e-22	1.37355e-20		INDOLE-3-ACETIC ACID INDUCIBLE 30 (IAA30)	INDOLE-3-ACETIC ACID INDUCIBLE 30 (IAA30)	Encodes a member of the Aux/IAA family of proteins implicated in auxin signaling. IAA30 lacks the conserved degron (domain II) found in many family members. IAA30 transcripts are induced by auxin treatment and accumulate preferentially in the quiescent center cells of the root meristem. Overexpression of IAA30 leads to defects in gravitropism, root development, root meristem maintenance, and coty…
AT1G07900	54.5957	51.5016	76.6083	69.0272	94.0122	130.955	135.881	113.524	90.7631	0.912901	0.187183	4.87704	1.07689e-06	1.11668e-05		LOB DOMAIN-CONTAINING PROTEIN 1 (LBD1)	LOB DOMAIN-CONTAINING PROTEIN 1 (LBD1)	LOB domain-containing protein 1;(source:Araport11)
AT3G50260	322.046	275.82	322.165	307.697	510.352	543.463	662.967	601.303	443.227	0.911611	0.0996273	9.15022	5.68202e-20	2.0457e-18		COOPERATIVELY REGULATED BY ETHYLENE AND JASMONATE 1 (CEJ1)	COOPERATIVELY REGULATED BY ETHYLENE AND JASMONATE 1 (CEJ1); (ATERF#011);DREB AND EAR MOTIF PROTEIN 1 (DEAR1)	Encodes a member of the DREB subfamily A-5 of ERF/AP2 transcription factor family. The protein contains one AP2 domain. Involved in defense and freezing stress responses. There are 16 members in this subfamily including RAP2.1, RAP2.9 and RAP2.10. The mRNA is cell-to-cell mobile.
AT5G24210	26.9523	40.0568	54.7202	47.968	92.7913	46.7696	106.294	73.6035	61.1445	0.911517	0.282796	3.22324	0.00126751	0.00658463		(PRLIP1)	(PRLIP1)	alpha/beta-Hydrolases superfamily protein;(source:Araport11)
AT4G29440	2578.44	2584.24	2964.47	2897.97	4720.15	4944.48	5576.6	5479.1	3968.18	0.910067	0.071301	12.7637	2.61378e-37	2.10856e-35		IST1-LIKE 4 (ISTL4)	IST1-LIKE 4 (ISTL4)	Regulator of Vps4 activity in the MVB pathway protein;(source:Araport11)
AT5G03204	54.5957	70.9578	78.6604	115.825	117.21	163.694	165.468	145.96	114.046	0.907915	0.208206	4.36066	1.29668e-05	0.000110209				This gene encodes a small protein and has either evidence of transcription or purifying selection.
AT5G48657	76.0194	97.2809	87.5524	115.825	168.489	142.18	229.025	159.682	134.507	0.906519	0.180101	5.03339	4.81885e-07	5.33391e-06				defense protein-like protein;(source:Araport11)
AT3G03030	394.61	310.154	413.138	397.784	601.923	618.294	798.848	830.847	545.7	0.90628	0.123941	7.31217	2.62855e-13	6.02642e-12				F-box/RNI-like superfamily protein;(source:Araport11)
AT5G10625	87.7678	93.8474	79.3444	69.0272	125.757	161.823	212.588	116.019	118.272	0.903779	0.196507	4.59921	4.24092e-06	3.94173e-05				flowering-promoting factor-like protein;(source:Araport11)
AT3G28830	163.096	153.36	177.841	197.722	304.014	285.295	338.606	366.77	248.338	0.903176	0.118313	7.63382	2.27906e-14	5.6088e-13				mucin-like protein, putative (DUF1216);(source:Araport11)
AT4G39320	383.552	320.455	344.738	355.665	639.772	622.036	728.716	639.976	504.364	0.900748	0.0861334	10.4576	1.35248e-25	6.4761e-24				microtubule-associated protein-like protein;(source:Araport11)
AT3G27500	328.265	233.474	299.593	322.907	561.632	465.825	568.727	625.006	425.679	0.900559	0.119358	7.545	4.52285e-14	1.09163e-12				Cysteine/Histidine-rich C1 domain family protein;(source:Araport11)
AT1G01250	42.1562	45.7792	38.9882	37.4385	56.1632	81.3791	70.1321	98.5539	58.8238	0.899664	0.216775	4.15022	3.32161e-05	0.000260197				encodes a member of the DREB subfamily A-4 of ERF/AP2 transcription factor family. The protein contains one AP2 domain. There are 17 members in this subfamily including TINY.
AT5G25930	675.19	611.153	677.847	723.03	1037.8	1214.14	1657.97	1097.82	961.867	0.898555	0.12555	7.15696	8.24866e-13	1.79435e-11		HAESA-LIKE 3 (HSL3)	HAESA-LIKE 3 (HSL3);PLANT SCREW UNRESPONSIVE RECEPTOR (NUT)	LRR transmembrane receptor kinase. Binds SCREW phyotocytokine signaling peptides during plant immune response.
AT3G21080	53.2136	54.9351	47.8802	47.968	79.361	85.1207	128.21	86.0787	72.8459	0.895699	0.2012	4.45178	8.51596e-06	7.47281e-05				ABC transporter-like protein;(source:Araport11)
AT1G42990	1730.48	1875.8	1741.47	1841.5	3058.45	3166.3	3750.97	3375.78	2567.6	0.894476	0.0687475	13.011	1.05898e-38	9.16418e-37		BASIC REGION/LEUCINE ZIPPER MOTIF 60 (BZIP60)	BASIC REGION/LEUCINE ZIPPER MOTIF 60 (ATBZIP60);BBASIC REGION/LEUCINE ZIPPER MOTIF 60 (BZIP60);BASIC REGION/LEUCINE ZIPPER MOTIF 60 (BZIP60)	bZIP60 consists of a bZIP DNA binding domain followed by a putative transmembrane domain. bZIP60 mRNA is upregulated by the addition of ER stress inducers, tunicamycin (inhibitor of N-linked glycosylation), DTT (inhibitor of disulfide bond formation) and azetin-2-carboxylate (proline analog perturbing protein structure). Upon ER stress, bZIP60 mRNA is spliced by IRE1A and IRE1B to produce bZIP60-…
AT4G15150	366.275	477.249	480.854	408.313	609.248	744.572	977.466	884.49	618.558	0.893049	0.136338	6.55025	5.74392e-11	1.06046e-09				glycine-rich protein;(source:Araport11)
AT5G44065	43.5384	28.612	43.0922	44.4582	67.1516	61.7359	75.6111	96.0588	57.5323	0.892595	0.221129	4.03653	5.42471e-05	0.000403303				This gene encodes a small protein and has either evidence of transcription or purifying selection.
AT3G61590	2029.72	2112.71	2185.39	2356.28	3855.72	3995.99	4067.66	4185.42	3098.61	0.892526	0.0558928	15.9685	2.11664e-57	3.49803e-55				F-box protein that is involved in some aspect of regulation of gene silencing by miRNA. Loss of function mutations have increased levels of some miRNAs. Its activity depends on the presence of functional F-box.
AT5G26770	707.671	683.255	750.351	699.631	1211.17	1286.16	1476.06	1302.41	1014.59	0.891125	0.0729624	12.2135	2.63352e-34	1.83253e-32				NEAP2 is a member of a small family containing coiled-coil domains, a nuclear localization signal and a C-terminal predicted transmembrane domain. It localizes to the nuclear periphery. Mutants have altered nuclear morphology and chromatin structure.
AT3G28420	302.695	257.508	209.989	283.128	545.759	432.151	477.775	494.017	375.378	0.888919	0.120166	7.39744	1.38835e-13	3.23604e-12				Putative membrane lipoprotein;(source:Araport11)
AT5G64260	6655.84	7434.55	9054.15	7831.66	12387.6	15014.9	15071.8	14885.4	11042	0.888857	0.0908375	9.78513	1.30429e-22	5.45508e-21		EXORDIUM LIKE 2 (EXL2)	EXORDIUM LIKE 2 (EXL2)	EXORDIUM like 2;(source:Araport11)
AT5G65470	4863.86	5256.6	5394.05	5799.45	8627.15	9799.17	10594.3	10375.6	7588.78	0.886776	0.0733752	12.0855	1.25997e-33	8.56709e-32				O-fucosyltransferase family protein;(source:Araport11)
AT5G36920	58.0512	42.3458	42.4082	47.968	92.7913	77.6375	90.9525	94.8113	68.3707	0.886764	0.189528	4.6788	2.88557e-06	2.76787e-05		ARACIN2 (ARACIN2)	(STMP9);ARACIN2 (ARACIN2)	Secreted peptide which functions in plant growth and pathogen defense.
AT3G06370	760.885	634.043	670.323	716.011	1244.14	1280.55	1307.31	1319.87	991.641	0.886496	0.0679314	13.0499	6.3658e-39	5.61087e-37				member of Sodium proton exchanger family
AT5G66690	230.131	235.763	210.673	281.958	421.224	481.727	437.23	415.423	339.266	0.886075	0.104521	8.47747	2.30152e-17	7.2258e-16		(UGT72E2)	(UGT72E2)	UGT72E2 is an UDPG:coniferyl alcohol glucosyltransferase which glucosylates sinapyl- and coniferyl aldehydes as well as sinapyl- and coniferyl alcohol. The enzyme is thought to be involved in lignin metabolism. A knockdown mutant line (72E2KD) was obtained using RNAi silencing. A twofold reduction in coniferyl alcohol 4-<i>O</i>-glucoside and sinapyl alcohol 4-<i>O</i>-glucoside was detected in t…
AT4G26890	39.3919	32.0455	35.5682	35.0986	43.9538	63.6066	90.9525	64.8709	50.686	0.885858	0.243922	3.63172	0.000281537	0.00176642		MITOGEN-ACTIVATED PROTEIN KINASE KINASE KINASE 16 (MAPKKK16)	MITOGEN-ACTIVATED PROTEIN KINASE KINASE KINASE 16 (MAPKKK16)	Member of MEKK subfamily. Involved in wound response signaling. Interacts with At5g40440, and activates At1g59580.
AT5G27260	61.5066	90.414	90.9724	90.0863	196.571	142.18	145.743	127.247	118.09	0.885814	0.181588	4.87814	1.07089e-06	1.11143e-05				Myb/SANT-like DNA-binding domain protein;(source:Araport11)
AT5G50130	2728.4	2240.89	2723.02	2593.78	4358.75	4773.3	5223.74	4653.24	3661.89	0.88479	0.0749383	11.8069	3.59514e-32	2.32492e-30				NAD(P)-binding Rossmann-fold superfamily protein;(source:Araport11)
AT5G05365	255.702	248.352	252.397	314.717	445.642	515.401	569.823	435.384	379.677	0.883889	0.113182	7.80942	5.7451e-15	1.4926e-13		HEAVY METAL ASSOCIATED PROTEIN 44 (ATHMP44)	HEAVY METAL ASSOCIATED PROTEIN 44 (ATHMP44)	Heavy metal transport/detoxification superfamily protein;(source:Araport11)
AT2G12400	2779.54	3014.56	3052.71	3033.69	4822.71	5447.72	6011.63	5631.29	4224.23	0.883812	0.0682416	12.9512	2.31228e-38	1.95828e-36				plasma membrane fusion protein;(source:Araport11)
AT3G22231	285.418	543.629	367.994	435.222	824.133	693.125	835.01	644.967	578.687	0.883434	0.157325	5.61533	1.96187e-08	2.68634e-07		PATHOGEN AND CIRCADIAN CONTROLLED 1 (PCC1)	(PCM4);PATHOGEN AND CIRCADIAN CONTROLLED 1 (PCC1)	Encodes a member of a novel 6 member Arabidopsis gene family. Expression of PCC1 is regulated by the circadian clock and is upregulated in response to both virulent and avirulent strains of Pseudomonas syringae pv. tomato.
AT3G20460	201.106	210.585	209.305	210.591	393.142	349.837	384.631	406.691	295.736	0.882602	0.0938367	9.40571	5.16781e-21	1.97723e-19				Major facilitator superfamily protein;(source:Araport11)
AT1G08290	2901.87	2704.41	2783.21	3522.73	5350.15	5294.32	5538.24	5753.55	4231.06	0.88172	0.0777438	11.3414	8.18678e-30	4.81059e-28		WIP DOMAIN PROTEIN 3 (WIP3)	WIP DOMAIN PROTEIN 3 (WIP3)	WIP domain protein 3;(source:Araport11)
AT5G19230	800.277	1063.22	1253.09	1126.66	1837.51	1865.17	2205.87	1902.46	1506.78	0.881181	0.114607	7.68875	1.48583e-14	3.72993e-13				Glycoprotein membrane precursor GPI-anchored;(source:Araport11)
AT4G34990	834.831	816.015	950.08	1041.26	1586	1861.43	1595.5	1650.47	1291.95	0.879906	0.0863292	10.1924	2.14318e-24	9.65975e-23		#N/A	#N/A	#N/A
AT1G23340	723.566	658.077	629.967	732.39	1286.87	1279.62	1281.01	1191.38	972.859	0.878976	0.0681288	12.9017	4.4035e-38	3.68995e-36				carboxyl-terminal proteinase, putative (DUF239);(source:Araport11)
AT5G28630	416.724	357.078	374.15	425.863	655.644	585.555	897.471	754.748	558.404	0.877445	0.122749	7.14831	8.78512e-13	1.90408e-11				glycine-rich protein;(source:Araport11)
AT3G54200	702.143	655.788	896.044	748.769	1179.43	1370.35	1512.22	1462.09	1065.85	0.876918	0.103355	8.48454	2.16575e-17	6.80853e-16		(NHL39)	(NHL39)	Late embryogenesis abundant (LEA) hydroxyproline-rich glycoprotein family;(source:Araport11)
AT3G15810	7458.19	6525.83	7296.26	7658.51	13228.9	13361.1	12869.2	13680.3	10259.8	0.876462	0.0541931	16.173	7.82527e-59	1.34946e-56				LURP-one-like protein (DUF567);(source:Araport11)
AT5G20150	1392.54	1073.52	1238.73	1097.41	2135.42	1851.14	2292.44	2554.92	1704.52	0.876077	0.10387	8.4344	3.32914e-17	1.0316e-15		SPX DOMAIN GENE 1 (SPX1)	ARABIDOPSIS THALIANA SPX DOMAIN GENE 1 (ATSPX1);SPX DOMAIN GENE 1 (SPX1)	Expression is upregulated in the shoot of cax1/cax3 mutant. Additionally, its expression is responsive to both phosphate (Pi) and phosphite (Phi) in both roots and shoots. The mRNA is cell-to-cell mobile.
AT2G26380	124.395	203.718	171.685	175.493	290.583	305.873	370.385	260.731	237.858	0.87411	0.153224	5.7048	1.16482e-08	1.65297e-07				Leucine-rich repeat (LRR) family protein;(source:Araport11)
AT1G33610	231.514	249.497	248.977	278.449	423.666	478.921	515.032	419.166	355.653	0.873879	0.100494	8.69585	3.4423e-18	1.1362e-16				Leucine-rich repeat (LRR) family protein;(source:Araport11)
AT5G37260	335.176	350.211	279.073	253.88	564.073	634.196	510.649	522.71	431.246	0.873871	0.113354	7.70925	1.26555e-14	3.19041e-13		REVEILLE 2 (RVE2)	CIRCADIAN 1 (CIR1);REVEILLE 2 (RVE2)	Encodes a MYB family transcription factor Circadian 1 (CIR1). Involved in circadian regulation in Arabidopsis.
AT5G65340	469.247	479.538	681.951	547.538	1034.13	1100.96	927.058	933.143	771.696	0.873016	0.114267	7.64017	2.16935e-14	5.34434e-13				MIZU-KUSSEI-like protein (Protein of unknown function, DUF617);(source:Araport11)
AT2G40610	348.307	292.987	246.925	182.513	484.712	480.791	477.775	525.205	379.902	0.871476	0.149335	5.83572	5.35588e-09	7.85815e-08		EXPANSIN A8 (EXPA8)	EXPANSIN A8 (ATEXPA8); (EXP8); (ATEXP8); (ATHEXP ALPHA 1.11);EXPANSIN A8 (EXPA8)	member of Alpha-Expansin Gene Family. Naming convention from the Expansin Working Group (Kende et al, 2004. Plant Mol Bio). Involved in the formation of nematode-induced syncytia in roots of Arabidopsis thaliana.
AT4G13340	4400.83	4516.12	4368.04	4789.78	6872.66	8567.25	9176.34	8419.5	6388.82	0.870604	0.0791315	11.002	3.73778e-28	2.00342e-26		LEUCINE-RICH REPEAT/EXTENSIN 3 (LRX3)	LEUCINE-RICH REPEAT/EXTENSIN 3 (LRX3)	Leucine rich extensin protein involved in cell wall biogenesis and organization. Interacts with several members of the RALF family of ligand peptides.
AT5G14090	977.195	808.004	906.304	887.994	1614.08	1641.61	1554.96	1750.27	1267.55	0.869703	0.0689862	12.6069	1.9342e-36	1.50425e-34		LAZY 1 (LAZY1)	(ATLAZY1);LAZY 1 (LAZY1)	LAZY1 is required for gravitropic response. Mutants have abnormal shoot angles and abnormal root gravitropism. LZY1 affects the redistribution of auxin in response to gravity in shoots and roots via an unknown mechanism.
AT1G02810	266.068	322.744	342.002	374.385	495.701	575.266	696.937	607.541	460.08	0.869297	0.122428	7.10049	1.24319e-12	2.66536e-11		PECTIN METHYL ESTERASE INHIBITOR-PECTIN METHYLESTERASE7 (PMEI-PME7)	PECTIN METHYL ESTERASE INHIBITOR-PECTIN METHYLESTERASE7 (PMEI-PME7)	probable pseudogene
AT1G68360	805.805	677.533	678.531	639.964	1078.09	1288.97	1284.29	1469.58	990.345	0.867029	0.0992571	8.73518	2.43272e-18	8.11976e-17		GLABROUS INFLORESCENCE STEMS 3 (GIS3)	GLABROUS INFLORESCENCE STEMS 3 (GIS3)	Encodes a nuclear localized member of the C2H2 family of TFIIIA transcription factors.GIS3 is involved in trichome initiation and development downstream of GA and cytokinin signaling. GIS regulates the expression GIS and GIS2.
AT1G29340	3008.29	3117.57	3061.6	3277.04	5092.53	5492.62	6479.55	5641.27	4396.31	0.865957	0.070799	12.2312	2.11783e-34	1.48236e-32		PLANT U-BOX 17 (PUB17)	PLANT U-BOX 17 (PUB17);ARABIDOPSIS THALIANA PLANT U-BOX 17 (ATPUB17)	Encodes a protein containing a UND, a U-box, and an ARM domain. This protein has E3 ubiquitin ligase activity. It is required for cell death and full resistance specified by Arabidopsis RPM1 and RPS4 resistance proteins against Pseudomonas syringae pv tomato. The mRNA is cell-to-cell mobile.
AT5G51790	63.5798	81.2582	60.8763	88.9163	97.6751	144.05	152.318	133.484	102.77	0.865098	0.185749	4.65734	3.20317e-06	3.0516e-05				basic helix-loop-helix (bHLH) DNA-binding superfamily protein;(source:Araport11)
AT1G61680	134.762	101.859	111.492	129.865	186.804	196.432	242.175	248.256	168.956	0.864778	0.14293	6.05038	1.44503e-09	2.27741e-08		TERPENE SYNTHASE 14 (TPS14)	TERPENE SYNTHASE 14 (ATTPS14);TERPENE SYNTHASE 14 (TPS14)	terpene synthase 14;(source:Araport11)
AT5G66640	49.7581	38.9124	50.6162	44.4582	62.2679	66.4128	141.36	66.1184	64.988	0.864364	0.272787	3.16864	0.00153152	0.00774647				DA1-related protein 3;(source:Araport11)
AT5G22690	625.432	564.229	505.478	556.897	796.052	808.179	1546.19	941.876	793.042	0.861679	0.241295	3.57106	0.000355546	0.00217235				Disease resistance protein (TIR-NBS-LRR class) family;(source:Araport11)
AT1G70920	357.291	327.322	385.094	352.156	633.667	577.137	700.225	684.887	502.222	0.861432	0.0887569	9.70553	2.85598e-22	1.17386e-20		HOMEOBOX-LEUCINE ZIPPER PROTEIN 18 (HB18)	HOMEOBOX-LEUCINE ZIPPER PROTEIN 18 (ATHB18);HOMEOBOX-LEUCINE ZIPPER PROTEIN 18 (HB18)	homeobox-leucine zipper protein 18;(source:Araport11)
AT1G77450	179.682	162.516	156.637	177.833	258.839	333.935	353.948	278.196	237.698	0.861162	0.124002	6.94472	3.79198e-12	7.82668e-11		NAC DOMAIN CONTAINING PROTEIN 32 (NAC032)	NAC DOMAIN CONTAINING PROTEIN 32 (anac032); (NAC32);NAC DOMAIN CONTAINING PROTEIN 32 (NAC032)	NAC domain transcriptional regulator that is induced by ROS in roots where it regulates the expression of downstream genes such as MYB30.
AT3G51970	117.484	141.916	145.009	128.695	225.874	236.654	246.558	256.989	187.397	0.85941	0.118103	7.27675	3.4195e-13	7.75023e-12		ACYL-COA STEROL ACYL TRANSFERASE 1 (ASAT1)	ARABIDOPSIS THALIANA STEROL O-ACYLTRANSFERASE 1 (AtSAT1);ACYL-COA STEROL ACYL TRANSFERASE 1 (ASAT1); (ATASAT1)	acyl-CoA sterol acyl transferase 1;(source:Araport11)
AT5G53895	48.376	38.9124	32.8321	53.8178	84.2447	69.219	60.2697	101.049	61.0901	0.859213	0.230266	3.73139	0.000190422	0.00124908				hypothetical protein;(source:Araport11)
AT5G63140	405.667	369.667	379.622	418.843	695.935	753.926	700.225	699.857	552.968	0.85882	0.074194	11.5753	5.49632e-31	3.39744e-29		PURPLE ACID PHOSPHATASE 29 (PAP29)	PURPLE ACID PHOSPHATASE 29 (ATPAP29);PURPLE ACID PHOSPHATASE 29 (PAP29); (PAP29)	purple acid phosphatase 29;(source:Araport11)
AT5G14700	1775.4	1748.77	2013.02	2052.1	3090.19	3128.89	4405.17	3128.77	2667.79	0.857874	0.108689	7.89294	2.95145e-15	7.88312e-14				NAD(P)-binding Rossmann-fold superfamily protein;(source:Araport11)
AT1G20440	5972.36	5081.5	5729.21	5442.62	9371.92	9309.96	11411.8	10176	7811.92	0.856835	0.074099	11.5634	6.31746e-31	3.88483e-29		COLD-REGULATED 47 (COR47)	COLD-REGULATED 47 (COR47); (RD17); (AtCOR47)	Belongs to the dehydrin protein family, which contains highly conserved stretches of 7-17 residues that are repetitively scattered in their sequences, the K-, S-, Y- and lysine rich segments. Cold regulated gene, amino acid sequence homology with Group II LEA (late embryogenesis abundant) proteins. Also responds to osmotic stress, ABA, dehydration and inhibits e.coli growth while overexpressed. C…
AT1G58007	261.23	212.873	236.665	209.421	361.398	425.603	426.271	464.076	324.692	0.856528	0.108413	7.90059	2.77597e-15	7.43946e-14				multidrug resistance protein;(source:Araport11)
AT1G72940	1308.22	994.554	1216.84	1020.2	1843.62	1909.13	2166.42	2320.38	1597.42	0.856183	0.0999189	8.56878	1.04586e-17	3.3817e-16		TIR-NBS11 (TN11)	TIR-NBS11 (TN11)	Nucleotide-binding, leucine-rich repeat (NLR) gene regulated by nonsense-mediated mRNA decay (NMD) genes UPF1 and UPF3.
AT1G65790	46.3027	50.3572	49.2482	62.0075	63.4888	65.4774	157.797	87.3262	72.7506	0.854517	0.276847	3.08661	0.00202453	0.00987491		RECEPTOR KINASE 1 (RK1)	(SDK1);RECEPTOR KINASE 1 (RK1);RECEPTOR KINASE 1 (ARK1)	An alternatively spliced gene that encodes a functional transmembrane receptor serine/threonine kinase, alternate form may not have transmembrane domain.
AT4G34710	19226.7	26458.1	24388.8	24292.9	40814.7	44279.6	44678.5	40738.9	33109.8	0.853703	0.0841128	10.1495	3.33067e-24	1.48433e-22		ARGININE DECARBOXYLASE 2 (ADC2)	ARGININE DECARBOXYLASE 2 (ADC2); (SPE2); (ATADC2)	Encodes a arginine decarboxylase (ADC), a rate-limiting enzyme that catalyzes the first step of polyamine (PA) biosynthesis via ADC pathway in Arabidopsis thaliana. Arabidopsis genome has two ADC paralogs, ADC1 and ADC2. ADC2 is stress-inducible (osmotic stress). Double mutant analysis showed that ADC genes are essential for the production of PA, and are required for normal seed development. Over…
AT4G36000	38.7008	36.6234	46.5122	46.7981	63.4888	83.2499	79.9944	77.3461	59.0892	0.853447	0.198688	4.29542	1.7436e-05	0.000144227				Pathogenesis-related thaumatin superfamily protein;(source:Araport11)
AT3G24780	270.214	211.729	261.289	285.468	340.642	456.471	454.763	608.789	361.171	0.852714	0.152272	5.59992	2.14445e-08	2.91621e-07				Uncharacterized conserved protein UCP015417, vWA;(source:Araport11)
AT5G44568	571.527	461.226	561.567	572.106	1082.97	835.305	1069.51	934.391	761.076	0.852412	0.100027	8.52179	1.57102e-17	5.01169e-16		(STMP10)	(STMP10); (PROSCOOP4)	Secreted peptide which functions in plant growth and pathogen defense. SCOOP (SERINE RICH ENDOGENOUS PEPTIDE) family member, involved in immunity against herbivorous insects.
AT1G16850	768.487	731.323	758.559	591.996	1073.2	1181.4	1476.06	1425.91	1000.87	0.852149	0.110982	7.67824	1.61292e-14	4.02352e-13				transmembrane protein;(source:Araport11)
AT1G22570	136.835	164.805	129.277	147.414	211.222	268.457	302.445	251.999	201.557	0.851372	0.13397	6.35496	2.08479e-10	3.64005e-09				Major facilitator superfamily protein;(source:Araport11)
AT3G57240	151.348	200.284	191.521	128.695	225.874	403.154	278.337	303.147	235.295	0.851107	0.178905	4.7573	1.96201e-06	1.93662e-05		BETA-1,3-GLUCANASE 3 (BG3)	BETA-1,3-GLUCANASE 3 (BG3); (ATBG3);&#946;-1,3-GLUCANASE 3 (GNS3)	encodes a member of glycosyl hydrolase family 17
AT1G74440	726.331	865.228	804.388	876.294	1319.83	1493.82	1552.77	1511.99	1143.83	0.850097	0.0776193	10.9521	6.4905e-28	3.44011e-26		(MHL)	(MHL)	Similar to MPH1, can complement mph1-1 salt sensitivity phenotype.
AT5G62470	530.062	452.07	601.239	703.141	1076.87	1154.27	934.729	951.856	800.53	0.850038	0.118668	7.16314	7.88513e-13	1.71841e-11		MYB DOMAIN PROTEIN 96 (MYB96)	MYB DOMAIN PROTEIN 96 (MYB96)	Encodes a R2R3 type Myb transcription factor whose expression is strongly induced by abscisic acid. Mediates abscisic acid signaling during drought stress response. Promotes seed fatty acid accumulation.
AT1G68050	51.1403	58.3685	45.1442	53.8178	90.3494	84.1853	88.7609	109.782	72.6935	0.848756	0.181763	4.66958	3.01815e-06	2.88668e-05		FLAVIN-BINDING, KELCH REPEAT, F BOX 1 (FKF1)	FLAVIN-BINDING, KELCH REPEAT, F BOX 1 (FKF1); (ADO3)	Encodes FKF1, a flavin-binding kelch repeat F box protein, is clock-controlled, regulates transition to flowering. Forms a complex with GI on the CO promoter to regulate CO expression.
AT5G26620	88.4589	72.1023	96.4444	83.0666	174.594	144.05	151.222	149.702	119.955	0.847454	0.145933	5.80716	6.3542e-09	9.24311e-08				hypothetical protein;(source:Araport11)
AT1G09940	917.07	964.798	984.964	996.799	1467.57	1535.91	2301.21	1639.24	1350.94	0.846334	0.118714	7.12919	1.00963e-12	2.17637e-11		(HEMA2)	(HEMA2)	Encodes glutamyl-tRNA reductase. Involved in heme biosynthesis in non-photosynthetic tissues and induced by oxidative stress in photosynthetic tissues to supply heme for defensive hemoproteins
AT2G03240	1779.54	2010.85	1792.09	1911.7	2888.74	3142.92	4281.34	3149.98	2619.65	0.846111	0.104704	8.081	6.42362e-16	1.82204e-14				EXS (ERD1/XPR1/SYG1) family protein;(source:Araport11)
AT3G03050	3738.08	3855.76	3818.79	4225.87	5997.25	6840.52	8370.92	6865.09	5464.03	0.844651	0.087513	9.65172	4.8338e-22	1.95638e-20		CELLULOSE SYNTHASE-LIKE D3 (CSLD3)	CELLULOSE SYNTHASE-LIKE D3 (CSLD3);KOJAK (KJK);CELLULOSE SYNTHASE LIKE D3 (ATCSLD3);ROOT HAIR DEFECTIVE 7 (RHD7)	encodes a cellulose synthase like protein. mutations initiate root hairs that rupture at their tip soon after initiation. is required for the synthesis of a noncellulosic wall polysaccharide.
AT1G77855	360.055	360.512	346.106	366.195	617.795	628.583	696.937	621.264	499.681	0.842719	0.0764817	11.0186	3.10931e-28	1.68554e-26				Phosphatidylinositol 4-phosphate 5-kinase (PIP5K) enzyme family member.
AT4G02200	389.772	409.724	416.558	402.463	658.086	735.218	793.369	709.837	564.378	0.841544	0.078545	10.7142	8.73528e-27	4.43246e-25		DROUGHT INDUCED LIKE9-5 (ATDIL9-5)	DROUGHT INDUCED LIKE9-5 (ATDIL9-5)	Drought-responsive family protein;(source:Araport11)
AT3G04000	55.2868	42.3458	51.3002	40.9483	72.0354	89.7976	81.0902	102.296	66.8876	0.841059	0.195361	4.30515	1.66871e-05	0.000138853		CHLOROPLAST ALDEHYDE REDUCTASE (CHLADR)	CHLOROPLAST ALDEHYDE REDUCTASE (CHLADR)	ChlADR is an aldehyde reductase that catalyzes the reduction of the aldehyde carbonyl groups on saturated and alpha,beta-unsaturated aldehydes with more than 5 carbons in vitro. The N-terminal region of this protein directs GFP to the chloroplast where where ChlADR likely helps to maintain the photosynthetic process by detoxifying reactive carbonyls formed during lipid peroxidation. In addition, …
AT3G03660	52.5225	32.0455	38.9882	38.6084	61.0469	57.0589	81.0902	96.0588	57.1774	0.840857	0.237631	3.53851	0.000402396	0.0024158				Encodes a WUSCHEL-related homeobox gene family member with 65 amino acids in its homeodomain. Proteins in this family contain a sequence of eight residues (TLPLFPMH) downstream of the homeodomain called the WUS box.
AT5G47960	123.704	128.182	153.217	161.453	211.222	259.104	278.337	260.731	196.994	0.838275	0.131201	6.38924	1.66708e-10	2.9236e-09		RAB GTPASE HOMOLOG A4C (RABA4C)	SMALL MOLECULAR WEIGHT G-PROTEIN 1 (SMG1);RAB GTPASE HOMOLOG A4C (ATRABA4C);RAB GTPASE HOMOLOG A4C (RABA4C)	Encodes a small molecular weight g-protein.
AT1G28600	722.184	750.78	856.372	842.365	1448.03	1358.19	1510.03	1346.07	1104.25	0.836443	0.0738663	11.3238	1.00095e-29	5.82411e-28		GUARD-CELL-ENRICHED GDSL LIPASE 2 (GGL2)	GUARD-CELL-ENRICHED GDSL LIPASE 2 (GGL2)	GDSL-motif esterase/acyltransferase/lipase. Enzyme group with broad substrate specificity that may catalyze acyltransfer or hydrolase reactions with lipid and non-lipid substrates.
AT4G36010	2954.39	2672.36	3457.64	3259.49	5036.37	5567.45	5930.54	5512.78	4298.88	0.836274	0.0799954	10.454	1.40442e-25	6.69789e-24				Pathogenesis-related thaumatin superfamily protein;(source:Araport11)
AT4G12500	692.467	686.689	818.068	822.476	1317.39	1063.54	1513.32	1493.28	1050.9	0.834149	0.110353	7.55892	4.06427e-14	9.83941e-13				Bifunctional inhibitor/lipid-transfer protein/seed storage 2S albumin superfamily protein;(source:Araport11)
AT4G33970	102.281	81.2582	94.3924	86.5764	146.513	148.727	164.372	197.108	127.653	0.833379	0.149344	5.58025	2.40177e-08	3.24943e-07		LEUCINE-RICH REPEAT/EXTENSIN 11 (LRX11)	LEUCINE-RICH REPEAT/EXTENSIN 11 (LRX11)	Pollen expressed protein required for pollen tube growth.Along with other members of the LRX family, itnteracts with RALF4 to control pollen tube growth and integrity. Loss of function results in premature pollen tube rupture and reduced fertility.
AT3G26980	2013.82	2260.35	2080.74	2152.71	3383.22	3629.32	4486.26	3646.49	2956.61	0.833105	0.0824843	10.1002	5.51482e-24	2.42143e-22		MEMBRANE-ANCHORED UBIQUITIN-FOLD PROTEIN 4 PRECURSOR (MUB4)	MEMBRANE-ANCHORED UBIQUITIN-FOLD PROTEIN 4 PRECURSOR (MUB4)	membrane-anchored ubiquitin-fold protein 4 precursor;(source:Araport11)
AT4G27520	16015.9	16012.4	19325.8	17998.5	27638.4	30446.1	33899	31541	24109.6	0.832725	0.076466	10.8901	1.28467e-27	6.71923e-26		EARLY NODULIN-LIKE PROTEIN 2 (ENODL2)	EARLY NODULIN-LIKE PROTEIN 2 (ENODL2); (AtENODL2)	early nodulin-like protein 2;(source:Araport11)
AT1G64760	1667.59	1618.3	1724.37	1800.56	2898.51	3075.57	3044.17	3085.11	2364.27	0.83017	0.0501332	16.5593	1.3724e-61	2.51233e-59		ZERZAUST (ZET)	HYPERSENSITIVE TO EXCESS BORON 1 (HEB1);ZERZAUST (ZET)	ZERZAUST is an atypical &#946;-1,3 glucanase. The protein is localized to punctate regions of the apoplast, near cellular junctions. Mutants in Ler background display aberrant floral morphology and twisted siliques and stems. Biochemcial analysis of mutant cell wall composition indicates cell wall defects. However, in Col background, there is no phenotype due to compensatory effect of ZETH gene e…
AT1G28380	1350.38	1307	1439.14	1463.61	2098.79	2099.02	3379.49	2299.17	1929.58	0.828885	0.173484	4.77787	1.77165e-06	1.76188e-05		NECROTIC SPOTTED LESIONS 1 (NSL1)	NECROTIC SPOTTED LESIONS 1 (NSL1)	This gene is predicted to encode a protein involved in negatively regulating salicylic acid-related defense responses and cell death programs. nsl1 mutants develop necrotic lesions spontaneously and show other features of a defense response, such as higher levels of SA and disease resistance-related transcripts, in the absence of a biotic stimulus. The NSL1 protein is predicted to have a MACPF do…
AT1G18835	250.173	256.364	299.593	271.429	489.596	474.244	499.691	452.849	374.242	0.827903	0.0899613	9.20287	3.485e-20	1.26427e-18		MINI ZINC FINGER 3 (MIF3)	MINI ZINC FINGER 3 (MIF3)	Encodes a small zinc &#64257;nger protein whose overexpression induces ectopic meristem formation on leaf margins.
AT5G10380	428.473	540.195	567.723	519.459	794.831	871.785	1059.65	916.925	712.38	0.827485	0.106514	7.76881	7.92297e-15	2.03619e-13		(RING1)	(RING1); (ATRING1);ARABIDOPSIS T??XICOS EN LEVADURA 55 (ATL55)	Encodes a RING finger domain protein with E3 ligase activity that is localized to the lipid rafts of the plasma membrane. Expression is increased in response to fungal pathogen. May be involved in regulation of programmed cell death by facilitating degredation of regulation of PDC activators. The mRNA is cell-to-cell mobile.
AT5G57015	2416.03	2386.24	2281.15	2486.15	3739.73	4072.7	5285.11	3874.79	3317.74	0.827179	0.0949982	8.70731	3.11165e-18	1.0303e-16		CASEIN KINASE I-LIKE 12 (ckl12)	CASEIN KINASE I-LIKE 12 (ckl12)	Member of CKL gene family (member of CKL-B group).
AT5G49480	968.21	849.205	1086.88	1033.07	1754.49	1696.8	1899.04	1645.48	1366.65	0.827088	0.0798683	10.3556	3.94533e-25	1.84462e-23		CA2+-BINDING PROTEIN 1 (CP1)	CA2+-BINDING PROTEIN 1 (CP1);CA2+-BINDING PROTEIN 1 (ATCP1)	AtCP1 encodes a novel Ca2+-binding protein, which shares sequence similarities with calmodulins. The expression of AtCP1 is induced by NaCl. The mRNA is cell-to-cell mobile.
AT2G21050	6552.18	6143.57	6157.4	6318.91	10668.6	11148	11462.2	11351.2	8725.25	0.82595	0.0418112	19.7543	7.37129e-87	3.65463e-84		LIKE AUXIN RESISTANT 2 (LAX2)	LIKE AUXIN RESISTANT 2 (LAX2)	Encodes LAX2 (LIKE AUXIN RESISTANT), a member of the AUX1 LAX family of auxin influx carriers. Required for the establishment of embryonic root cell organization.
AT3G03910	2073.95	2299.26	2181.97	2235.78	4322.12	3909.94	3631.53	3698.89	3044.18	0.825042	0.0641998	12.8512	8.47334e-38	6.97745e-36		GLUTAMATE DEHYDROGENASE 3 (GDH3)	GLUTAMATE DEHYDROGENASE 3 (GDH3)	GDH3 encodes a member of the glutamate dehydrogenease family. Its expression is upregulated in response to cytokinin and it may play a role in the control of nitrogen metabolism in leaf development.
AT2G38640	552.868	531.039	527.366	508.929	932.797	920.426	967.603	943.123	735.519	0.824733	0.0629065	13.1105	2.86838e-39	2.56623e-37				LURP-one-like protein (DUF567);(source:Araport11)
AT3G25710	2013.82	1535.89	1780.46	1908.19	3289.21	2837.98	3474.82	3231.07	2508.93	0.824609	0.086573	9.52502	1.65017e-21	6.55604e-20		BASIC HELIX-LOOP-HELIX 32 (BHLH32)	BASIC HELIX-LOOP-HELIX 32 (BHLH32); (ATAIG1);TARGET OF MONOPTEROS 5 (TMO5)	Encodes a basic helix-loop-helix transcription factor that is expressed in the hypophysis-adjacent embryo cells, and is required and partially sufficient for MP-dependent root initiation. Involved in response to phosphate starvation. Negative regulator of root hair development, anthocyanin formation and Pi content. Its expression is responsive to both phosphate (Pi) and phosphite (Phi) in shoots.
AT1G56150	180.373	216.307	245.557	217.611	302.793	405.025	403.259	409.186	297.514	0.824513	0.127209	6.48155	9.07847e-11	1.64672e-09		SMALL AUXIN UPREGULATED 71 (SAUR71)	SMALL AUXIN UPREGULATED 71 (SAUR71)	SAUR-like auxin-responsive protein family;(source:Araport11)
AT4G28400	3020.04	2945.89	3041.08	3295.75	4958.23	5548.74	5714.67	5485.33	4251.22	0.819989	0.0578018	14.1862	1.11517e-45	1.27591e-43				Protein phosphatase 2C family protein;(source:Araport11)
AT1G67856	135.453	130.471	129.277	118.165	256.397	201.109	212.588	240.771	178.029	0.816906	0.124051	6.58526	4.5408e-11	8.44235e-10				RING/U-box superfamily protein;(source:Araport11)
AT3G55970	132.688	196.851	179.209	276.109	327.211	355.449	335.319	351.8	269.329	0.81674	0.168934	4.83466	1.33372e-06	1.35757e-05		JASMONATE-REGULATED GENE 21 (JRG21)	(ATJRG21);JASMONATE-REGULATED GENE 21 (JRG21);JASMONATE-INDUCED OXYGENASE3 (JOX3);JASMONIC ACID OXIDASE 3 (JAO3)	One of 4 paralogs encoding a 2-oxoglutarate/Fe(II)-dependent oxygenases that hydroxylates JA to 12-OH-JA.
AT5G41900	42.8473	37.7679	38.9882	45.6281	76.9191	97.2808	53.6949	61.1284	56.7818	0.81626	0.229061	3.56351	0.00036593	0.00222778				alpha/beta-Hydrolases superfamily protein;(source:Araport11)
AT4G11950	91.2233	75.5358	77.9763	88.9163	147.734	130.955	161.085	149.702	115.391	0.816084	0.145534	5.6075	2.05265e-08	2.80097e-07				transmembrane protein, putative (DUF1191);(source:Araport11)
AT1G03020	380.788	425.747	429.554	422.353	847.331	757.667	619.135	688.63	571.401	0.81411	0.0993512	8.19427	2.52124e-16	7.34399e-15		(GRXS1)	(GRXS1); (ROXY16)	Encodes a member of the CC-type glutaredoxin (ROXY) family that has been shown to interact with the transcription factor TGA2.
AT1G73590	5601.94	5427.13	5476.13	5623.96	9308.43	9993.73	10093.5	9498.6	7627.93	0.813885	0.0418011	19.4704	1.95692e-84	7.76181e-82		PIN-FORMED 1 (PIN1)	PIN-FORMED 1 (PIN1);ARABIDOPSIS THALIANA PIN-FORMED 1 (ATPIN1)	Encodes an auxin efflux carrier involved in shoot and root development. It is involved in the maintenance of embryonic auxin gradients. Loss of function severely affects organ initiation, pin1 mutants are characterised by an inflorescence meristem that does not initiate any flowers, resulting in the formation of a naked inflorescence stem. PIN1 is involved in the determination of leaf shape by ac…
AT2G17480	3829.3	3822.57	4162.84	4088.98	6157.19	6834.91	7766.03	7189.44	5481.41	0.813357	0.0697025	11.669	1.83611e-31	1.15904e-29		MILDEW RESISTANCE LOCUS O 8 (MLO8)	MILDEW RESISTANCE LOCUS O 8 (MLO8);MILDEW RESISTANCE LOCUS O 8 (ATMLO8)	A member of a large family of seven-transmembrane domain proteins specific to plants, homologs of the barley mildew resistance locus o (MLO) protein. The Arabidopsis genome contains 15 genes encoding MLO proteins, with localization in plasma membrane. Phylogenetic analysis revealed four clades of closely-related AtMLO genes. ATMLO8 belongs to the clade III, with AtMLO5, AtMLO7, AtMLO9, and AtMLO1…
AT2G17850	3190.74	2786.81	3094.43	2721.31	5760.39	3708.83	5556.87	5692.42	4063.97	0.811977	0.11671	6.95722	3.47059e-12	7.182e-11				Rhodanese/Cell cycle control phosphatase superfamily protein;(source:Araport11)
AT2G37970	43.5384	42.3458	35.5682	57.3276	74.4772	78.5729	66.8446	89.8213	61.062	0.811584	0.206288	3.93424	8.34615e-05	0.000593255		(SOUL-1)	(SOUL-1);HAEM-BINDING PROTEIN 2 (HBP2); (ATHBP2); (SOUL2);CYTOSOLIC HEME (TETRAPYRROLE) BINDING PROTEIN 2 (CHBP2)	Encodes a cytosolic heme binding protein(cHBP)that can reversibly bind tetrapyrroles including heme, protoporphyrin IX and Mg-protoporphyrin IX dimethyl ester with distinct binding af&#64257;nities.
AT1G11670	472.702	628.32	441.866	616.565	804.598	848.4	1192.25	929.4	741.762	0.810966	0.137926	5.87971	4.10994e-09	6.15146e-08				MATE efflux family protein;(source:Araport11)
AT5G46490	101.59	83.5471	116.965	116.995	162.385	158.081	230.121	187.128	144.601	0.809954	0.16114	5.0264	4.9976e-07	5.52149e-06				Disease resistance protein (TIR-NBS-LRR class) family;(source:Araport11)
AT4G38400	1087.77	1209.72	1247.62	1199.2	1825.3	2171.04	2316.55	1993.53	1631.34	0.809562	0.0790982	10.2349	1.38349e-24	6.31946e-23		EXPANSIN-LIKE A2 (EXLA2)	EXPANSIN-LIKE A2 (ATEXLA2);EXPANSIN L2 (EXPL2); (ATEXPL2); (ATHEXP BETA 2.2);EXPANSIN-LIKE A2 (EXLA2)	member of EXPANSIN-LIKE. Naming convention from the Expansin Working Group (Kende et al, 2004. Plant Mol Bio)
AT5G44063	167.243	111.015	156.637	145.074	233.199	205.786	283.816	303.147	200.739	0.809046	0.155839	5.19154	2.0856e-07	2.45102e-06				hypothetical protein;(source:Araport11)
AT5G03355	253.628	204.862	236.665	179.003	382.154	355.449	443.805	363.028	302.324	0.808348	0.121953	6.62838	3.39398e-11	6.37993e-10				cysteine/histidine-rich C1 domain protein;(source:Araport11)
AT4G12480	1793.37	1404.28	1629.98	1589.96	2777.63	2355.32	2988.28	3128.77	2208.45	0.807574	0.093686	8.62001	6.69499e-18	2.19459e-16		EARLY ARABIDOPSIS ALUMINUM INDUCED 1 (EARLI1)	(pEARLI 1);EARLY ARABIDOPSIS ALUMINUM INDUCED 1 (EARLI1)	Encodes a putative lipid transfer protein, vernalization-responsive and cold-induced. It is involved in priming the SAR and ISR responses, specifically in propagating the cell-to-cell mobile signal. The kinases MPK3 (AT3G45640) and MPK6 (AT2G43790) promote the accumulation of AZI1/EARLI1 at plastids during defense priming induction. The kinases MPK3 (AT3G45640) and MPK6 (AT2G43790) promote the ac…
AT1G63820	62.1977	50.3572	70.4523	66.6873	115.989	99.1515	94.24	132.237	86.414	0.806782	0.178543	4.51869	6.22232e-06	5.61756e-05				CCT motif family protein;(source:Araport11)
AT4G32020	27134.8	24723.1	30347.2	29609.1	46368.8	49771.3	48032.8	51405.2	38424	0.806569	0.0663717	12.1523	5.57637e-34	3.81341e-32				serine/arginine repetitive matrix-like protein;(source:Araport11)
AT1G23350	55.2868	42.3458	49.2482	52.6478	73.2563	78.5729	98.6232	101.049	68.8788	0.806501	0.191435	4.21292	2.5209e-05	0.00020213				Plant invertase/pectin methylesterase inhibitor superfamily protein;(source:Araport11)
AT2G40900	1856.95	1622.87	1792.77	1678.88	3281.88	2588.23	3031.02	3256.02	2388.58	0.803972	0.0796668	10.0917	6.01308e-24	2.63535e-22		USUALLY MULTIPLE ACIDS MOVE IN AND OUT TRANSPORTERS 11 (UMAMIT11)	USUALLY MULTIPLE ACIDS MOVE IN AND OUT TRANSPORTERS 11 (UMAMIT11)	Encodes a plasma membrane-localized amino acid transporter likely involved in amino acid export in the developing seed.
AT3G20087	47.6849	37.7679	62.9283	46.7981	89.1285	85.1207	81.0902	91.0688	67.6984	0.803105	0.19454	4.12822	3.65579e-05	0.00028302		CYTOCHROME P450, FAMILY 705, SUBFAMILY A, POLYPEPTIDE 17 PSEUDOGENE (CYP705A17P)	CYTOCHROME P450, FAMILY 705, SUBFAMILY A, POLYPEPTIDE 17 PSEUDOGENE (CYP705A17P)	a cytochrome P450 pseudogene
AT2G26400	2497.58	1971.94	1337.91	2266.2	3722.64	2400.22	3832.06	4131.78	2770.04	0.80305	0.254715	3.15274	0.00161748	0.00811915				Encodes a protein predicted to belong to the acireductone dioxygenase (ARD/ARD?)family.
AT3G09520	73.9461	86.9806	101.916	145.074	174.594	179.595	176.426	173.405	138.992	0.802924	0.178153	4.50694	6.57683e-06	5.89956e-05		EXOCYST SUBUNIT EXO70 FAMILY PROTEIN H4 (EXO70H4)	EXOCYST SUBUNIT EXO70 FAMILY PROTEIN H4 (ATEXO70H4);EXOCYST SUBUNIT EXO70 FAMILY PROTEIN H4 (EXO70H4)	A member of EXO70 gene family, putative exocyst subunits, conserved in land plants. Arabidopsis thaliana contains 23 putative EXO70 genes, which can be classified into eight clusters on the phylogenetic tree.
AT2G15390	60.1244	52.6461	71.8203	63.1774	137.966	83.2499	126.019	88.5737	85.4471	0.802449	0.202889	3.95512	7.64956e-05	0.000549216		FUCOSYLTRANSFERASE 4 (FUT4)	FUCOSYLTRANSFERASE 4 (FUT4); (atfut4)	Encodes an alpha-(1,2)-fucosyltransferase.
AT4G02410	221.147	143.06	166.897	149.754	308.897	280.618	344.085	263.226	234.711	0.801355	0.14633	5.47635	4.34195e-08	5.66501e-07		L-TYPE LECTIN RECEPTOR KINASE IV.3 (LECRK-IV.3)	LECTIN-LIKE PROTEIN KINASE 1 (LPK1); (ATLPK1);L-TYPE LECTIN RECEPTOR KINASE IV.3 (LECRK-IV.3)	Concanavalin A-like lectin protein kinase family protein;(source:Araport11)
AT3G60260	1729.1	1699.55	1606.72	1654.31	2872.87	2582.62	3057.32	3142.5	2293.12	0.800254	0.0667357	11.9914	3.94203e-33	2.6278e-31		(ELMOD_A)	(ELMOD_A)	Acts upstream of aperture proteins, their expression levels influence the number of aperture domains that form on the surface of developing pollen grains.
AT3G28200	5879.75	5847.15	6465.2	6065.03	10409.7	9577.48	11498.4	10762.3	8313.13	0.800049	0.0615987	12.9881	1.42983e-38	1.21961e-36				Peroxidase superfamily protein;(source:Araport11)
AT3G62270	1140.29	1006	1020.53	1059.98	1719.08	1897.91	1957.12	1787.69	1448.58	0.799738	0.0647229	12.3563	4.50197e-35	3.2368e-33		REQUIRES HIGH BORON 2 (BOR2)	REQUIRES HIGH BORON 2 (BOR2)	BOR2 is involved in efficient borate crosslinking of rhamnogalacturonan II in cell walls under boron limitation.
AT3G18610	355.218	302.143	344.738	328.756	593.376	626.713	579.685	523.957	456.823	0.799716	0.0871884	9.17228	4.63117e-20	1.67242e-18		NUCLEOLIN LIKE 2 (NUC-L2)	RAN GTPASE-ACTIVATING PROTEIN 1 (ATRANGAP1);PARALLEL1-LIKE 1 (PARLL1);NUCLEOLIN LIKE 2 (ATNUC-L2);NUCLEOLIN LIKE 2 (NUC-L2);NUCLEOLIN 2 (NUC2)	Encodes ATNUC-L2 (NUCLEOLIN LIKE 2).
AT4G21310	147.892	136.193	160.057	124.015	267.385	264.716	225.738	239.523	195.69	0.799329	0.120736	6.62047	3.5805e-11	6.71994e-10		DESIGUAL 2 (DEAL2)	DESIGUAL 2 (DEAL2)	DUF1218 family member.
AT4G30380	188.666	139.627	106.704	114.655	223.432	147.792	262.995	326.85	188.84	0.799043	0.225652	3.54105	0.000398543	0.00239508				Encodes a Plant Natriuretic Peptide (PNP). PNPs are a class of systemically mobile molecules distantly related to expansins; their biological role has remained elusive.
AT4G21570	4754.67	5638.86	5943.99	5489.41	8363.43	9502.65	10697.3	9402.54	7474.11	0.798868	0.0825222	9.68063	3.64447e-22	1.48258e-20				organic solute transporter ostalpha protein (DUF300);(source:Araport11)
AT4G34131	230.822	202.573	235.981	262.069	324.77	435.893	472.296	384.235	318.58	0.79877	0.12477	6.40192	1.53435e-10	2.70077e-09		UDP-GLUCOSYL TRANSFERASE 73B3 (UGT73B3)	UDP-GLUCOSYL TRANSFERASE 73B3 (UGT73B3)	UDP-glucosyl transferase 73B3;(source:Araport11)
AT2G19710	433.31	465.804	417.242	477.34	705.702	864.302	830.627	701.105	611.929	0.797648	0.0907408	8.7904	1.49029e-18	5.03064e-17		IST1-LIKE 5 (ISTL5)	IST1-LIKE 5 (ISTL5)	Regulator of Vps4 activity in the MVB pathway protein;(source:Araport11)
AT4G35180	183.829	139.627	158.689	161.453	312.56	220.752	321.073	271.959	221.243	0.797587	0.139493	5.71776	1.07934e-08	1.54272e-07		LYS/HIS TRANSPORTER 7 (LHT7)	LYS/HIS TRANSPORTER 7 (LHT7)	LYS/HIS transporter 7;(source:Araport11)
AT3G25600	342.778	351.356	359.786	294.828	527.445	606.134	626.805	590.076	462.401	0.797368	0.0893996	8.91914	4.69921e-19	1.6184e-17		CALMODULIN LIKE 16 (CML16)	CALMODULIN LIKE 16 (CML16)	Calmodulin like protein. Paralog of CML15.
AT1G17830	852.799	826.315	836.536	928.942	1312.51	1452.66	1716.04	1498.27	1178.01	0.797287	0.0825487	9.65838	4.52957e-22	1.83637e-20				hypothetical protein (DUF789);(source:Araport11)
AT3G15350	2856.26	2896.68	3147.1	3158.87	4861.78	5111.92	5701.52	5265.77	4124.99	0.796467	0.0612698	12.9993	1.23401e-38	1.05636e-36				G14 enzyme
AT1G73080	3515.55	3708.12	3697.72	3601.11	5308.64	5985.57	7782.47	6116.58	4964.47	0.794922	0.0941445	8.44363	3.07627e-17	9.55733e-16		PEP1 RECEPTOR 1 (PEPR1)	PEP1 RECEPTOR 1 (ATPEPR1);PEP1 RECEPTOR 1 (PEPR1)	Encodes a leucine-rich repeat receptor kinase. Functions as a receptor for AtPep1 to amplify innate immunity response to pathogen attacks. The mRNA is cell-to-cell mobile.
AT3G61980	538.355	623.742	619.707	618.905	977.972	1087.86	1046.5	1037.93	818.872	0.794656	0.0715316	11.1092	1.13222e-28	6.23716e-27		KAZAL-TYPE PROTEINASE INHIBITOR 1 (KPI-1)	KAZAL-TYPE PROTEINASE INHIBITOR 1 (KPI-1); (ATKPI-1)	Encodes a Kazal-type serine proteinase inhibitor that is highly expressed in seedlings and flowers.
AT5G46730	1201.11	1358.5	1574.58	1347.78	1687.34	2953.97	2343.95	2513.75	1872.62	0.793303	0.178409	4.44655	8.72599e-06	7.64303e-05				glycine-rich protein;(source:Araport11)
AT5G61290	156.185	168.239	211.357	106.466	255.176	284.359	291.486	290.672	220.492	0.792901	0.162193	4.88863	1.01538e-06	1.06123e-05				Flavin-binding monooxygenase family protein;(source:Araport11)
AT5G50090	434.002	400.568	419.294	380.234	710.586	693.125	719.95	718.57	559.541	0.790969	0.0718232	11.0127	3.31825e-28	1.7866e-26				PADRE protein.
AT4G27720	6543.2	7611.94	7533.61	7652.66	11297.3	13192.8	13618.8	12587.5	10004.7	0.78946	0.0702567	11.2368	2.69015e-29	1.53526e-27				Potential heat-priming associated target of ATAF1.
AT3G45640	3383.55	3048.9	3738.08	3417.43	5068.11	5501.97	7255.38	5656.24	4633.71	0.7888	0.0997455	7.90813	2.61287e-15	7.03407e-14		MITOGEN-ACTIVATED PROTEIN KINASE 3 (MPK3)	MITOGEN-ACTIVATED PROTEIN KINASE 3 (ATMPK3);MITOGEN-ACTIVATED PROTEIN KINASE 3 (MPK3); (ATMAPK3)	Encodes a mitogen-activated kinase whose mRNA levels increase in response to touch, cold, salinity stress and chitin oligomers.Also functions in ovule development. Heterozygous MPK3 mutants in a homozygous MPK6 background are female sterile due to defects in integument development. MPK3 can be dephosphorylated by MKP2 in vitro. The mRNA is cell-to-cell mobile.
AT1G04778	131.997	122.459	127.909	169.643	239.304	214.205	254.229	240.771	187.565	0.788157	0.127357	6.18858	6.0709e-10	1.0047e-08				hypothetical protein;(source:Araport11)
AT1G64700	160.332	196.851	183.997	159.113	304.014	320.839	282.72	298.157	238.253	0.787379	0.108154	7.28016	3.33415e-13	7.57119e-12				PADRE protein up-regulated after infection by S. sclerotiorun.
AT4G37610	2306.15	2494.97	2690.87	2886.27	4512.59	4508.59	4207.92	4659.48	3533.35	0.78643	0.0697068	11.282	1.61097e-29	9.28278e-28		BTB AND TAZ DOMAIN PROTEIN 5 (bt5)	BTB AND TAZ DOMAIN PROTEIN 5 (bt5)	BTB and TAZ domain protein. Located in cytoplasm and expressed in fruit, flower and leaves.
AT5G62865	375.95	385.69	446.654	352.156	610.469	630.454	718.854	737.283	532.189	0.783442	0.096774	8.09559	5.69886e-16	1.62227e-14				hypothetical protein;(source:Araport11)
AT3G25610	1160.33	1023.17	1186.06	1208.56	1788.67	1864.24	2339.56	1887.49	1557.26	0.782772	0.0889047	8.80462	1.31298e-18	4.45103e-17		AMINOPHOSPHOLIPID ATPASE10 (ALA10)	AMINOPHOSPHOLIPID ATPASE10 (ALA10)	Encodes aminophospholipid ATPase10 (ALA10), a P4-type ATPase flippase that internalizes exogenous phospholipids across the plasma membrane.
AT3G28345	10510	10409.1	11153.4	11339.2	18532.6	18061.5	18783.3	19223	14751.5	0.781056	0.0434727	17.9666	3.56042e-72	9.31108e-70		ATP-BINDING CASSETTE B15 (ABCB15)	ATP-BINDING CASSETTE B15 (ABCB15);MULTI-DRUG RESISTANCE 13 (MDR13)	Encodes an ATP-binding cassette (ABC) transporter. Expressed in the vascular tissue of primary stem.
AT5G53290	667.588	682.111	725.043	806.097	1284.43	1254.36	1182.38	1210.09	976.513	0.77879	0.0707114	11.0136	3.28437e-28	1.77237e-26		CYTOKININ RESPONSE FACTOR 3 (CRF3)	CYTOKININ RESPONSE FACTOR 3 (CRF3)	encodes a member of the ERF (ethylene response factor) subfamily B-5 of ERF/AP2 transcription factor family. The protein contains one AP2 domain. There are 7 members in this subfamily. CRF proteins relocalize to the nucleus in response to cytokinin.
AT3G04030	234.278	208.296	248.293	208.251	356.514	445.247	383.535	363.028	305.93	0.77867	0.107713	7.2291	4.86197e-13	1.08541e-11		(MYR2)	(MYR2)	Homeodomain-like superfamily protein;(source:Araport11)
AT4G32880	5259.85	4493.23	4863.95	4664.6	7425.75	8451.27	8821.3	8388.31	6546.03	0.778356	0.0664039	11.7215	9.88538e-32	6.29017e-30		HOMEOBOX GENE 8 (HB-8)	HOMEOBOX GENE 8 (ATHB-8); (ATHB8);HOMEOBOX GENE 8 (HB-8)	member of homeodomain-leucine zipper family, acting as a differentiation-promoting transcription factor of the vascular meristems.
AT5G02645	46.9938	40.0568	41.0402	38.6084	74.4772	81.3791	60.2697	71.1085	56.7417	0.77717	0.200645	3.87335	0.000107349	0.000745674				None;(source:Araport11)
AT1G14540	53.9046	35.4789	59.5083	52.6478	68.3725	79.5083	120.539	79.8411	68.7251	0.775743	0.226651	3.42264	0.000620169	0.00351986		PEROXIDASE 4 (PER4)	PEROXIDASE 4 (PER4);PEROXIDASE 4 (PRX4)	Class III peroxidase cell wall-targeted protein localized to the micropylar endosperm facing the radicle. Involved in seed germination.
AT4G09640	1307.53	1383.68	1327.65	1389.9	2075.6	2266.45	2461.2	2445.13	1832.14	0.775506	0.0643864	12.0446	2.07168e-33	1.40062e-31		(ENOR3L6)	(ENOR3L6)	magnesium transporter, putative (DUF803);(source:Araport11)
AT3G50970	848.653	882.395	894.676	712.501	1284.43	1323.58	1786.18	1323.62	1132	0.775001	0.10958	7.07244	1.52233e-12	3.23758e-11		LOW TEMPERATURE-INDUCED 30 (LTI30)	LOW TEMPERATURE-INDUCED 30 (LTI30); (XERO2)	Belongs to the dehydrin protein family, which contains highly conserved stretches of 7-17 residues that are repetitively scattered in their sequences, the K-, S-, Y- and lysine rich segments. LTI29 and LTI30 double overexpressors confer freeze tolerance. Located in membranes. mRNA upregulated by water deprivation and abscisic acid. The mRNA is cell-to-cell mobile.
AT2G14080	450.588	516.161	528.05	507.759	840.006	865.237	858.022	855.797	677.703	0.774977	0.0712295	10.88	1.43564e-27	7.47601e-26				Disease resistance protein (TIR-NBS-LRR class) family;(source:Araport11)
AT5G49280	5559.78	5962.75	6688.18	6350.5	9744.31	10493.2	11144.4	10580.2	8315.42	0.77281	0.0649185	11.9043	1.12395e-32	7.36851e-31				hydroxyproline-rich glycoprotein family protein;(source:Araport11)
AT5G66900	472.011	399.424	403.562	435.222	711.807	668.805	804.327	742.273	579.679	0.772048	0.0862704	8.94917	3.58161e-19	1.24069e-17		N REQUIREMENT GENE 1.1 (NRG1.1)	(NRG1A);N REQUIREMENT GENE 1.1 (NRG1.1)	RPW8 -CNL gene is required for signal transduction of TNLs; functionally redundant to NRG1.2. Exhibits autoimmunity.
AT5G23270	207.326	159.083	197.677	143.904	228.315	313.356	289.295	385.483	240.555	0.770134	0.162104	4.75086	2.0255e-06	1.99433e-05		SUGAR TRANSPORTER 11 (STP11)	SUGAR TRANSPORTER 11 (ATSTP11);SUGAR TRANSPORTER 11 (STP11)	Membrane localized sucrose transporter.
AT3G25505	69.1085	30.901	49.2482	42.1183	81.8029	62.6713	99.719	88.5737	65.5179	0.76795	0.245603	3.12679	0.00176724	0.00876364				TIR-NBS-LRR class disease resistance protein;(source:Araport11)
AT5G25110	104.354	64.0909	86.1844	81.8966	135.524	133.761	169.851	140.969	114.579	0.767583	0.16696	4.5974	4.27797e-06	3.97218e-05		CBL-INTERACTING PROTEIN KINASE 25 (CIPK25)	SNF1-RELATED PROTEIN KINASE 3.25 (SnRK3.25);CBL-INTERACTING PROTEIN KINASE 25 (CIPK25)	salt- and anoxia-induced member of AtCIPK family.
AT1G07720	297.858	307.865	258.553	327.587	537.213	560.3	436.134	484.037	401.193	0.767482	0.10608	7.23491	4.65855e-13	1.04196e-11				Encodes KCS3, a member of the 3-ketoacyl-CoA synthase family involved in the biosynthesis of VLCFA (very long chain fatty acids).
AT4G23060	1134.07	972.809	1033.53	948.831	1524.95	1595.78	2043.69	1806.41	1382.51	0.767129	0.0945106	8.11686	4.78403e-16	1.36839e-14		IQ-DOMAIN 22 (IQD22)	IQ-DOMAIN 22 (IQD22)	Member of IQ67 (CaM binding) domain containing family.
AT1G17620	9169.32	9313.79	10779.2	10550.6	14258.1	17474.1	18331.9	17671.1	13443.5	0.766721	0.0824013	9.30473	1.34338e-20	5.01093e-19				Late embryogenesis abundant (LEA) hydroxyproline-rich glycoprotein family;(source:Araport11)
AT4G23180	787.146	725.601	858.424	848.215	1167.22	1341.35	1694.13	1274.96	1087.13	0.76661	0.105808	7.2453	4.31472e-13	9.6961e-12		CYSTEINE-RICH RLK (RECEPTOR-LIKE PROTEIN KINASE) 10 (CRK10)	CYSTEINE-RICH RLK (RECEPTOR-LIKE PROTEIN KINASE) 10 (CRK10); (RLK4)	Encodes a receptor-like protein kinase. Naming convention from Chen et al 2003 (PMID 14756307) The mRNA is cell-to-cell mobile.
AT5G67080	76.7105	75.5358	123.121	107.636	189.245	141.244	151.222	173.405	129.765	0.766152	0.180375	4.24755	2.1612e-05	0.000176017		MITOGEN-ACTIVATED PROTEIN KINASE KINASE KINASE 19 (MAPKKK19)	(MKK19);MITOGEN-ACTIVATED PROTEIN KINASE KINASE KINASE 19 (MAPKKK19)	member of MEKK subfamily
AT1G15520	252.246	194.562	233.929	284.298	587.271	377.898	379.151	296.909	325.783	0.765276	0.17807	4.2976	1.72654e-05	0.000143015		ATP-BINDING CASSETTE G40 (ABCG40)	PLEIOTROPIC DRUG RESISTANCE 12 (PDR12);ARABIDOPSIS THALIANA ATP-BINDING CASSETTE G40 (ATABCG40);ATP-BINDING CASSETTE G40 (ABCG40);PLEIOTROPIC DRUG RESISTANCE 12 (ATPDR12)	ABC transporter family involved in ABA transport and resistance to lead. Localizes to plasma membrane. Upregulated by lead. Expressed in leaves, flowers, stomata and roots.
AT1G47510	69.7996	62.9465	97.1284	62.0075	103.78	115.053	152.318	130.989	99.2528	0.764745	0.190564	4.01307	5.99334e-05	0.000440214		INOSITOL POLYPHOSPHATE 5-PHOSPHATASE 11 (5PTASE11)	ARABIDOPSIS THALIANA INOSITOL POLYPHOSPHATE 5-PHOSPHATASE 11 (AT5PTASE11);INOSITOL POLYPHOSPHATE 5-PHOSPHATASE 11 (5PTASE11)	Encodes a phosphatidylinositol polyphosphate 5-phosphatase. It can dephosphorylate PI(4,5)P2, PI(3,5)P2, and PI(3,4,5)P3, but, it is not active against PI(5)P or the water soluble inositol(1,4,5)P3 or inositol(1,3,4,5)P4. The transcript levels for this gene rise in response to auxin, ABA, and JA.
AT4G25560	33.1721	30.901	43.7762	42.1183	64.7097	78.5729	53.6949	57.3858	50.5414	0.764599	0.2253	3.39369	0.000689568	0.00386672		LONG AFTER FAR-RED LIGHT 1 (LAF1)	LONG AFTER FAR-RED LIGHT 1 (LAF1);MYB DOMAIN PROTEIN 18 (AtMYB18);MYB DOMAIN PROTEIN 18 (MYB18)	LAF1 is a R2R3-MYB transcription factor and positive regulator of the phyA photoresponse. Interaction of LAF1 with HFR1 stabilize the proteins against ubiquitination by COP1(AT2G32950) and subsequent degrations. Mutants have an elongated hypocotyl specifically under far-red light but retain wild-type responses to other light wavelengths.
AT1G20990	408.431	456.648	380.306	420.013	606.806	693.125	776.932	739.778	560.255	0.763484	0.0929195	8.21662	2.09321e-16	6.11968e-15				Cysteine/Histidine-rich C1 domain family protein;(source:Araport11)
AT4G18010	541.12	480.682	491.114	515.949	789.947	728.67	1130.88	794.669	684.129	0.762647	0.122522	6.2246	4.82792e-10	8.13127e-09		INOSITOL(1,4,5)P3 5-PHOSPHATASE II (IP5PII)	MYO-INOSITOL POLYPHOSPHATE 5-PHOSPHATASE 2 (AT5PTASE2);MYO-INOSITOL POLYPHOSPHATE 5-PHOSPHATASE 2 (5PTASE2);INOSITOL(1,4,5)P3 5-PHOSPHATASE II (IP5PII)	Encodes an inositol polyphosphate 5-phosphatase that appears to have Type I activity. It can dephosphorylate IP3(inositol(1,4,5)P3) and IP4 (inositol(1,3,4,5)P4), but it does not appear to be active against phosphatidylinositol 4,5 bisphosphate. Overexpression of this gene renders plants insensitive to ABA in germination and growth assays.
AT2G31100	58.0512	43.4903	57.4563	69.0272	73.2563	83.2499	101.911	129.742	77.0229	0.762478	0.212877	3.58177	0.000341271	0.00209427				alpha/beta-Hydrolases superfamily protein;(source:Araport11)
AT1G13480	76.7105	61.802	84.8164	97.106	137.966	106.635	139.168	162.177	108.298	0.762057	0.17668	4.3132	1.6091e-05	0.000134363				hypothetical protein (DUF1262);(source:Araport11)
AT2G41110	621.977	592.841	558.83	699.631	987.739	1027.06	1100.2	1066.63	831.863	0.762035	0.0777815	9.79713	1.15827e-22	4.85289e-21		CALMODULIN 2 (CAM2)	CALMODULIN 2 (CAM2)	Encodes a touch-inducible calmodulin that has higher affinity to kinesin-like calmodulin binding motor protein than CAM4 or CAM6. The mRNA is cell-to-cell mobile.
AT1G72760	49.0671	38.9124	42.4082	45.6281	61.0469	69.219	76.707	93.5638	59.569	0.761911	0.204653	3.72294	0.000196918	0.00128743				Protein kinase superfamily protein;(source:Araport11)
AT2G07774	50.4492	45.7792	45.1442	51.4779	63.4888	105.699	63.5572	92.3163	64.739	0.760766	0.216629	3.51183	0.000445025	0.00263582				hypothetical protein;(source:Araport11)
AT5G03120	61.5066	84.6916	58.1403	57.3276	122.094	92.6038	130.402	94.8113	87.6971	0.759069	0.189282	4.01025	6.06548e-05	0.000445238				transmembrane protein;(source:Araport11)
AT3G17050	242.571	173.961	224.353	181.343	312.56	352.643	398.876	339.325	278.204	0.758941	0.126256	6.01114	1.84221e-09	2.85608e-08				transposable_element_gene;(source:Araport11);pseudogene, glycine-rich protein, similar to glycine-rich protein TIGR:At1g53620.1 (Arabidopsis thaliana);(source:TAIR10)
AT1G07175	157.567	140.771	142.273	114.655	241.746	220.752	236.696	249.503	187.996	0.757364	0.121513	6.2328	4.58172e-10	7.73303e-09				alternative NAD(P)H dehydrogenase;(source:Araport11)
AT5G44350	1427.09	1529.03	1883.06	1647.29	2272.17	2837.04	2955.41	2899.23	2181.29	0.757047	0.0982212	7.70757	1.28235e-14	3.22594e-13				ethylene-responsive nuclear protein-like protein;(source:Araport11)
AT1G08165	63.5798	62.9465	64.2963	47.968	81.8029	96.3454	111.773	117.267	80.7473	0.756858	0.181186	4.17724	2.95068e-05	0.000234537				hypothetical protein;(source:Araport11)
AT4G18253	241.189	232.33	256.501	249.2	460.294	376.028	414.218	409.186	329.868	0.755863	0.0943738	8.00924	1.15416e-15	3.1901e-14				receptor Serine/Threonine kinase-like protein;(source:Araport11)
AT1G78500	57.3601	42.3458	45.1442	36.2685	57.3841	83.2499	92.0483	76.0986	61.2374	0.754779	0.217452	3.47102	0.000518491	0.00300953		PENTACYCLIC TRITERPENE SYNTHASE 6 (PEN6)	PENTACYCLIC TRITERPENE SYNTHASE 6 (PEN6)	Encodes a protein with pentacyclic triterpene synthase activity. In addition to the compounds lupeol, &#945;-amyrin and bauerenol, this enzyme was also shown to produce two <i>seco</i>-triterpenes: &#945;- and &#946;-<i>seco</i>-amyrin.
AT5G62770	945.405	845.772	1140.23	995.629	1596.99	1577.07	1763.16	1702.86	1320.89	0.754612	0.0857339	8.80178	1.34658e-18	4.55844e-17				membrane-associated kinase regulator, putative (DUF1645);(source:Araport11)
AT5G03610	2496.2	2427.44	2790.73	2876.91	4212.24	4227.04	5138.27	4271.5	3555.04	0.753106	0.0796293	9.45765	3.14933e-21	1.22065e-19		(GGL25)	(GGL25)	GDSL-motif esterase/acyltransferase/lipase. Enzyme group with broad substrate specificity that may catalyze acyltransfer or hydrolase reactions with lipid and non-lipid substrates.
AT1G29690	1240.5	1349.34	1451.45	1340.76	1904.66	2173.85	2681.46	2306.66	1806.09	0.752579	0.0936824	8.03331	9.4879e-16	2.65639e-14		CONSTITUTIVELY ACTIVATED CELL DEATH 1 (CAD1)	CONSTITUTIVELY ACTIVATED CELL DEATH 1 (CAD1);NECROTIC SPOTTED LESION 2 (NSL2);CONSTITUTIVE ACTIVE DEFENSE 1 (CAD1)	Encodes a protein containing a domain with significant homology to the MACPF (membrane attack complex and perforin) domain of complements and perforin proteins that are involved in innate immunity in animals. Transgenic <i>cad1-1</i> mutant plants show lesions seen in the hypersensitive response, as well as a spontaneous activation of expression of pathogenesis-related genes and leading to a 32-f…
AT5G53750	299.931	313.588	329.689	342.796	460.294	521.949	670.638	508.987	430.984	0.752313	0.114133	6.59154	4.35295e-11	8.12483e-10				CBS domain-containing protein;(source:Araport11)
AT3G60140	42.1562	37.7679	41.0402	44.4582	53.7213	84.1853	64.653	74.851	55.3541	0.751999	0.210737	3.56842	0.000359137	0.00219147		DARK INDUCIBLE 2 (DIN2)	DARK INDUCIBLE 2 (DIN2);SENESCENCE-RELATED GENE 2 (SRG2);BETA GLUCOSIDASE 30 (BGLU30)	Encodes a protein similar to beta-glucosidase and is a member of glycoside hydrolase family 1. Expression is induced after 24 hours of dark treatment, in senescing leaves and treatment with exogenous photosynthesis inhibitor. Induction of gene expression was suppressed in excised leaves supplied with sugar. The authors suggest that the gene's expression pattern is responding to the level of sugar…
AT5G57100	2192.12	2132.17	2116.31	2281.41	3396.65	3442.24	3964.65	3874.79	2925.04	0.75124	0.0628865	11.946	6.81501e-33	4.49262e-31				Nucleotide/sugar transporter family protein;(source:Araport11)
AT5G64060	399.447	386.835	403.562	442.242	658.086	759.538	681.596	637.481	546.098	0.750698	0.0820607	9.14808	5.79557e-20	2.08343e-18		NAC DOMAIN CONTAINING PROTEIN 103 (NAC103)	NAC DOMAIN CONTAINING PROTEIN 103 (NAC103);NAC DOMAIN CONTAINING PROTEIN 103 (anac103)	NAC domain containing protein 103;(source:Araport11)
AT1G70480	2610.23	2280.95	2423.42	2350.43	3643.28	3931.45	4451.19	4247.8	3242.34	0.750521	0.0702951	10.6767	1.3083e-26	6.5136e-25		(JASSY)	(JASSY)	Protein residing in the chloroplast outer membrane, has channel-like properties facilitating the export of the jasmonate precursor 12-oxophytodienoic acid (OPDA) from the chloroplast.
AT3G57760	212.854	242.63	236.665	230.481	396.805	355.449	382.439	416.671	309.249	0.750398	0.0949153	7.90598	2.65842e-15	7.14052e-14		(ZRK6)	(ZRK6)	Protein kinase superfamily protein;(source:Araport11)
AT4G27480	343.469	327.322	340.634	361.515	441.98	541.592	656.392	667.422	460.041	0.749103	0.120423	6.22061	4.95224e-10	8.32887e-09				GT14 enzyme
AT2G32880	66.3442	52.6461	56.0883	36.2685	89.1285	76.7021	95.3358	101.049	71.6953	0.748565	0.201547	3.71409	0.000203933	0.00132746				TRAF-like family protein;(source:Araport11)
AT3G18950	283.345	242.63	336.53	354.495	521.341	509.789	499.691	512.73	407.569	0.746086	0.108014	6.9073	4.93963e-12	1.00559e-10		ABA-INDUCED WD40 REPEAT 1 (AIW1)	ABA-INDUCED WD40 REPEAT 1 (AIW1)	Transducin/WD40 repeat-like superfamily protein;(source:Araport11)
AT3G04210	177.609	148.783	182.629	197.722	391.921	265.651	288.199	240.771	236.661	0.744489	0.151282	4.92119	8.60185e-07	9.11834e-06		(TN13)	(TN13)	TN13 is a TIR-NBS protein involved in immune response. It co localizes with the ER and perinuclear membranes and interacts with MOS6. It also associates with the CC-NBS-LRR resistance protein RPS5 and contributes to RPS5-triggered immunity.
AT3G15770	550.104	603.142	613.551	539.348	920.587	868.044	1147.32	929.4	771.437	0.744135	0.0936531	7.94566	1.93165e-15	5.24764e-14				hypothetical protein;(source:Araport11)
AT2G00630	58.0512	48.0682	58.8243	53.8178	83.0238	80.4437	98.6232	108.534	73.6733	0.743917	0.181689	4.09445	4.23165e-05	0.000322876				novel transcribed region;(source:Araport11)
AT3G55470	704.216	685.544	775.659	733.56	1205.07	1122.47	1263.47	1271.22	970.151	0.742712	0.0680462	10.9148	9.79183e-28	5.15544e-26				Calcium-dependent lipid-binding (CaLB domain) family protein;(source:Araport11)
AT4G22620	44.9205	38.9124	59.5083	51.4779	69.5935	91.6684	90.9525	74.851	65.2356	0.741954	0.200888	3.69337	0.000221299	0.00142607		SMALL AUXIN UPREGULATED RNA 34 (SAUR34)	SMALL AUXIN UPREGULATED RNA 34 (SAUR34)	SAUR-like auxin-responsive protein family;(source:Araport11)
AT3G13600	117.484	145.349	122.437	157.944	218.548	251.62	281.624	148.455	180.433	0.741914	0.18014	4.11854	3.81282e-05	0.000293744				calmodulin-binding family protein;(source:Araport11)
AT2G19190	100.207	76.6802	115.597	100.616	156.28	146.857	185.192	175.9	132.166	0.740729	0.151843	4.87826	1.07025e-06	1.11125e-05		FLG22-INDUCED RECEPTOR-LIKE KINASE 1 (FRK1)	SE- NESCENCE-INDUCED RECEPTOR-LIKE KINASE (SIRK);FLG22-INDUCED RECEPTOR-LIKE KINASE 1 (FRK1)	Encodes a receptor-like protein kinase that is involved in early defense signaling. Expression of this gene is strongly induced during leaf senescence. It is a target of the transcription factor AtWRKY6.
AT3G58780	148.583	133.904	135.433	141.564	223.432	202.045	275.049	237.028	187.13	0.740598	0.125966	5.87935	4.11886e-09	6.16094e-08				One of two genes (SHP1 and SHP2) that are required for fruit dehiscence. The two genes control dehiscence zone differentiation and promote the lignification of adjacent cells.
AT5G47800	1155.49	1026.6	1168.28	1082.21	1811.87	1832.43	1912.19	1867.53	1482.08	0.739642	0.0576144	12.8378	1.00702e-37	8.26385e-36		(NPY6)	(NPY6)	Encodes a gene homologous to the NPY family based on deep phylogeny.
AT1G70420	815.481	791.981	937.084	875.124	1418.73	1537.78	1319.36	1438.39	1141.74	0.739515	0.0731099	10.1151	4.73454e-24	2.0904e-22				DNA ligase-like protein, putative (DUF1645);(source:Araport11)
AT1G51660	1608.16	1611.43	1727.11	1715.15	2600.6	2805.24	2924.73	2781.96	2221.8	0.738574	0.0542942	13.6032	3.83361e-42	3.79433e-40		MITOGEN-ACTIVATED PROTEIN KINASE KINASE 4 (MKK4)	ARABIDOPSIS THALIANA MITOGEN-ACTIVATED PROTEIN KINASE KINASE 4 (ATMKK4);MITOGEN-ACTIVATED PROTEIN KINASE KINASE 4 (MKK4);ARABIDOPSIS THALIANA MITOGEN-ACTIVATED PROTEIN KINASE KINASE 4 (ATMEK4)	Encodes a mitogen-activated map kinase kinase (there are nine in Arabidopsis) involved in innate immunity. This protein activates MPK3/MPK6 and early-defense genes redundantly with MKK5. In plants with both MKK5 and MKK4 levels reduced by RNAi plants, floral organs do not abscise suggestion a role for both proteins in mediating floral organ abscission. The mRNA is cell-to-cell mobile.
AT5G44575	89.15	69.8133	64.9803	64.3474	128.199	126.278	121.635	107.286	96.4612	0.736388	0.165057	4.46141	8.14207e-06	7.1898e-05		(PROSCOOP8)	(PROSCOOP8)	SCOOP (SERINE RICH ENDOGENOUS PEPTIDE) family member, involved in immunity against herbivorous insects.
AT3G52520	124.395	90.414	183.313	125.185	223.432	208.592	278.337	167.167	175.104	0.735629	0.200714	3.66507	0.000247274	0.0015768				hypothetical protein;(source:Araport11)
AT1G61860	90.5322	80.1137	64.2963	86.5764	119.652	138.438	133.689	139.722	106.627	0.733164	0.157059	4.66807	3.04049e-06	2.9036e-05		PBS1-LIKE 41 (PBL41)	PBS1-LIKE 41 (PBL41)	Protein kinase superfamily protein;(source:Araport11)
AT3G15990	2436.08	2451.48	2612.21	2385.53	3902.12	4228.91	4396.4	3908.47	3290.15	0.733058	0.0561389	13.0579	5.72705e-39	5.08554e-37		SULFATE TRANSPORTER 3;4 (SULTR3;4)	SULFATE TRANSPORTER 3;4 (SULTR3;4);SULTR-LIKE P DISTRIBUTION TRANSPORTER (SPDT)	Vascular cambium-localized sulfate transporter, mediates xylem-to-phloem transfer of phosphorus. 2 for its preferential distribution
AT5G13370	35.9364	41.2013	47.8802	38.6084	72.0354	69.219	71.2279	59.8808	54.4987	0.731956	0.203052	3.60478	0.000312422	0.0019357		GRETCHEN HAGEN 3.15 (GH3.15)	GRETCHEN HAGEN 3.15 (GH3.15)	IBA - specific acyl acid amido synthetase which conjugates glutamine to IBA. It is involved in generating inactive and/or storage forms of IBA in the seedling, root, and silique. May play a role in auxin homeostasis by modulating the levels of IBA for peroxisomal conversion to IAA.
AT4G13180	221.838	201.429	204.517	242.18	384.596	304.938	398.876	355.542	289.239	0.730963	0.111879	6.5335	6.42488e-11	1.17887e-09				NAD(P)-binding Rossmann-fold superfamily protein;(source:Araport11)
AT1G50600	2815.48	2852.05	2977.47	2845.32	4351.42	4646.09	5497.7	4554.69	3817.53	0.729369	0.0705645	10.3362	4.83245e-25	2.25054e-23				Encodes a scarecrow-like protein (SCL5). Member of GRAS gene family.
AT3G12710	783.691	908.718	831.748	780.358	1534.72	1255.3	1329.22	1358.55	1097.79	0.729259	0.0778401	9.36868	7.34422e-21	2.77866e-19				DNA glycosylase superfamily protein;(source:Araport11)
AT4G12720	2125.09	2532.74	2404.95	2502.53	3517.52	3604.06	5019.92	3706.37	3176.65	0.729184	0.104843	6.95502	3.52524e-12	7.28876e-11		(NUDT7)	(NUDT7);GROWTH FACTOR GENE 1 (GFG1);ARABIDOPSIS THALIANA NUDIX HYDROLASE HOMOLOG 7 (AtNUDT7)	Encodes a protein with ADP-ribose hydrolase activity. Negatively regulates EDS1-conditioned plant defense and programmed cell death.
AT3G04530	55.9779	53.7906	36.9362	65.5173	87.9076	74.8313	96.4316	88.5737	69.9958	0.729063	0.203834	3.57674	0.000347903	0.00213268		PHOSPHOENOLPYRUVATE CARBOXYLASE KINASE 2 (PPCK2)	PHOSPHOENOLPYRUVATE CARBOXYLASE KINASE 2 (PPCK2);PHOSPHOENOLPYRUVATE CARBOXYLASE KINASE 2 (PEPCK2); (ATPPCK2)	Encodes a second Arabidopsis phosphoenolpyruvate carboxylase kinase gene product with a different expression pattern from PPCK1. Expression of the gene is upregulated by exposure of the plant to light and is responsive to both phosphate (Pi) and phosphite (Phi) in shoots.
AT1G44100	1967.52	1626.31	1883.74	1595.81	3016.94	2881.01	3108.82	2740.8	2352.62	0.728956	0.0761423	9.5736	1.03244e-21	4.14332e-20		AMINO ACID PERMEASE 5 (AAP5)	AMINO ACID PERMEASE 5 (AAP5)	amino acid permease 5
AT5G50800	128.542	135.049	227.773	161.453	231.978	259.104	303.54	291.919	217.42	0.728491	0.172511	4.22287	2.4121e-05	0.000194415		(SWEET13)	(SWEET13);RUPTURED POLLEN GRAIN 2 (RPG2); (AtSWEET13)	Encodes a member of the SWEET sucrose efflux transporter family proteins, together with RPG1, it is involved in pollen development. Together with SWEET14, it is likely involved in modulating the GA response and is required for proper development of anthers, seeds and seedlings.
AT1G70185	55.9779	49.2127	43.7762	33.9286	89.1285	79.5083	70.1321	67.3659	61.1288	0.728201	0.206492	3.52654	0.000421026	0.00251642				other_RNA;(source:Araport11)
AT3G10720	929.51	1184.54	1225.05	1180.48	1737.4	1883.88	2167.52	1686.64	1499.38	0.727894	0.0995761	7.30993	2.67279e-13	6.12195e-12		PECTIN METHYL ESTERASE INHIBITOR-PECTIN METHYLESTERASE 25 (PMEI-PME25)	PECTIN METHYL ESTERASE INHIBITOR-PECTIN METHYLESTERASE 25 (PMEI-PME25)	Pectin methylesterase inhibitor; INVI-PMEI protein isoform which clustered with a PME.
AT2G35760	1373.88	1277.24	1316.71	1467.12	1916.87	2258.97	2323.12	2496.28	1803.77	0.727432	0.08052	9.03419	1.65228e-19	5.82533e-18		CASP-LIKE PROTEIN 2B2 (CASPL2B2)	CASP-LIKE PROTEIN 2B2 (CASPL2B2)	Uncharacterized protein family (UPF0497);(source:Araport11)
AT1G20160	1603.32	2109.28	2164.87	1977.22	2800.83	4039.02	3158.13	2995.29	2606	0.727272	0.1144	6.35728	2.05355e-10	3.58813e-09		(ATSBT5.2)	(ATSBT5.2); (SBT5.2(A));CO2 RESPONSE SECRETED PROTEASE (CRSP)	Encodes two isoforms. One (SBT5.2(a) ) is a secreted, cell wall localized subtilisin-like serine protease that is involved in regulation of stomatal development. The second isoform (SBT5.2(b) is localized to endosomes.
AT4G12490	567.381	541.34	561.567	595.506	991.402	756.732	1014.72	988.034	752.085	0.725383	0.0946855	7.66098	1.84524e-14	4.57427e-13		(AZI3)	(AZI3)	Encodes a member of the AZI family of lipid transfer proteins. Contains a PRR domain that appears to be required for localization to the chloroplast.
AT5G24320	3052.52	2695.25	2437.79	2610.16	4262.3	4204.59	4604.61	4771.75	3579.87	0.724291	0.0732878	9.88283	4.9419e-23	2.09266e-21				Transducin/WD40 repeat-like superfamily protein;(source:Araport11)
AT5G35580	301.313	362.801	363.206	409.483	446.863	590.232	688.171	639.976	475.256	0.72409	0.130663	5.54166	2.99622e-08	3.98346e-07				Protein kinase superfamily protein;(source:Araport11)
AT5G07100	207.326	144.205	172.369	173.153	323.549	248.814	322.169	265.721	232.163	0.72408	0.13503	5.36237	8.21393e-08	1.03044e-06		WRKY DNA-BINDING PROTEIN 26 (WRKY26)	WRKY DNA-BINDING PROTEIN 26 (WRKY26)	Encodes WRKY DNA-binding protein 26 (WRKY26).
AT4G22900	263.995	231.185	283.177	299.508	446.863	426.539	466.817	439.126	357.151	0.720804	0.0937942	7.68496	1.5305e-14	3.82995e-13				transmembrane protein, putative (DUF1191);(source:Araport11)
AT5G08760	209.399	178.539	240.769	163.793	330.874	292.778	405.451	285.681	263.411	0.719317	0.145706	4.93678	7.9422e-07	8.46433e-06		(STMP8)	(STMP8)	Secreted peptide which functions in plant growth and pathogen defense.
AT2G14247	2401.52	2110.42	1910.42	1836.82	3549.27	2538.65	3543.86	3975.84	2733.35	0.719251	0.119582	6.01473	1.80192e-09	2.80459e-08				Expressed protein;(source:Araport11)
AT2G46500	5294.4	5202.81	4974.07	5296.37	7899.47	7907.8	9667.27	8705.18	6868.42	0.718922	0.06712	10.711	9.03808e-27	4.56663e-25		PHOSPHOINOSITIDE 4-KINASE GAMMA 4 (PI4K GAMMA 4)	PHOSPHOINOSITIDE 4-KINASE GAMMA 4 (ATPI4K GAMMA 4);UBIQUITIN-LIKE DOMAIN KINASE GAMMA 4 (UBDK GAMMA 4);PHOSPHOINOSITIDE 4-KINASE GAMMA 4 (PI4K GAMMA 4)	Phosphoinositide kinase which undergo autophosphorylation and phosphorylate serine/threonine residues of protein substrates. Contains phosphoinositide 3/4-kinase and ubiquitin-like domains. Phosphorylates PUFD1 and RPN10 in vitro.
AT1G51700	1395.3	1429.46	1739.42	1484.67	2397.92	2545.2	2570.78	2441.39	2000.52	0.71752	0.0725306	9.89265	4.48028e-23	1.90057e-21		DOF ZINC FINGER PROTEIN 1 (DOF1)	DOF ZINC FINGER PROTEIN 1 (ADOF1);DOF ZINC FINGER PROTEIN 1 (DOF1)	Encodes dof zinc finger protein (adof1). The mRNA is cell-to-cell mobile.
AT3G15780	253.628	259.797	313.273	263.239	374.828	426.539	470.104	526.452	360.983	0.717508	0.11708	6.12834	8.88016e-10	1.43958e-08				transmembrane protein;(source:Araport11)
AT1G65690	164.478	152.216	159.373	203.572	316.223	228.236	275.049	295.662	224.351	0.715696	0.13207	5.41908	5.99076e-08	7.64851e-07		NDR1/HIN1-LIKE 6 (NHL6)	NDR1/HIN1-LIKE 6 (NHL6)	Encodes NHL6 (NDR1/HIN1-like 6). Plays an important role in the abiotic stresses-induced ABA signaling and biosynthesis, particularly during seed germination and early seedling development.
AT3G09020	182.447	156.794	175.789	152.094	308.897	253.491	286.007	256.989	221.563	0.715466	0.114751	6.23493	4.51974e-10	7.63383e-09				alpha 1,4-glycosyltransferase family protein;(source:Araport11)
AT4G38620	2648.24	2253.48	2804.41	2999.76	4219.56	4866.84	4167.38	4320.15	3534.98	0.715055	0.0840149	8.51105	1.72372e-17	5.47677e-16		#N/A	#N/A	#N/A
AT4G30780	1231.51	1263.51	1268.83	1187.5	1835.07	2028.86	2219.02	2045.93	1635.03	0.715001	0.0644948	11.0862	1.46421e-28	8.01043e-27				ATP-dependent DNA helicase;(source:Araport11)
AT4G00390	34.5543	34.3344	50.6162	37.4385	75.6982	57.0589	65.7488	62.3759	52.2281	0.71389	0.219352	3.25454	0.00113577	0.00599844				DNA-binding storekeeper protein-related transcriptional regulator;(source:Araport11)
AT5G06730	299.24	362.801	389.198	403.633	548.201	502.305	779.123	550.155	479.332	0.712485	0.138392	5.1483	2.62862e-07	3.03964e-06				Peroxidase superfamily protein;(source:Araport11)
AT5G53590	845.888	881.25	866.632	872.784	1229.48	1431.15	1535.23	1475.81	1142.28	0.711763	0.0727646	9.78173	1.34886e-22	5.62097e-21		SMALL AUXIN UPREGULATED RNA 30 (SAUR30)	SMALL AUXIN UPREGULATED RNA 30 (SAUR30)	SAUR-like auxin-responsive protein family;(source:Araport11)
AT5G47740	40.0829	53.7906	45.1442	51.4779	76.9191	58.9297	98.6232	74.851	62.4773	0.711612	0.212703	3.34557	0.000821129	0.00453078				Adenine nucleotide alpha hydrolases-like superfamily protein;(source:Araport11)
AT1G67365	407.049	400.568	408.35	429.372	642.214	684.707	667.35	696.115	541.966	0.71139	0.0705099	10.0892	6.16562e-24	2.69723e-22				Natural antisense transcript overlaps with AT1G67370;(source:Araport11)
AT3G15830	52.5225	37.7679	43.0922	43.2882	58.605	71.0898	79.9944	82.3362	58.587	0.711095	0.204306	3.48054	0.000500412	0.00291668				phosphatidic acid phosphatase-related / PAP2-like protein;(source:Araport11)
AT2G47060	2103.66	2024.59	2235.32	2142.18	2874.09	3430.08	3918.63	3686.41	2801.87	0.709234	0.0846383	8.37959	5.31137e-17	1.62796e-15		PTO-INTERACTING 1-4 (PTI1-4)	PTO-INTERACTING 1-4 (PTI1-4);CYTOSOLIC ABA RECEPTOR KINASE 3 (CARK3)	Encodes Pto-interacting 1-4 (PTI1-4), a member of the PTI1-like serine/threonine protein kinases that share strong sequence identity to the tomato PTI1 kinase.
AT1G21010	834.831	817.16	932.296	794.397	1393.09	1332	1492.5	1304.9	1112.65	0.705189	0.0711474	9.91167	3.70412e-23	1.5826e-21				PADRE proteinup-regulated after infection by S. sclerotiorun.
AT4G21940	434.002	485.26	480.854	528.818	724.016	767.021	916.1	722.313	632.298	0.703172	0.0950543	7.39758	1.3869e-13	3.23584e-12		CALCIUM-DEPENDENT PROTEIN KINASE 15 (CPK15)	CALCIUM-DEPENDENT PROTEIN KINASE 15 (CPK15)	member of Calcium Dependent Protein Kinase
AT1G02360	156.876	156.794	174.421	170.813	238.083	224.494	335.319	275.701	216.563	0.702376	0.136393	5.14966	2.60957e-07	3.02055e-06				Chitinase family protein;(source:Araport11)
AT1G57780	87.0767	69.8133	72.5043	58.4976	147.734	116.924	105.198	103.544	95.1614	0.700509	0.179042	3.91254	9.13302e-05	0.000643802		HEAVY METAL ASSOCIATED PROTEIN 11 (ATHMP11)	HEAVY METAL ASSOCIATED PROTEIN 11 (ATHMP11)	heavy-metal-associated domain-containing protein;(source:Araport11)
AT3G26170	346.234	260.942	346.106	303.018	484.712	534.109	509.553	526.452	413.891	0.699631	0.0988036	7.08103	1.43088e-12	3.05399e-11		CYTOCHROME P450, FAMILY 71, SUBFAMILY B, POLYPEPTIDE 19 (CYP71B19)	CYTOCHROME P450, FAMILY 71, SUBFAMILY B, POLYPEPTIDE 19 (CYP71B19)	putative cytochrome P450
AT4G00360	615.066	488.693	585.507	541.688	897.39	943.81	973.082	820.866	733.263	0.699477	0.0860959	8.12439	4.49629e-16	1.28919e-14		CYTOCHROME P450, FAMILY 86, SUBFAMILY A, POLYPEPTIDE 2 (CYP86A2)	CYTOCHROME P450, FAMILY 86, SUBFAMILY A, POLYPEPTIDE 2 (CYP86A2);ABERRANT INDUCTION OF TYPE THREE 1 (ATT1)	Encodes a member of the CYP86A subfamily of cytochrome p450 genes. Expressed at moderate levels in flowers, leaves, roots and stems.
AT3G15530	4379.41	4314.69	5196.37	4761.7	7163.24	7592.58	7702.47	7808.21	6114.84	0.697928	0.0640518	10.8963	1.2003e-27	6.29181e-26				S-adenosyl-L-methionine-dependent methyltransferases superfamily protein;(source:Araport11)
AT2G38120	13454	12419.9	13405.8	13154.9	20753.5	21474.7	21664.2	21137.9	17183.1	0.697114	0.0395278	17.636	1.30305e-69	3.16428e-67		AUXIN RESISTANT 1 (AUX1)	AUXIN RESISTANT 1 (AUX1);WAVY ROOTS 5 (WAV5); (PIR1);MODIFIER OF ARF7/NPH4 PHENOTYPES 1 (MAP1); (ATAUX1)	Encodes an auxin influx transporter. AUX1 resides at the apical plasma membrane of protophloem cells and at highly dynamic subpopulations of Golgi apparatus and endosomes in all cell types. AUX1 action in the lateral root cap and/or epidermal cells influences lateral root initiation and positioning. Shoot supplied ammonium targets AUX1 and inhibits lateral root emergence. The mRNA is cell-to-cell…
AT1G66880	1218.38	1177.67	1218.21	1185.16	1788.67	1763.21	2235.46	1991.04	1572.23	0.695569	0.0769435	9.03999	1.56679e-19	5.53213e-18				Protein kinase superfamily protein;(source:Araport11)
AT1G29300	698.687	645.487	668.955	737.07	1063.44	1113.12	1099.1	1176.41	900.283	0.695526	0.0649373	10.7107	9.0637e-27	4.56987e-25		UNFERTILIZED EMBRYO SAC 1 (UNE1)	UNFERTILIZED EMBRYO SAC 1 (UNE1);CHIQUITA1-LIKE 6 (CHIGL6)	intracellular protein transporter, putative (DUF641);(source:Araport11)
AT5G42570	4243.95	4034.3	4367.36	4585.04	6687.08	6868.58	7481.12	6851.37	5639.85	0.694826	0.0547164	12.6987	6.01405e-37	4.7867e-35				B-cell receptor-associated 31-like protein;(source:Araport11)
AT4G11350	162.405	254.075	199.045	212.931	334.537	304.938	363.81	326.85	269.824	0.69451	0.129776	5.35161	8.71747e-08	1.08788e-06				transferring glycosyl group transferase (DUF604);(source:Araport11)
AT5G62620	1751.9	1642.33	1637.5	1863.73	2610.37	2599.45	3189.91	2732.06	2253.41	0.691625	0.0756671	9.14037	6.22365e-20	2.22787e-18		(GALT6)	(GALT6)	Encodes a Golgi-localized hydroxyproline-O-galactosyltransferase. Mutants display multiple phenotypes including reduced seed coat mucilage and accelerated leaf senescence.
AT1G75500	27129.2	27870.4	29052.3	29459.4	42308	47207.4	47463	46260.4	37093.8	0.690983	0.0498677	13.8563	1.16487e-43	1.23757e-41		WALLS ARE THIN 1 (WAT1)	WALLS ARE THIN 1 (WAT1);USUALLY MULTIPLE ACIDS MOVE IN AND OUT TRANSPORTERS 5 (UMAMIT5)	An Arabidopsis thaliana homolog of Medicago truncatula NODULIN21 (MtN21). The gene encodes a plant-specific, predicted integral membrane protein and is a member of the Plant-Drug/Metabolite Exporter (P-DME) family (Transporter Classification number: TC 2.A.7.3) and the nodulin MtN21-like transporter family.
AT4G16563	38.7008	48.0682	37.6202	33.9286	69.5935	61.7359	65.7488	57.3858	51.5977	0.690532	0.207371	3.32993	0.000868664	0.00475339				Eukaryotic aspartyl protease family protein;(source:Araport11)
AT5G58690	129.924	143.06	124.489	107.636	164.827	208.592	241.079	199.603	164.901	0.690143	0.142292	4.85019	1.23345e-06	1.26209e-05		PHOSPHATIDYLINOSITOL-SPECIWC PHOSPHOLIPASE C5 (PLC5)	PHOSPHATIDYLINOSITOL-SPECIWC PHOSPHOLIPASE C5 (PLC5); (ATPLC5)	phosphatidylinositol-speciwc phospholipase C5;(source:Araport11)
AT5G47240	624.741	1008.29	824.224	973.4	1230.71	1365.67	1594.41	1327.36	1118.6	0.689756	0.129275	5.33557	9.52472e-08	1.18365e-06				nudix hydrolase homolog 8;(source:Araport11)
AT4G02830	71.8729	72.1023	72.5043	62.0075	98.896	107.57	124.923	119.762	91.2047	0.688613	0.15913	4.32736	1.5091e-05	0.000126679				hypothetical protein;(source:Araport11)
AT3G63440	70.4907	69.8133	76.6083	62.0075	100.117	94.4746	118.348	140.969	91.6036	0.688084	0.174607	3.94076	8.12251e-05	0.000579088		CYTOKININ OXIDASE/DEHYDROGENASE 6 (CKX6)	CYTOKININ OXIDASE 6 (ATCKX6);CYTOKININ OXIDASE/DEHYDROGENASE 6 (CKX6); (ATCKX7)	This gene used to be called AtCKX7. It encodes a protein whose sequence is similar to cytokinin oxidase/dehydrogenase, which catalyzes the degradation of cytokinins.
AT1G18400	1869.39	1834.6	2065.69	2005.3	3646.94	2521.82	3130.74	3221.09	2536.95	0.686403	0.0947571	7.24381	4.36239e-13	9.78474e-12		BR ENHANCED EXPRESSION 1 (BEE1)	BR ENHANCED EXPRESSION 1 (BEE1)	Encodes the brassinosteroid signaling component BEE1 (BR-ENHANCED EXPRESSION 1). Positively modulates the shade avoidance syndrome in Arabidopsis seedlings.
AT2G01200	41.4651	33.19	58.1403	47.968	68.3725	73.896	75.6111	76.0986	59.3427	0.685453	0.207856	3.29772	0.000974729	0.0052481		INDOLE-3-ACETIC ACID INDUCIBLE 32 (IAA32)	INDOLE-3-ACETIC ACID INDUCIBLE 32 (IAA32);MATERNAL EFFECT EMBRYO ARREST 10 (MEE10)	Belongs to auxin inducible gene family.
AT5G25920	69.7996	96.1364	86.1844	98.276	120.873	132.826	173.139	129.742	113.372	0.684296	0.168736	4.05543	5.00416e-05	0.000374611				hypothetical protein;(source:Araport11)
AT2G41820	9165.86	8448.56	8829.8	9061.28	13879.6	14301.2	14816.5	14062	11570.6	0.684228	0.0420052	16.2891	1.17897e-59	2.06302e-57		PXY/TDR-CORRELATED 3 (PXC3)	PXY/TDR-CORRELATED 3 (PXC3)	Constitutively interacts with Brassinosteroid Insensitive 1-Associated Receptor Kinase 1 and is involved in vascular development.
AT3G29250	123.013	135.049	161.425	186.022	202.676	255.362	256.42	251.999	196.496	0.683317	0.143221	4.77107	1.83252e-06	1.81785e-05		SHORT-CHAIN DEHYDROGENASE REDUCTASE 4 (SDR4)	SHORT-CHAIN DEHYDROGENASE REDUCTASE 4 (SDR4); (ATSDR4)	NAD(P)-binding Rossmann-fold superfamily protein;(source:Araport11)
AT1G22190	4713.89	4060.62	5113.61	4583.87	7232.84	7163.23	7171	8097.64	6017.09	0.682319	0.0717193	9.51374	1.83922e-21	7.27074e-20		RELATED TO AP2 4 (RAP2.4)	OAS HIGH ACCUMULATION 1 (OSH1);RELATED TO AP2 4 (RAP2.4); (WIND2);RELATED TO AP2.4D (RAP2.4D); (ERF58)	The gene encodes a putative transcription factor belongings to the abiotic stress-associated DREB A-6 clade. The mRNA is cell-to-cell mobile.
AT3G56060	109.191	82.4026	85.5004	71.3671	130.64	130.955	164.372	139.722	114.269	0.682266	0.163531	4.17209	3.01823e-05	0.000239107				Glucose-methanol-choline (GMC) oxidoreductase family protein;(source:Araport11)
AT3G19500	368.348	373.101	381.674	365.025	556.748	599.586	672.83	557.64	484.369	0.682224	0.0839163	8.12981	4.2995e-16	1.23425e-14				basic helix-loop-helix (bHLH) DNA-binding superfamily protein;(source:Araport11)
AT4G38340	415.342	283.831	385.094	353.325	522.562	530.367	689.267	575.106	469.362	0.681832	0.123455	5.52291	3.33428e-08	4.41074e-07		NIN-LIKE PROTEIN 3 (NLP3)	NIN-LIKE PROTEIN 3 (NLP3)	Chip-seq data indicates bZIP1 binds to the NLP3 promoter.
AT5G05140	1800.28	1974.23	2017.81	1953.82	2607.92	2926.84	3761.93	3110.06	2519.11	0.679991	0.0948703	7.16759	7.63318e-13	1.66655e-11				Transcription elongation factor (TFIIS) family protein;(source:Araport11)
AT2G06050	5180.38	7219.39	6493.24	6630.12	8840.81	9866.51	12668.7	9451.19	8293.79	0.677955	0.15411	4.39915	1.08674e-05	9.33658e-05		OXOPHYTODIENOATE-REDUCTASE 3 (OPR3)	OXOPHYTODIENOATE-REDUCTASE 3 (OPR3);DELAYED DEHISCENCE 1 (DDE1); (AtOPR3)	Encodes a 12-oxophytodienoate reductase that is required for jasmonate biosynthesis. Mutants are male sterile and defective in pollen dehiscence. Shows activity towards 2,4,6-trinitrotoluene. CFA-Ile, CFA-Leu, CFA-Val, CFA-Met and CFA-Ala can restore the fertility of opr3 plants by inducing filament elongation and anther dehiscence.
AT4G01870	657.913	835.471	881.68	770.998	1299.08	1143.05	1398.26	1190.13	1022.07	0.677704	0.0968544	6.99714	2.61237e-12	5.45343e-11				tolB protein-like protein;(source:Araport11)
AT1G59860	50.4492	40.0568	46.5122	46.7981	70.8144	73.896	82.186	68.6135	59.9158	0.676939	0.190365	3.55602	0.000376522	0.00228292		(HSP17.6A)	(HSP17.6A)	HSP20-like chaperones superfamily protein;(source:Araport11)
AT4G23150	62.8888	70.9578	80.7124	85.4065	120.873	116.924	134.785	103.544	97.0114	0.675548	0.163372	4.13503	3.54901e-05	0.000275561		CYSTEINE-RICH RLK (RECEPTOR-LIKE PROTEIN KINASE) 7 (CRK7)	CYSTEINE-RICH RLK (RECEPTOR-LIKE PROTEIN KINASE) 7 (CRK7)	Encodes a cysteine-rich receptor-like protein kinase.
AT3G61890	4268.14	4011.41	4276.39	4666.94	6433.12	7041.63	6699.8	7324.17	5590.2	0.675295	0.0595748	11.3352	8.77873e-30	5.14572e-28		HOMEOBOX 12 (HB-12)	HOMEOBOX 12 (ATHB-12);ARABIDOPSIS THALIANA HOMEOBOX 12 (ATHB12);HOMEOBOX 12 (HB-12);HOMEOBOX 12 (HB12)	Encodes a homeodomain leucine zipper class I (HD-Zip I) protein. Loss of function mutant has abnormally shaped leaves and stems.
AT5G15970	24772	32311	38292.5	23075	41531.4	44274.9	52015	51248	38440	0.674607	0.188814	3.57286	0.0003531	0.00215962		(KIN2)	(KIN2);COLD-RESPONSIVE 6.6 (COR6.6); (AtCor6.6)	Encodes a gene that can be induced by cold and abscisic acid and may be involved in cold acclimation and salt tolerance. The mRNA is cell-to-cell mobile.
AT5G35110	152.73	135.049	172.369	147.414	211.222	239.46	275.049	249.503	197.85	0.673846	0.123978	5.43522	5.47304e-08	7.0328e-07				hypothetical protein;(source:Araport11)
AT2G47560	153.421	131.615	168.949	157.944	192.908	196.432	337.511	251.999	198.847	0.673294	0.173464	3.88145	0.000103833	0.000723368		ARABIDOPSIS T??XICOS EN LEVADURA 64 (ATL64)	ARABIDOPSIS T??XICOS EN LEVADURA 64 (ATL64)	RING/U-box superfamily protein;(source:Araport11)
AT2G32190	151.348	181.972	161.425	168.473	212.443	254.427	318.882	265.721	214.336	0.672738	0.132637	5.07203	3.93586e-07	4.41819e-06		CYSTEINE-RICH TRANSMEMBRANE MODULE 4 (ATHCYSTM4)	CYSTEINE-RICH TRANSMEMBRANE MODULE 4 (ATHCYSTM4)	cysteine-rich/transmembrane domain A-like protein;(source:Araport11)
AT5G20820	628.196	531.039	760.611	590.826	990.181	941.004	1012.53	1076.61	816.375	0.67272	0.100199	6.71382	1.896e-11	3.67734e-10		SMALL AUXIN UPREGULATED RNA 76 (SAUR76)	SMALL AUXIN UPREGULATED RNA 76 (SAUR76); (ATSAUR76)	SAUR-like auxin-responsive protein family;(source:Araport11)
AT3G47420	2531.45	1832.31	2119.73	2373.83	3465.02	3137.3	3432.09	4093.1	2873.1	0.672432	0.100993	6.6582	2.772e-11	5.26062e-10		GLYCEROL-3-PHOSPHATE PERMEASE 1 (G3Pp1)	PHOSPHATE STARVATION-INDUCED GENE 3 (ATPS3);PHOSPHATE STARVATION-INDUCED GENE 3 (PS3);GLYCEROL-3-PHOSPHATE PERMEASE 1 (AtG3Pp1);GLYCEROL-3-PHOSPHATE PERMEASE 1 (G3Pp1)	Encodes a Pi starvation-responsive protein AtPS3. A member of the phosphate starvation-induced glycerol-3-phosphate permease gene family: AT3G47420(G3Pp1), AT4G25220(G3Pp2), AT1G30560(G3Pp3), AT4G17550(G3Pp4) and AT2G13100(G3Pp5). Its expression is responsive to phosphate (Pi) and not phosphite (Phi) in roots and shoots.
AT1G12880	179.682	159.083	161.425	196.552	272.269	241.331	307.924	286.929	225.649	0.67059	0.11756	5.70425	1.16858e-08	1.65733e-07		NUDIX HYDROLASE HOMOLOG 12 (NUDT12)	NUDIX HYDROLASE HOMOLOG 12 (NUDT12);NUDIX HYDROLASE HOMOLOG 12 (atnudt12)	nudix hydrolase homolog 12;(source:Araport11)
AT1G06645	108.5	105.292	112.177	107.636	174.594	153.404	156.701	209.583	140.986	0.670309	0.139262	4.81329	1.48463e-06	1.49963e-05				2-oxoglutarate (2OG) and Fe(II)-dependent oxygenase superfamily protein;(source:Araport11)
AT1G23500	151.348	120.171	154.585	134.544	174.594	234.783	244.366	242.018	182.051	0.667021	0.13916	4.7932	1.64145e-06	1.64476e-05				GDSL-motif esterase/acyltransferase/lipase. Enzyme group with broad substrate specificity that may catalyze acyltransfer or hydrolase reactions with lipid and non-lipid substrates.
AT3G50480	551.486	547.062	609.447	555.727	919.367	810.049	1025.68	842.074	732.612	0.665464	0.0856968	7.76532	8.14362e-15	2.09063e-13		HOMOLOG OF RPW8 4 (HR4)	HOMOLOG OF RPW8 4 (HR4)	Homolog of RPW8
AT5G65205	437.457	420.025	447.338	428.202	620.237	629.519	781.315	722.313	560.801	0.665137	0.0885162	7.5143	5.72178e-14	1.37542e-12				NAD(P)-binding Rossmann-fold superfamily protein;(source:Araport11)
AT1G73530	359.364	379.968	358.418	335.776	499.364	437.763	602.697	734.788	463.517	0.663476	0.135908	4.8818	1.05124e-06	1.09438e-05		ORGANELLE RNA RECOGNITION MOTIF PROTEIN 6 (ORRM6)	ORGANELLE RNA RECOGNITION MOTIF PROTEIN 6 (ORRM6)	RNA-binding (RRM/RBD/RNP motifs) family protein;(source:Araport11)
AT3G60550	957.844	753.069	1076.62	983.93	1433.38	1416.18	1563.73	1574.37	1219.89	0.663461	0.0952651	6.96437	3.29885e-12	6.84446e-11		CYCLIN P3;2 (CYCP3;2)	CYCLIN P3;2 (CYCP3;2)	cyclin p3;(source:Araport11)
AT5G46780	2383.55	2055.49	2616.31	2205.36	3314.85	3498.37	4106.01	3765.01	2993.12	0.663408	0.084608	7.84096	4.47106e-15	1.17054e-13				VQ motif-containing protein;(source:Araport11)
AT3G28580	170.007	184.261	132.697	161.453	290.583	217.946	275.049	238.276	208.784	0.661083	0.135732	4.87051	1.11309e-06	1.1517e-05				P-loop containing nucleoside triphosphate hydrolases superfamily protein;(source:Araport11)
AT3G30725	73.9461	89.2695	65.6643	77.2168	114.768	114.118	135.881	113.524	98.0485	0.659527	0.158967	4.14881	3.34202e-05	0.000261344		GLUTAMINE DUMPER 6 (GDU6)	GLUTAMINE DUMPER 6 (AtGDU6);GLUTAMINE DUMPER 6 (GDU6)	Encodes a member of the GDU (glutamine dumper) family proteins involved in amino acid export: At4g31730 (GDU1), At4g25760 (GDU2), At5g57685 (GDU3), At2g24762 (GDU4), At5g24920 (GDU5), At3g30725 (GDU6) and At5g38770 (GDU7).
AT4G14400	120.94	120.171	161.425	128.695	211.222	189.885	241.079	202.098	171.939	0.658968	0.138272	4.76575	1.88155e-06	1.86261e-05		ACCELERATED CELL DEATH 6 (ACD6)	(DEG16);ACCELERATED CELL DEATH 6 (ACD6)	encodes a novel protein with putative ankyrin and transmembrane regions. It is a member of one of the largest uncharacterized gene families in higher plants. The gene is involved in resistance to Pseudomonas syringae.
AT3G19270	1127.85	1073.52	1290.71	1234.3	1969.37	1809.98	1912.19	1777.71	1524.46	0.658673	0.0692785	9.50761	1.95086e-21	7.67379e-20				Encodes a protein with ABA 8 Prime-hydroxylase activity, involved in ABA catabolism. Member of the CYP707A gene family.
AT3G62070	334.485	335.333	294.805	321.737	462.736	487.339	512.841	562.63	413.988	0.656664	0.089979	7.29797	2.92151e-13	6.6852e-12				hypothetical protein;(source:Araport11)
AT4G19460	273.67	279.253	307.801	293.658	454.189	485.468	396.685	482.789	371.689	0.655404	0.0943136	6.9492	3.67351e-12	7.58874e-11				UDP-Glycosyltransferase superfamily protein;(source:Araport11)
AT3G57930	2440.91	2295.83	2179.23	2632.39	3640.84	3543.26	3823.29	4019.5	3071.91	0.654982	0.0672728	9.73621	2.11296e-22	8.72989e-21				rho GTPase-activating gacO-like protein;(source:Araport11)
AT1G13609	114.72	91.5585	74.5563	92.4262	125.757	151.533	155.606	154.692	120.106	0.654499	0.161378	4.05568	4.9989e-05	0.000374453				Encodes a defensin-like (DEFL) family protein.
AT5G62460	1260.54	1404.28	1440.51	1255.36	1927.86	2078.44	2243.13	2189.39	1724.94	0.654205	0.0695595	9.40498	5.20416e-21	1.98794e-19				RZFP is a zinc finger protein involved in mediating abiotic stress tolerance.
AT5G47120	4657.91	4639.73	4891.31	5041.32	7220.63	7479.39	7843.83	7698.43	6184.07	0.653473	0.0465765	14.0301	1.0199e-44	1.12891e-42		BAX INHIBITOR 1 (BI1)	ARABIDOPSIS BAX INHIBITOR 1 (ATBI-1); (BI-1);BAX INHIBITOR 1 (ATBI1);BAX INHIBITOR 1 (BI1)	Encodes BI-1, a homolog of mammalian Bax inhibitor 1. Functions as an attenuator of biotic and abiotic types of cell death. Bax-induced cell death can be downregulated by ectopically expressing AtBI in planta. The mRNA is cell-to-cell mobile.
AT3G54990	129.924	122.459	185.365	126.355	208.78	220.752	258.612	205.84	182.261	0.653392	0.152469	4.28541	1.82403e-05	0.000150462		SCHLAFMUTZE (SMZ)	SCHLAFMUTZE (SMZ)	Encodes a AP2 domain transcription factor that can repress flowering. SMZ and its paralogous gene, SNARCHZAPFEN (SNZ), share a signature with partial complementarity to the miR172 microRNA, whose precursor is induced upon flowering.
AT5G18930	530.753	572.241	491.114	521.799	830.238	765.151	870.076	857.044	679.802	0.65333	0.0747448	8.74081	2.31445e-18	7.73585e-17		BUSHY AND DWARF 2 (BUD2)	BUSHY AND DWARF 2 (BUD2);S-ADENOSYLMETHIONINE DECARBOXYLASE 4 (SAMDC4)	S-adenosylmethionine decarboxylase family member.
AT4G24160	1126.47	1245.2	1116.29	1240.15	1549.37	1795.02	2277.1	1801.42	1518.88	0.652615	0.100669	6.48277	9.00537e-11	1.63471e-09				Encodes a soluble lysophosphatidic acid acyltransferase with additional triacylglycerol lipase and phosphatidylcholine hydrolyzing enzymatic activities. Plays a pivotal role in maintaining the lipid homeostasis by regulating both phospholipid and neutral lipid levels.
AT1G69050	72.564	86.9806	92.3404	106.466	139.187	124.407	174.234	121.009	114.649	0.651804	0.170669	3.81911	0.000133935	0.000909639				hypothetical protein;(source:Araport11)
AT1G50640	3721.49	3684.08	4288.7	3881.9	5577.25	6084.72	6344.76	6472.12	5006.88	0.651615	0.0652146	9.99185	1.65465e-23	7.17257e-22		ETHYLENE RESPONSIVE ELEMENT BINDING FACTOR 3 (ERF3)	ETHYLENE RESPONSIVE ELEMENT BINDING FACTOR 3 (ERF3); (ATERF3)	encodes a member of the ERF (ethylene response factor) subfamily B-1 of ERF/AP2 transcription factor family (ATERF-3). The protein contains one AP2 domain. There are 15 members in this subfamily including ATERF-3, ATERF-4, ATERF-7, and leafy petiole.
AT2G23120	11343.5	11336.1	12109.6	10802.2	16700	17374	18461.2	19012.2	14642.3	0.649791	0.0547231	11.8742	1.61244e-32	1.04844e-30				Late embryogenesis abundant protein, group 6;(source:Araport11)
AT5G58660	96.7519	117.882	108.756	107.636	156.28	187.078	156.701	170.91	137.749	0.649571	0.133899	4.8512	1.22715e-06	1.2577e-05		GIBBERELLIN 2-OXIDASE 9 (GA2OX9)	GIBBERELLIN 2-OXIDASE 9 (GA2OX9)	Encodes a class III gibberellin 2-oxidase that oxidizes GA12 to GA110 and GA9 to GA40.
AT4G37390	807.879	761.08	795.496	761.639	1245.36	1107.5	1220.74	1344.82	1005.56	0.64949	0.0700573	9.27083	1.84695e-20	6.81452e-19		(BRU6)	(BRU6); (GH3-2);AUXIN UPREGULATED 3 (AUR3);YADOKARI 1 (YDK1); (GH3.2)	Encodes an IAA-amido synthase that conjugates Asp and other amino acids to auxin in vitro. Lines carrying insertions in this gene are hypersensitive to auxin. May function as a negative component in auxin signaling by regulating auxin activity.
AT2G18060	187.284	128.182	192.889	198.892	240.525	231.977	298.061	344.315	227.766	0.648755	0.159492	4.06763	4.7493e-05	0.00035816		VASCULAR RELATED NAC-DOMAIN PROTEIN 1 (VND1)	VASCULAR RELATED NAC-DOMAIN PROTEIN 1 (VND1);ARABIDOPSIS NAC DOMAIN CONTAINING PROTEIN 37 (ANAC037)	Encodes a NAC-domain transcription factor that is expressed in developing vessels and protoxylem. Along with other members of this family, VND1 appears to regulate the development of genes required for secondary cell wall biosynthesis.
AT3G20500	3890.12	3644.03	4189.52	4168.54	5915.45	6311.09	6469.68	6217.63	5100.76	0.648366	0.056021	11.5736	5.60678e-31	3.45674e-29		PURPLE ACID PHOSPHATASE 18 (PAP18)	PURPLE ACID PHOSPHATASE 18 (ATPAP18);PURPLE ACID PHOSPHATASE 18 (PAP18)	purple acid phosphatase 18;(source:Araport11)
AT2G00460	126.469	144.205	85.5004	152.094	175.815	215.14	159.989	238.276	162.186	0.648133	0.185139	3.50079	0.000463882	0.00273434				novel transcribed region;(source:Araport11)
AT5G67300	4757.43	5405.38	5779.14	5110.35	7248.71	8312.83	9700.14	7725.88	6754.98	0.648075	0.0881033	7.35585	1.8971e-13	4.39239e-12		MYB DOMAIN PROTEIN R1 (MYBR1)	ARABIDOPSIS THALIANA MYB DOMAIN PROTEIN 44 (ATMYB44);MYB DOMAIN PROTEIN R1 (MYBR1); (MYB44); (ATMYBR1)	Member of the R2R3 factor MYB gene family involved in mediating plant responses to a variety of abiotic stimiuli. The mRNA is cell-to-cell mobile.
AT4G00872	277.125	232.33	362.522	266.749	460.294	467.696	477.775	387.978	366.558	0.647946	0.129312	5.0107	5.42315e-07	5.95022e-06				Plant invertase/pectin methylesterase inhibitor superfamily protein;(source:Araport11)
AT2G25490	11112.7	9712.07	8490.53	11106.4	15794.1	14792.3	15392.9	17299.3	12962.5	0.64667	0.0844086	7.66118	1.84228e-14	4.57171e-13		EIN3-BINDING F BOX PROTEIN 1 (EBF1)	EIN3-BINDING F BOX PROTEIN 1 (EBF1); (FBL6)	Encodes an F-box protein involved in the ubiquitin/proteasome-dependent proteolysis of EIN3. The mRNA is cell-to-cell mobile.
AT1G07630	1310.99	1280.67	1335.86	1398.09	2001.12	2057.86	2188.34	2082.11	1706.88	0.646108	0.0526174	12.2794	1.16912e-34	8.23159e-33		POL-LIKE 5 (PLL5)	POL-LIKE 5 (PLL5)	Encodes a protein phosphatase 2C like gene, similar to POL. Involved in leaf development. Knockout mutants have abnormally shaped leaves.
AT4G02380	3371.11	2881.8	3030.13	2798.53	4779.97	3944.55	5332.23	4844.11	3872.8	0.644434	0.0884819	7.28323	3.25914e-13	7.4221e-12		SENESCENCE-ASSOCIATED GENE 21 (SAG21)	SENESCENCE-ASSOCIATED GENE 21 (SAG21);ARABIDOPSIS THALIANA LATE EMBRYOGENENSIS ABUNDANT LIKE 5 (AtLEA5);LATE EMBRYOGENESIS ABUNDANT 38 (LEA38); (LEA5)	Encodes AtLEA5 (late embryogenesis abundant like protein). Also known as SENESCENCE-ASSOCIATED GENE 21 (SAG21). Has a role on oxidative stress tolerance. mRNA levels are elevated in response to various stresses.
AT1G01480	104.354	92.703	89.6044	88.9163	145.292	120.666	184.097	139.722	120.669	0.644248	0.159473	4.03985	5.34849e-05	0.000398882		1-AMINO-CYCLOPROPANE-1-CARBOXYLATE SYNTHASE 2 (ACS2)	1-AMINO-CYCLOPROPANE-1-CARBOXYLATE SYNTHASE 2 (ACS2); (AT-ACC2)	a member of the 1-aminocyclopropane-1-carboxylate (ACC) synthase (S-adenosyl-L-methionine methylthioadenosine-lyase, EC 4.4.1.14) gene family, isolated from a flower-specific cDNA library. Plays a key role in the establishment of stomatal density and cluster on the leaf epidermis in response to drought.
AT1G17750	487.215	503.572	486.326	501.909	606.806	843.723	910.621	724.808	633.123	0.643933	0.110184	5.84419	5.0905e-09	7.48263e-08		PEP1 RECEPTOR 2 (PEPR2)	PEP1 RECEPTOR 2 (AtPEPR2);PEP1 RECEPTOR 2 (PEPR2)	Encodes PEPR2, a plasma membrane leucine-rich repeat receptor kinase functioning as a receptor for the Pep1 and Pep2 peptides. Pep1 and Pep2 are amino acids that induce the transcription of defense-related genes.
AT5G58650	312.371	292.987	373.466	264.409	449.305	522.884	528.182	451.601	399.401	0.643831	0.112808	5.70733	1.14761e-08	1.63148e-07		PLANT PEPTIDE CONTAINING SULFATED TYROSINE 1 (PSY1)	PLANT PEPTIDE CONTAINING SULFATED TYROSINE 1 (PSY1)	Encodes PSY1, an18-aa tyrosine-sulfated glycopeptide that promotes cellular proliferation and expansion. PSY1 is widely expressed in various tissues, including shoot apical meristem, and is highly up-regulated by wounding. Perception of PSY1 depends on At1g72300, a leucine-rich repeat receptor kinase (LRR-RK).
AT1G21890	102.281	89.2695	99.8644	92.4262	162.385	138.438	153.414	150.95	123.628	0.643771	0.135638	4.74625	2.0722e-06	2.03693e-05		USUALLY MULTIPLE ACIDS MOVE IN AND OUT TRANSPORTERS 19 (UMAMIT19)	USUALLY MULTIPLE ACIDS MOVE IN AND OUT TRANSPORTERS 19 (UMAMIT19)	nodulin MtN21-like transporter family protein
AT5G43240	42.8473	37.7679	45.8282	38.6084	75.6982	58.9297	56.9823	69.861	53.3154	0.643263	0.206239	3.11901	0.00181461	0.00897426				hypothetical protein (DUF674);(source:Araport11)
AT1G04660	3767.11	2944.75	3480.21	3451.36	4674.97	5879.87	5293.88	5467.87	4370	0.643172	0.0836744	7.68661	1.51082e-14	3.78866e-13				glycine-rich protein;(source:Araport11)
AT1G01010	1400.83	1318.44	1313.29	1435.53	1891.23	2024.19	2187.24	2435.15	1750.74	0.642739	0.0776322	8.27928	1.23924e-16	3.69104e-15		NAC DOMAIN CONTAINING PROTEIN 1 (NAC001)	NAC DOMAIN CONTAINING PROTEIN 1 (ANAC001); (NTL10);NAC DOMAIN CONTAINING PROTEIN 1 (NAC001)	NAC domain containing protein 1;(source:Araport11)
AT1G13260	6342.09	6085.21	7678.62	7141.39	11022.6	10450.2	10280.9	10776.1	8722.14	0.64201	0.0709925	9.04335	1.51944e-19	5.38091e-18		RELATED TO ABI3/VP1 1 (RAV1)	RELATED TO ABI3/VP1 1 (RAV1); (ATRAV1);ETHYLENE RESPONSE DNA BINDING FACTOR 4 (EDF4)	Encodes an AP2/B3 domain transcription factor which is upregulated in response to low temperature. It contains a B3 DNA binding domain. It has circadian regulation and may function as a negative growth regulator. The mRNA is cell-to-cell mobile.
AT5G12880	102.972	97.2809	103.968	113.485	190.466	146.857	166.564	148.455	133.756	0.641835	0.138506	4.634	3.58673e-06	3.38583e-05				proline-rich family protein;(source:Araport11)
AT3G05858	111.265	93.8474	110.124	90.0863	146.513	148.727	172.043	172.157	130.595	0.640687	0.139511	4.59236	4.38267e-06	4.06306e-05				hypothetical protein;(source:Araport11)
AT1G28760	838.977	801.137	769.503	830.666	1247.8	1176.72	1304.02	1319.87	1036.09	0.63926	0.0629901	10.1486	3.36212e-24	1.49555e-22		INNER NUCLEAR MEMBRANE PROTEIN A (NEMP_A)	INNER NUCLEAR MEMBRANE PROTEIN A (NEMP_A); (PNET2_A)	Encodes an orthlog of the Xenopus inner nuclear membrane (INM) protein Nemp1/TMEM194A.It is an inner nuclear membrane protein that binds with nucleoskeleton proteins.
AT4G17920	153.421	136.193	146.377	108.806	238.083	157.146	230.121	232.038	175.273	0.638946	0.158225	4.03821	5.38595e-05	0.000400672		ARABIDOPSIS TOXICOS EN LEVADURA 29 (ATL29)	ARABIDOPSIS TOXICOS EN LEVADURA 29 (ATL29)	RING/U-box superfamily protein;(source:Araport11)
AT4G22590	1121.63	1385.97	1110.14	1229.62	1680.01	1725.8	2414.08	1715.34	1547.82	0.638362	0.114745	5.5633	2.64718e-08	3.55718e-07		TREHALOSE-6-PHOSPHATE PHOSPHATASE G (TPPG)	TREHALOSE-6-PHOSPHATE PHOSPHATASE G (TPPG)	Haloacid dehalogenase-like hydrolase (HAD) superfamily protein;(source:Araport11)
AT3G17790	637.181	510.439	575.247	686.762	921.808	737.089	988.424	1107.8	770.593	0.638306	0.121041	5.27348	1.33857e-07	1.62693e-06		PURPLE ACID PHOSPHATASE 17 (PAP17)	PURPLE ACID PHOSPHATASE 17 (PAP17); (ATPAP17); (ATACP5)	Expression is upregulated in the shoot of cax1/cax3 mutant and is responsive to phosphate (Pi) and not phosphite (Phi) in roots and shoots.
AT1G25370	487.906	533.328	541.046	506.589	708.144	806.308	879.938	822.114	660.672	0.637952	0.0807454	7.90079	2.77148e-15	7.43581e-14				hypothetical protein (DUF1639);(source:Araport11)
AT1G30730	150.657	214.018	192.205	210.591	277.153	270.328	332.032	305.642	244.078	0.637402	0.128695	4.9528	7.31515e-07	7.83818e-06		(ATBBE11)	(ATBBE11)	FAD-binding Berberine family protein;(source:Araport11)
AT5G44060	930.201	842.338	1019.16	938.301	1357.68	1405.89	1563.73	1487.04	1193.04	0.637299	0.0725694	8.78193	1.60695e-18	5.41673e-17				embryo sac development arrest protein;(source:Araport11)
AT2G46510	2283.35	2768.5	2613.58	3013.8	3791.01	4255.1	4461.06	4081.88	3408.53	0.637285	0.0822271	7.7503	9.16742e-15	2.33833e-13		ABA-INDUCIBLE BHLH-TYPE TRANSCRIPTION FACTOR (AIB)	ABA-INDUCIBLE BHLH-TYPE TRANSCRIPTION FACTOR (ATAIB);ABA-INDUCIBLE BHLH-TYPE TRANSCRIPTION FACTOR (AIB);JA-ASSOCIATED MYC2-LIKE 1 (JAM1); (BHLH17); (BHLH017)	Encodes a nuclear localized BLH domain containing transcriptional activator involved in response to ABA. Overexpression confers enhanced ABA responsiveness while loss of function mutants are ABA sensitive.bHLH17 interacts with JAZ proteins, and functions redundantly with bHLH3, bHLH13 and bHLH14 to negatively regulate jasmonate responses.
AT4G32870	434.693	417.736	488.378	434.052	720.354	642.614	696.937	711.085	568.231	0.635805	0.0784348	8.10615	5.2247e-16	1.49086e-14				Polyketide cyclase/dehydrase and lipid transport superfamily protein;(source:Araport11)
AT4G09030	382.861	434.903	357.05	459.791	630.004	595.845	653.105	644.967	519.816	0.635641	0.0904996	7.02368	2.16095e-12	4.53894e-11		ARABINOGALACTAN PROTEIN 10 (AGP10)	ARABINOGALACTAN PROTEIN 10 (AGP10); (ATAGP10)	Encodes arabinogalactan protein (AGP10). The mRNA is cell-to-cell mobile.
AT1G30360	17435.4	16770.1	18097.4	16600.4	23539.7	26755.9	29398.5	27361.8	21994.9	0.635608	0.0655289	9.69965	3.02538e-22	1.23708e-20		EARLY-RESPONSIVE TO DEHYDRATION 4 (ERD4)	(OSCA3.1);EARLY-RESPONSIVE TO DEHYDRATION 4 (ERD4)	Early-responsive to dehydration stress protein (ERD4);(source:Araport11)
AT2G32020	66.3442	57.2241	62.2443	56.1577	80.5819	100.087	112.869	83.5837	77.3864	0.635391	0.178998	3.5497	0.000385672	0.00232596				Acyl-CoA N-acyltransferases (NAT) superfamily protein;(source:Araport11)
AT3G07390	3043.54	2972.22	3260.64	3197.48	4434.45	5098.82	5109.78	4724.35	3980.16	0.634906	0.0590308	10.7555	5.58257e-27	2.85094e-25		AUXIN-INDUCED IN ROOT CULTURES 12 (AIR12)	AUXIN-INDUCED IN ROOT CULTURES 12 (AIR12)	isolated from differential screening of a cDNA library from auxin-treated root culture. sequence does not show homology to any known proteins and is predicted to be extracellular. The mRNA is cell-to-cell mobile.
AT5G50890	844.506	892.695	897.412	997.969	1340.59	1431.15	1504.55	1347.32	1157.02	0.634761	0.0686434	9.24722	2.30408e-20	8.4749e-19		(PRLIP8)	(PRLIP8)	Member of a lipase-like gene family.
AT4G23515	70.4907	40.0568	64.9803	66.6873	73.2563	91.6684	107.39	107.286	77.727	0.633575	0.204111	3.10407	0.00190875	0.00938329				Toll-Interleukin-Resistance (TIR) domain family protein;(source:Araport11)
AT5G39720	92.6054	74.3913	94.3924	88.9163	86.6866	161.823	146.839	148.455	111.764	0.632359	0.18897	3.34634	0.00081885	0.0045225		AVIRULENCE INDUCED GENE 2 LIKE PROTEIN (AIG2L)	AVIRULENCE INDUCED GENE 2 LIKE PROTEIN (AIG2L)	avirulence induced protein 2 like protein;(source:Araport11)
AT4G27350	1421.56	1567.94	1528.75	1477.65	2198.91	2302	2350.52	2435.15	1910.31	0.632203	0.0544361	11.6137	3.51138e-31	2.18754e-29				membrane lipoprotein lipid attachment site-like protein, putative (DUF1223);(source:Araport11)
AT2G44080	5847.27	4363.91	5454.92	5301.05	8276.74	6983.64	8850.89	8388.31	6683.34	0.631519	0.0914172	6.9081	4.91198e-12	1.00253e-10		ARGOS-LIKE (ARL)	ARGOS-LIKE (ARL)	Encodes ARL, a gene similar to ARGOS involved in cell expansion-dependent organ growth. Upregulated by brassinosteroid. Acts downstream of BRI1. The mRNA is cell-to-cell mobile.
AT5G59240	255.01	315.877	258.553	279.619	445.642	464.89	427.367	366.77	351.716	0.630804	0.104785	6.01998	1.74439e-09	2.71682e-08				Ribosomal protein S8e family protein;(source:Araport11)
AT4G32030	2322.05	2309.56	2399.48	2406.59	3522.41	3608.74	3709.33	3765.01	3005.4	0.629866	0.0433458	14.5312	7.68681e-48	9.52764e-46				hypothetical protein;(source:Araport11)
AT4G09890	2148.58	2093.26	2274.99	2219.4	3400.31	3358.99	3324.7	3426.93	2780.9	0.627845	0.0444721	14.1177	2.95285e-45	3.31471e-43				mediator of RNA polymerase II transcription subunit, putative (DUF3511);(source:Araport11)
AT5G46080	344.852	310.154	375.518	398.954	489.596	579.943	572.015	565.125	454.52	0.627288	0.0949087	6.60938	3.85924e-11	7.2203e-10				Protein kinase superfamily protein;(source:Araport11)
AT5G08240	169.316	172.817	157.321	189.532	220.99	246.008	328.744	263.226	218.494	0.626826	0.133353	4.70052	2.59503e-06	2.50941e-05				transmembrane protein;(source:Araport11)
AT1G12990	1315.14	1246.34	1128.61	1255.36	1761.81	1795.02	2095.2	1981.06	1572.32	0.626596	0.0733493	8.54264	1.31192e-17	4.20769e-16				beta-1,4-N-acetylglucosaminyltransferase family protein;(source:Araport11)
AT1G44800	14380.1	15426.5	17437.3	15169.6	24890	23513.9	23715.6	24109.5	19830.3	0.624448	0.0594149	10.5099	7.77357e-26	3.75244e-24		SILIQUES ARE RED 1 (SIAR1)	SILIQUES ARE RED 1 (SIAR1);USUALLY MULTIPLE ACIDS MOVE IN AND OUT TRANSPORTERS 18 (UMAMIT18)	Encodes Siliques Are Red 1 (SIAR1). Functions as a bidirectional amino acid transporter that is crucial for the amino acid homeostasis of siliques. Member of nodulin MtN21-like transporter family.
AT5G37540	1323.43	1323.02	1456.24	1457.76	1821.64	2236.52	2364.77	2130.76	1764.27	0.622115	0.0802269	7.75445	8.87292e-15	2.26564e-13				Eukaryotic aspartyl protease family protein;(source:Araport11)
AT3G25013	256.393	230.041	231.193	249.2	307.676	359.19	461.338	358.038	306.634	0.621117	0.122066	5.08838	3.6114e-07	4.07898e-06				Synaptobrevin family protein;(source:Araport11)
AT1G20450	32892.2	31826.9	32946.4	34515.9	50051.1	47680.7	54904.6	50363.5	41897.7	0.618961	0.0510026	12.1359	6.81676e-34	4.64829e-32		EARLY RESPONSIVE TO DEHYDRATION 10 (ERD10)	LOW TEMPERATURE INDUCED 29 (LTI29);LOW TEMPERATURE INDUCED 45 (LTI45);EARLY RESPONSIVE TO DEHYDRATION 10 (ERD10)	Encodes a gene induced by low temperature and dehydration. Inhibits e.coli growth while overexpressed. Belongs to the dehydrin protein family, which contains highly conserved stretches of 7-17 residues that are repetitively scattered in their sequences, the K-, S-, Y- and lysine rich segments. LTI29 and LTI30 double overexpressors confer cold tolerance. Localized to membranes and cytoplasm.
AT1G18197	80.857	70.9578	66.3483	92.4262	109.884	94.4746	116.156	155.94	98.3805	0.617687	0.186429	3.31325	0.000922184	0.00500482				GCK domain protein;(source:Araport11)
AT1G35230	76.7105	82.4026	110.808	87.7464	172.152	112.247	144.647	123.504	113.777	0.617544	0.178684	3.45606	0.000548129	0.00315692		ARABINOGALACTAN PROTEIN 5 (AGP5)	ARABINOGALACTAN PROTEIN 5 (AGP5)	Encodes arabinogalactan-protein (AGP5). The mRNA is cell-to-cell mobile.
AT1G31130	4630.96	4830.85	5419.36	5205.12	7088.77	7604.74	8022.45	8067.7	6358.74	0.615955	0.0634861	9.70221	2.95036e-22	1.20848e-20				polyadenylate-binding protein 1-B-binding protein;(source:Araport11)
AT2G47550	400.138	425.747	418.61	453.941	582.388	569.654	813.094	633.739	537.164	0.615897	0.111513	5.52307	3.3313e-08	4.40925e-07		PECTIN METHYLESTERASE INHIBITOR-PECTIN METHYLESTERASE 20 (PMEI-PME20)	PECTIN METHYLESTERASE INHIBITOR-PECTIN METHYLESTERASE 20 (PMEI-PME20)	Pectin methylesterase inhibitor; INVI-PMEI protein isoform which clusters with a PME.
AT1G66760	1729.1	2250.05	1816.03	2242.8	2782.52	3121.4	3390.45	3000.28	2541.58	0.61572	0.0937458	6.56797	5.10054e-11	9.44612e-10				MATE efflux family protein;(source:Araport11)
AT3G28210	107.118	96.1364	112.861	128.695	159.943	137.503	215.875	168.415	140.818	0.615623	0.160195	3.84296	0.00012156	0.000834648		(PMZ)	(PMZ);STRESS-ASSOCIATED PROTEIN 12 (SAP12)	Encodes a putative zinc finger protein (PMZ).
AT3G41768	6436.08	6261.46	5936.46	6744.77	13280.1	9200.51	7485.5	8894.8	8029.97	0.614696	0.188792	3.25594	0.00113019	0.00597561				rRNA;(source:Araport11)
AT3G47090	158.259	151.072	183.313	195.382	264.944	231.042	284.912	273.206	217.766	0.613967	0.119931	5.11933	3.06627e-07	3.50822e-06				Leucine-rich repeat protein kinase family protein;(source:Araport11)
AT2G16060	10149.3	8949.84	8986.43	8374.52	13625.7	12332.2	14620.3	15235.9	11534.3	0.613834	0.0754437	8.13632	4.07483e-16	1.17259e-14		HEMOGLOBIN 1 (HB1)	CLASS I HEMOGLOBIN (GLB1);HEMOGLOBIN 1 (AHB1); (ARATH GLB1); (NSHB1); (ATGLB1);HEMOGLOBIN 1 (HB1);PHYTOGLOBIN 1 (PGB1)	Encodes a class 1 nonsymbiotic hemoglobin induced by low oxygen levels with very high oxygen affinity. It is not likely to be a hemoglobin transporter because of its extremely high affinity for oxygen. Overexpression impairs cold stress-induced nitric oxide (NO) production.
AT4G36020	2191.43	2192.83	1946.67	2446.37	3416.19	3412.31	3311.55	3259.76	2772.14	0.612616	0.0663952	9.22681	2.78822e-20	1.02083e-18		COLD SHOCK DOMAIN PROTEIN 1 (CSDP1)	(ATCSP1);COLD SHOCK DOMAIN PROTEIN 1 (CSDP1);COLD SHOCK PROTEIN 1 (CSP1)	Encodes a cold shock domain protein. Involved in cold acclimation by blocking the secondary structure of mRNA which in turn facilitates translation at cold temperature.
AT5G45350	10903.9	10609.3	10563.1	10067.4	14904	15026.1	17310.6	17203.3	13323.5	0.612478	0.0608813	10.0602	8.28335e-24	3.61701e-22		GLYCINE AND PROLINE RICH PROTEIN 2 (GPRP2)	GLYCINE AND PROLINE RICH PROTEIN 2 (GPRP2)	proline-rich family protein;(source:Araport11)
AT2G38250	216.31	234.619	190.837	233.99	295.467	300.261	410.93	325.602	276.002	0.612315	0.126167	4.85323	1.2147e-06	1.24762e-05				Homeodomain-like superfamily protein;(source:Araport11)
AT3G46930	567.381	545.917	466.49	623.584	743.551	789.471	964.316	860.787	695.187	0.611739	0.103564	5.90688	3.48645e-09	5.25795e-08				Encodes a Raf-Like Mitogen-Activated Protein Kinase Kinase Kinase Raf43. Required for tolerance to multiple abiotic stresses.
AT4G30390	491.362	529.895	588.927	568.597	736.226	816.597	934.729	837.084	687.927	0.610936	0.0892477	6.8454	7.62637e-12	1.529e-10				UDP-arabinopyranose mutase;(source:Araport11)
AT5G01900	227.367	133.904	106.704	156.774	207.56	241.331	255.325	251.999	197.62	0.610635	0.192538	3.17151	0.0015165	0.00768517		WRKY DNA-BINDING PROTEIN 62 (WRKY62)	WRKY DNA-BINDING PROTEIN 62 (WRKY62);ARABIDOPSIS THALIANA WRKY DNA-BINDING PROTEIN 62 (ATWRKY62)	member of WRKY Transcription Factor; Group III
AT1G07000	713.2	701.567	776.343	849.385	1030.47	1082.25	1431.13	1091.58	959.491	0.609673	0.105085	5.8017	6.56476e-09	9.53192e-08		EXOCYST SUBUNIT EXO70 FAMILY PROTEIN B2 (EXO70B2)	EXOCYST SUBUNIT EXO70 FAMILY PROTEIN B2 (ATEXO70B2);EXOCYST SUBUNIT EXO70 FAMILY PROTEIN B2 (EXO70B2)	A member of EXO70 gene family, putative exocyst subunits, conserved in land plants. Arabidopsis thaliana contains 23 putative EXO70 genes, which can be classified into eight clusters on the phylogenetic tree.
AT3G44450	245.335	152.216	229.141	217.611	338.2	348.901	299.157	310.632	267.649	0.609326	0.133574	4.56173	5.07345e-06	4.64377e-05		BLUE-LIGHT INHIBITOR OF CRYPTOCHROMES 2 (BIC2)	BLUE-LIGHT INHIBITOR OF CRYPTOCHROMES 2 (BIC2)	Plant specific protein.BIC1 and BIC2 inhibit cryptochrome function by blocking blue light-dependent cryptochrome dimerization.Light activated transcription of BICs is mediated by cryptochromes.
AT1G23730	389.081	345.633	404.246	365.025	586.05	555.623	580.781	586.333	476.597	0.609287	0.0783686	7.77464	7.56627e-15	1.94662e-13		BETA CARBONIC ANHYDRASE 3 (BCA3)	BETA CARBONIC ANHYDRASE 3 (ATBCA3);BETA CARBONIC ANHYDRASE 3 (BCA3)	beta carbonic anhydrase 3;(source:Araport11)
AT4G18250	95.3698	73.2468	116.965	102.956	172.152	106.635	175.33	143.465	123.265	0.607842	0.188973	3.21655	0.0012974	0.00671353				receptor Serine/Threonine kinase-like protein;(source:Araport11)
AT2G32870	1581.89	1337.9	1540.37	1362.99	2538.33	1830.56	2143.41	2375.27	1838.84	0.607117	0.0968834	6.26646	3.69339e-10	6.27823e-09				TRAF-like family protein;(source:Araport11)
AT4G34390	1659.99	1677.81	1699.75	1733.87	2104.9	2404.89	3291.82	2507.51	2135.07	0.606742	0.107352	5.6519	1.58684e-08	2.20067e-07		EXTRA-LARGE GTP-BINDING PROTEIN 2 (XLG2)	EXTRA-LARGE GTP-BINDING PROTEIN 2 (XLG2)	An alternative form of heterotrimeric G-protein alpha subunit.
AT3G47960	2993.78	3534.16	3582.12	3389.35	3933.86	5638.54	6397.36	4577.14	4255.79	0.606287	0.163835	3.70059	0.000215099	0.0013929		NRT1/ PTR FAMILY 2.10 (NPF2.10)	(ATNPF2.10);NRT1/ PTR FAMILY 2.10 (NPF2.10);GLUCOSINOLATE TRANSPORTER-1 (GTR1)	Encodes a high-affinity, proton-dependent glucosinolate-specific transporter that is crucial for the transport of both methionine- and tryptophan-derived glucosinolates to seeds.
AT5G26731	170.007	157.938	141.589	164.963	256.397	239.46	231.217	237.028	199.825	0.605975	0.111542	5.43272	5.55e-08	7.124e-07				hypothetical protein;(source:Araport11)
AT4G34480	6414.65	6755.87	7865.35	7340.28	9336.51	10901.1	11178.4	11712.9	8938.13	0.603958	0.0799135	7.55765	4.10412e-14	9.92579e-13				O-Glycosyl hydrolases family 17 protein;(source:Araport11)
AT2G17280	932.965	909.862	926.14	870.444	1432.16	1195.43	1461.82	1450.86	1147.46	0.603014	0.0741378	8.1337	4.1638e-16	1.19674e-14				Phosphoglycerate mutase family protein;(source:Araport11)
AT3G16350	348.307	405.146	409.034	429.372	553.085	626.713	658.584	566.373	499.577	0.602066	0.0919851	6.54525	5.9395e-11	1.09572e-09		NITROGEN RESPONSE DEFICIENCY 1 (NID1)	NITROGEN RESPONSE DEFICIENCY 1 (NID1)	MYB-like transcription factor involved in nitrate signaling through regulation of CHL1.
AT3G14450	93.2965	80.1137	108.756	85.4065	131.861	148.727	136.977	145.96	116.387	0.601473	0.146663	4.10106	4.11269e-05	0.000314504		CTC-INTERACTING DOMAIN 9 (CID9)	CTC-INTERACTING DOMAIN 9 (CID9)	RNA-binding protein, putative, contains Pfam profile: PF00076 RNA recognition motif. (a.k.a. RRM, RBD, or RNP domain) (2 copies). Contains PAM PABC binding domain.
AT4G14380	60.8155	78.9692	67.7163	67.8572	106.222	109.441	79.9944	119.762	86.3471	0.601471	0.176503	3.40771	0.000655113	0.00369265				cotton fiber protein;(source:Araport11)
AT1G52750	485.833	449.781	454.178	512.439	713.028	703.415	710.087	752.253	597.627	0.598644	0.0715763	8.36371	6.07737e-17	1.8566e-15				alpha/beta-Hydrolases superfamily protein;(source:Araport11)
AT1G70940	7874.92	7486.05	7755.23	7872.61	10805.3	11971.1	11945.5	12073.5	9723.02	0.594579	0.0472648	12.5797	2.72946e-36	2.09535e-34		PIN-FORMED 3 (PIN3)	PIN-FORMED 3 (PIN3);ARABIDOPSIS PIN-FORMED 3 (ATPIN3)	A regulator of auxin efflux and involved in differential growth. PIN3 is expressed in gravity-sensing tissues, with PIN3 protein accumulating predominantly at the lateral cell surface. PIN3 localizes to the plasma membrane and to vesicles. In roots, PIN3 is expressed without pronounced polarity in tiers two and three of the columella cells, at the basal side of vascular cells, and to the lateral …
AT1G68810	3525.23	3153.05	3571.18	3303.94	4932.59	5170.85	5349.76	5031.24	4254.73	0.594419	0.0533974	11.132	8.76622e-29	4.87426e-27		ABNORMAL SHOOT 5 (ABS5)	ABNORMAL SHOOT 5 (ABS5);TMO5-LIKE1 (T5L1)	basic helix-loop-helix (bHLH) DNA-binding superfamily protein;(source:Araport11)
AT1G18210	4024.19	4180.79	4650.54	4297.23	5768.93	6664.67	6878.42	6558.2	5377.87	0.592851	0.0661198	8.96632	3.06582e-19	1.07137e-17				Calcium-binding EF-hand family protein;(source:Araport11)
AT5G41670	9187.98	8902.92	8838	9687.2	13981	14097.3	15028	12103.4	11478.2	0.59272	0.0657017	9.02139	1.85726e-19	6.53832e-18		6-PHOSPHOGLUCONATE DEHYDROGENASE 3 (PGD3)	6-PHOSPHOGLUCONATE DEHYDROGENASE 3 (PGD3)	6-phosphogluconate dehydrogenase family protein;(source:Araport11)
AT1G66180	3310.99	3070.64	3855.73	3646.74	5115.73	5324.25	5411.13	5089.87	4353.13	0.592393	0.0691033	8.57256	1.01207e-17	3.27692e-16				The gene encodes a putative aspartyl protease (ASP). Its expression is induced in response to light and ascorbate. The mRNA is cell-to-cell mobile.
AT2G15480	203.87	164.805	179.893	196.552	286.92	246.008	314.498	279.444	233.999	0.590686	0.115476	5.11523	3.13359e-07	3.57493e-06		UDP-GLUCOSYL TRANSFERASE 73B5 (UGT73B5)	UDP-GLUCOSYL TRANSFERASE 73B5 (UGT73B5)	UDP-glucosyl transferase 73B5;(source:Araport11)
AT1G51800	235.66	219.74	255.817	298.338	369.944	338.612	422.984	386.73	315.978	0.590464	0.112194	5.26291	1.41794e-07	1.71639e-06		IMPAIRED OOMYCETE SUSCEPTIBILITY 1 (IOS1)	IMPAIRED OOMYCETE SUSCEPTIBILITY 1 (IOS1)	The gene encodes a putative member of the LRR-RLK protein family. Expressin and mutant analysis revealed that it contributes to the interaction between Arabidopsis and Hyaloperonospora arabidopsidis. and The mRNA is cell-to-cell mobile.
AT1G78100	2187.98	1888.39	2126.57	1947.97	2867.98	2812.72	3289.63	3317.15	2554.8	0.589932	0.0737793	7.9959	1.28628e-15	3.54292e-14		AUXIN UP-REGULATED F-BOX PROTEIN 1 (AUF1)	AUXIN UP-REGULATED F-BOX PROTEIN 1 (AUF1)	F-box family protein;(source:Araport11)
AT2G17040	413.96	369.667	516.422	377.894	615.353	504.176	833.914	578.848	526.279	0.589125	0.147746	3.98741	6.67979e-05	0.000485688		NAC DOMAIN CONTAINING PROTEIN 36 (NAC036)	NAC DOMAIN CONTAINING PROTEIN 36 (anac036);NAC DOMAIN CONTAINING PROTEIN 36 (NAC036)	Member of the NAC transcription factor family and more specifically, the ONAC022 subfamily. Involved in leaf and inflorescence stem morphogenesis. The mRNA is cell-to-cell mobile.
AT4G16240	96.0608	67.5244	118.333	95.9361	134.303	139.373	158.893	142.217	119.08	0.588723	0.166283	3.54048	0.000399394	0.00239898				hypothetical protein;(source:Araport11)
AT1G67340	2298.55	1883.82	2193.6	2345.75	3274.56	3409.5	3018.97	3408.22	2729.12	0.58732	0.073089	8.03568	9.30621e-16	2.60859e-14				HCP-like superfamily protein with MYND-type zinc finger;(source:Araport11)
AT3G14370	116.102	88.125	84.8164	93.5962	133.082	134.696	142.456	168.415	120.161	0.586752	0.154872	3.78863	0.000151479	0.00101776		(WAG2)	(WAG2)	The WAG2 and its homolog, WAG1 each encodes protein-serine/threonine kinase that are nearly 70% identical to PsPK3 protein. All three together with CsPK3 belong to PsPK3-type kinases. At the N-terminus, all four possess a serine/threonine-rich domain. They are closely related to Arabidopsis kinases PINOID. wag1/wag2 double mutants exhibit a pronounced wavy root phenotype when grown vertically on …
AT1G74010	214.236	211.729	209.305	241.01	277.153	349.837	356.139	325.602	273.126	0.586564	0.107704	5.44607	5.14937e-08	6.65281e-07				Calcium-dependent phosphotriesterase superfamily protein;(source:Araport11)
AT1G24575	5818.94	5773.91	6952.21	5568.97	10020.2	8757.14	8994.44	8434.47	7540.04	0.585718	0.0771627	7.59069	3.18208e-14	7.74305e-13				DEAD-box ATP-dependent RNA helicase-like protein;(source:Araport11)
AT5G61440	1952.32	2519	1972.66	2160.9	1606.75	1379.7	1291.96	1447.12	1791.3	-0.586724	0.0913415	-6.42341	1.33255e-10	2.3648e-09		ATYPICAL CYS HIS RICH THIOREDOXIN 5 (ACHT5)	ATYPICAL CYS HIS RICH THIOREDOXIN 5 (ACHT5)	Encodes a member of the thioredoxin family protein. Located in the chloroplast. The mRNA is cell-to-cell mobile.
AT4G11360	865.239	743.913	786.604	704.311	485.933	459.277	523.799	602.551	646.453	-0.587573	0.096803	-6.06978	1.28083e-09	2.02938e-08		RING-H2 FINGER A1B (RHA1B)	RING-H2 FINGER A1B (RHA1B)	Encodes a putative RING-H2 finger protein RHA1b. The mRNA is cell-to-cell mobile.
AT3G08940	12420.9	12907.5	15660.2	10500.3	9349.95	7559.84	8132.03	9222.9	10719.2	-0.587939	0.104935	-5.60286	2.10838e-08	2.87044e-07		LIGHT HARVESTING COMPLEX PHOTOSYSTEM II (LHCB4.2)	LIGHT HARVESTING COMPLEX PHOTOSYSTEM II (LHCB4.2)	Lhcb4.2 protein (Lhcb4.2, protein involved in the light harvesting complex of photosystem II The mRNA is cell-to-cell mobile.
AT1G29195	105.736	104.148	153.217	112.315	73.2563	78.5729	74.5153	92.3163	99.2596	-0.588497	0.178905	-3.28945	0.00100385	0.00538541				PADRE protein up-regulated after infection by S. sclerotiorum.
AT2G23180	204.561	222.029	186.733	239.84	173.373	142.18	116.156	133.484	177.295	-0.588548	0.140688	-4.18335	2.8724e-05	0.00022862		CYTOCHROME P450, FAMILY 96, SUBFAMILY A, POLYPEPTIDE 1 (CYP96A1)	CYTOCHROME P450, FAMILY 96, SUBFAMILY A, POLYPEPTIDE 1 (CYP96A1)	member of CYP96A
AT4G36670	1687.63	1665.22	1907.68	1586.45	1172.1	1094.41	1156.08	1138.98	1426.07	-0.589064	0.0674552	-8.73267	2.48724e-18	8.29012e-17		POLYOL/MONOSACCHARIDE TRANSPORTER 6 (PMT6)	POLYOL/MONOSACCHARIDE TRANSPORTER 6 (PMT6); (AtPMT6);POLYOL TRANSPORTER 6 (PLT6); (AtPLT6)	Major facilitator superfamily protein;(source:Araport11)
AT1G71695	4299.24	4981.93	4373.52	4383.81	3124.38	2779.05	3005.82	3080.12	3753.48	-0.58924	0.0618859	-9.5214	1.70868e-21	6.77719e-20				Peroxidase superfamily protein;(source:Araport11)
AT5G39120	1095.37	1040.33	932.296	1206.22	550.643	718.381	828.435	738.53	888.776	-0.589454	0.113761	-5.18153	2.20079e-07	2.57494e-06				RmlC-like cupins superfamily protein;(source:Araport11)
AT2G44920	727.022	677.533	687.423	630.604	573.841	419.056	402.164	419.166	567.101	-0.589751	0.108437	-5.43864	5.36881e-08	6.91006e-07				Encodes a pentapeptide-repeat protein (PRP) composed of 25 repeats capped by N- and C-terminal a-helices. Unlike other PRPs, At2g44920 consists exclusively of type II b-turns
AT5G59940	183.829	163.661	151.165	169.643	97.6751	98.2161	132.593	116.019	139.1	-0.590213	0.143426	-4.1151	3.87004e-05	0.000297574				Cysteine/Histidine-rich C1 domain family protein;(source:Araport11)
AT5G27390	968.902	939.619	1114.92	961.7	739.889	649.162	614.751	649.957	829.863	-0.59039	0.081496	-7.2444	4.34352e-13	9.75161e-12				tagatose-6-phosphate ketose/aldose isomerase, putative (Mog1/PsbP/DUF1795-like photosystem II reaction center PsbP family protein);(source:Araport11)
AT5G19970	366.275	267.809	369.362	372.045	268.606	211.399	215.875	222.058	286.679	-0.590761	0.127019	-4.65096	3.30399e-06	3.14262e-05				GRAS family transcription factor family protein;(source:Araport11)
AT1G64200	1831.38	2541.89	2497.3	2267.37	1417.51	1731.41	1466.2	1439.64	1899.09	-0.592134	0.101802	-5.81653	6.00818e-09	8.76657e-08		VACUOLAR H+-ATPASE SUBUNIT E ISOFORM 3 (VHA-E3)	VACUOLAR H+-ATPASE SUBUNIT E ISOFORM 3 (VHA-E3)	vacuolar H+-ATPase subunit E isoform 3;(source:Araport11)
AT2G35410	1638.56	1686.97	1774.3	1670.69	1209.95	1126.21	1081.57	1075.36	1407.95	-0.592376	0.058294	-10.1619	2.93426e-24	1.31012e-22		(CP33B)	(CP33B)	Chloroplast stroma localized RNA binding protein that displays a preference for PSBA RNA.
AT2G34620	756.738	777.103	822.856	698.461	549.422	454.6	495.308	535.185	636.209	-0.592672	0.0831478	-7.12794	1.01881e-12	2.19418e-11		(MTERF10)	(MTERF10)	Mitochondrial transcription termination factor family member.
AT2G22330	15754.7	18569.2	19752	18561.3	11768.6	13235.8	10751	12387.8	15097.6	-0.593231	0.0784357	-7.56328	3.93026e-14	9.52467e-13				Encodes a cytochrome P450. Involved in tryptophan metabolism. Converts Trp to indole-3-acetaldoxime (IAOx), a precursor to IAA and indole glucosinolates.The mRNA is cell-to-cell mobile.
AT1G64590	98.1341	103.003	96.4444	105.296	50.0585	74.8313	75.6111	63.6234	83.3752	-0.5948	0.17249	-3.44831	0.000564103	0.00323735				NAD(P)-binding Rossmann-fold superfamily protein;(source:Araport11)
AT1G25440	1047.69	996.843	1099.19	825.986	781.4	589.297	585.164	681.145	825.839	-0.594816	0.109244	-5.44483	5.18554e-08	6.68998e-07		B-BOX DOMAIN PROTEIN 15 (BBX15)	B-BOX DOMAIN PROTEIN 15 (BBX15); (COL16)	B-box type zinc finger protein with CCT domain-containing protein;(source:Araport11)
AT1G03620	2049.07	1708.71	1759.26	1771.31	1024.37	1043.9	1335.8	1422.17	1514.32	-0.596291	0.105756	-5.63835	1.71685e-08	2.36308e-07		(ELMOD_F)	(ELMOD_F)	Member of the ELMOD family.
AT4G38470	4682.79	5203.96	4989.8	4724.27	3228.16	3217.75	3387.16	3125.03	4069.86	-0.596523	0.0506446	-11.7786	5.03075e-32	3.227e-30		SERINE/THREONINE/TYROSINE KINASE 46 (STY46)	SERINE/THREONINE/TYROSINE KINASE 46 (STY46)	Serine/threonine kinase that phosphorylate transit peptides of chloroplast and mitochondria targeted pre-proteins.
AT2G36050	448.514	460.081	409.718	462.131	293.025	296.519	270.666	314.374	369.379	-0.597132	0.0884257	-6.75292	1.44897e-11	2.82876e-10		OVATE FAMILY PROTEIN 15 (OFP15)	ARABIDOPSIS THALIANA OVATE FAMILY PROTEIN 15 (ATOFP15);OVATE FAMILY PROTEIN 15 (OFP15)	ovate family protein 15;(source:Araport11)
AT3G10960	689.703	664.944	746.247	684.422	418.782	452.73	441.613	532.69	578.891	-0.597455	0.0851649	-7.01527	2.29504e-12	4.80363e-11		AZA-GUANINE RESISTANT1 (AZG1)	AZA-GUANINE RESISTANT1 (ATAZG1);AZA-GUANINE RESISTANT1 (AZG1)	Encodes a homolog of the adenine-guanine-hypoxanthine transporter AzgA of Aspergillus nidulans. Function as a plant adenine-guanine transporter. Two closely related genes exist in Arabidopsis: AT3G10960 (Azg1) and AT5G50300 (Azg2).
AT4G16000	2041.47	1855.2	1971.3	1742.06	1321.06	1012.09	1302.92	1403.46	1581.19	-0.597633	0.0938619	-6.36715	1.92579e-10	3.37233e-09				hypothetical protein;(source:Araport11)
AT5G19650	150.657	106.437	153.217	127.525	97.6751	85.1207	84.3776	92.3163	112.166	-0.599052	0.160912	-3.72285	0.000196984	0.00128751		OVATE FAMILY PROTEIN 8 (OFP8)	OVATE FAMILY PROTEIN 8 (OFP8); (ATOFP8)	Transcriptional repressor of KNOX family transcription factors. Encodes pluripotency and stemness, upregulated in LRP cells.
AT4G04692	1250.17	1429.46	1385.11	1187.5	919.367	750.184	841.585	961.836	1090.65	-0.599424	0.0885998	-6.76553	1.32824e-11	2.60588e-10				pseudogene of expressed protein;(source:Araport11)
AT1G68120	76.0194	100.714	71.1363	77.2168	56.1632	49.5758	53.6949	53.6432	67.2705	-0.60012	0.191291	-3.1372	0.00170567	0.00850085		BASIC PENTACYSTEINE 3 (BPC3)	BASIC PENTACYSTEINE 3 (BPC3); (AtBPC3); (BBR)	BASIC PENTACYSTEINE protein;(source:Araport11)
AT3G05470	1534.9	1634.32	1393.31	1651.97	1114.72	1021.45	976.37	976.806	1287.98	-0.601458	0.0728404	-8.25721	1.4912e-16	4.4249e-15		FORMIN 11 (FH11)	FORMIN 11 (FH11)	Actin-binding FH2 (formin homology 2) family protein;(source:Araport11)
AT1G14240	7300.62	6834.84	7240.86	8002.47	4295.26	5123.14	4599.13	5304.44	6087.6	-0.604297	0.0734316	-8.22939	1.88168e-16	5.52161e-15		APYRASE3 (APY3)	APYRASE3 (APY3)	GDA1/CD39 nucleoside phosphatase family protein;(source:Araport11)
AT1G75190	604.009	613.442	435.71	519.459	405.351	325.516	314.498	384.235	450.278	-0.604739	0.124236	-4.86768	1.12918e-06	1.16684e-05				hypothetical protein;(source:Araport11)
AT1G20840	3207.33	3670.35	3184.72	3564.84	2148.85	2416.12	2274.91	2099.57	2820.84	-0.605788	0.0669985	-9.04181	1.54094e-19	5.44893e-18		TONOPLAST MONOSACCHARIDE TRANSPORTER1 (TMT1)	TONOPLAST MONOSACCHARIDE TRANSPORTER1 (TMT1); (AtTMT1)	The protein encoded by this gene is found in the tonoplast (vacuole membrane) of Arabidopsis cells. The gene is expressed at highest levels in juvenile (sink) and adult (source) leaves, followed by flower tissues.
AT2G19810	1945.4	2318.72	1956.93	1756.1	1400.42	1290.84	1203.2	1347.32	1652.37	-0.605955	0.0842493	-7.1924	6.36609e-13	1.39889e-11		OXIDATION-RELATED ZINC FINGER 1 (OZF1)	OXIDATION-RELATED ZINC FINGER 1 (OZF1); (AtOZF1); (ATTZF2);TANDEM ZINC FINGER 2 (TZF2); (ATC3H20)	Encodes Oxidation-related Zinc Finger 1 (OZF1), a plasma membrane protein involved in oxidative stress.
AT2G31070	659.295	757.646	497.27	603.695	457.852	434.022	358.331	400.453	521.071	-0.606201	0.124153	-4.88271	1.04637e-06	1.09073e-05		TCP DOMAIN PROTEIN 10 (tcp10)	TCP DOMAIN PROTEIN 10 (tcp10)	TCP family protein involved in heterchronic regulation of leaf differentiation. Together with TCP4, TCP3, TCP24 enhances hypocotyl cell elongation by directly activating YUC5.
AT3G56650	592.26	632.898	699.735	549.877	448.084	374.157	413.122	394.216	513.044	-0.607986	0.0949651	-6.4022	1.53152e-10	2.6978e-09		PSBP-DOMAIN PROTEIN 6 (PPD6)	PSBP-DOMAIN PROTEIN 6 (PPD6)	thylakoid lumenal protein (Mog1/PsbP/DUF1795-like photosystem II reaction center PsbP family protein);(source:Araport11)
AT5G54630	681.41	708.434	489.062	655.173	490.817	396.606	368.193	402.948	524.08	-0.610101	0.124459	-4.90202	9.48574e-07	9.97092e-06				zinc finger protein-like protein;(source:Araport11)
AT5G05630	69.7996	81.2582	77.2923	93.5962	53.7213	57.0589	53.6949	43.6631	66.2606	-0.610595	0.190492	-3.20536	0.00134893	0.00694994		RESISTANT TO METHYL VIOLOGEN 1 (RMV1)	POLYAMINE UPTAKE TRANSPORTER 3 (PUT3);RESISTANT TO METHYL VIOLOGEN 1 (RMV1);OWER EXPRESSION OF HEAT RESPONSIVE GENE1 (LHR1);L-AMINO ACID TRANSPORTER1 (LAT1)	Encodes POLYAMINE UPTAKE TRANSPORTER 3, an amino acid permease family protein.
AT1G23120	281.963	280.398	304.381	237.5	178.257	180.531	178.618	189.623	228.909	-0.611223	0.110923	-5.51034	3.58146e-08	4.72198e-07				Polyketide cyclase/dehydrase and lipid transport superfamily protein;(source:Araport11)
AT5G39080	156.876	130.471	159.373	97.106	98.896	92.6038	85.4735	82.3362	112.892	-0.612323	0.176381	-3.4716	0.000517376	0.00300672				HXXXD-type acyl-transferase family protein;(source:Araport11)
AT1G12330	790.602	875.528	776.343	841.195	560.411	566.847	492.02	521.462	678.051	-0.612501	0.0752317	-8.14153	3.90323e-16	1.12593e-14				cyclin-dependent kinase-like protein;(source:Araport11)
AT1G03010	317.208	249.497	329.005	335.776	214.885	165.564	211.492	218.316	255.218	-0.612803	0.12734	-4.81234	1.49176e-06	1.50555e-05				Phototropic-responsive NPH3 family protein;(source:Araport11)
AT5G20635	836.904	835.471	685.371	841.195	521.341	552.817	470.104	541.423	660.578	-0.613797	0.0894738	-6.86007	6.88264e-12	1.38456e-10		ARABIDOPSIS G PROTEIN GAMMA SUBUNIT 3 (AGG3)	ARABIDOPSIS G PROTEIN GAMMA SUBUNIT 3 (AGG3)	Encodes an atypical heterotrimeric G-protein gamma-subunit involved in guard cell K+-channel regulation and morphological development.
AT2G29180	294.402	286.12	282.493	245.69	214.885	155.275	179.713	179.643	229.778	-0.614023	0.119169	-5.15252	2.5701e-07	2.97632e-06				transmembrane protein;(source:Araport11)
AT3G26550	1340.01	1224.59	1285.24	1358.31	827.796	850.271	825.148	899.46	1076.36	-0.615216	0.0608294	-10.1138	4.79916e-24	2.1111e-22				Cysteine/Histidine-rich C1 domain family protein;(source:Araport11)
AT4G34510	129.924	105.292	86.8684	119.335	76.9191	61.7359	65.7488	84.8312	91.3318	-0.615767	0.184831	-3.33152	0.000863726	0.00472745		3-KETOACYL-COA SYNTHASE 17 (KCS17)	3-KETOACYL-COA SYNTHASE 17 (KCS17)	Encodes KCS17, a member of the 3-ketoacyl-CoA synthase family involved in the biosynthesis of VLCFA (very long chain fatty acids).
AT4G22570	5581.9	5912.39	5917.31	6091.94	3886.25	3759.34	3887.95	3792.45	4853.69	-0.61633	0.0427058	-14.432	3.25484e-47	3.99272e-45		ADENINE PHOSPHORIBOSYL TRANSFERASE 3 (APT3)	ADENINE PHOSPHORIBOSYL TRANSFERASE 3 (APT3)	Encodes an adenine phosphoribosyltransferase (APT; EC 2.4.2.7), which is a constitutively expressed enzyme involved in the one-step salvage of adenine to AMP. APT3 has higher affinity for zeatin, isopentenyladenine and benzyladenine than APT1 but lower Vmax than APT1.
AT2G22840	2297.86	2690.68	2224.38	2255.67	1587.22	1594.84	1427.85	1556.9	1954.42	-0.617319	0.0716366	-8.61737	6.85113e-18	2.2396e-16		GROWTH-REGULATING FACTOR 1 (GRF1)	GROWTH-REGULATING FACTOR 1 (AtGRF1);GROWTH-REGULATING FACTOR 1 (GRF1)	Growth regulating factor encoding transcription activator. One of the nine members of a GRF gene family, containing nuclear targeting domain. Mutants result in smaller leaves indicating the role of the gene in leaf development. Expressed in root, shoot and flower
AT1G31310	704.216	707.289	592.347	699.631	496.922	459.277	378.056	425.403	557.893	-0.617391	0.0973432	-6.34242	2.26184e-10	3.93186e-09				hydroxyproline-rich glycoprotein family protein;(source:Araport11)
AT5G02160	3791.98	4155.61	4586.24	3384.67	2814.26	2420.79	2453.53	2688.4	3286.94	-0.618451	0.0884496	-6.99213	2.70739e-12	5.64683e-11		FTSH5 INTERACTING PROTEIN (FIP)	FTSH5 INTERACTING PROTEIN (FIP)	Zinc-finger domain containing protein involved in abiotic stress response. Possesses an N-terminal transit peptide followed by a hydrophobic domain and a zinc-finger domain. Despite the presence of a zinc-finger domain (C4-type) with two CXXCXGXG conserved repeats, characteristic of DNAJ protein, the conserved J domain is absent in FIP. Interacts with FtsH5. Gene expression levels are reduced and…
AT3G16250	161.714	178.539	181.945	175.493	125.757	104.764	103.006	122.257	144.184	-0.618638	0.130713	-4.73281	2.21432e-06	2.16946e-05		PHOTOSYNTHETIC NDH SUBCOMPLEX B 3 (PnsB3)	NDH-DEPENDENT CYCLIC ELECTRON FLOW 1 (NDF4);PHOTOSYNTHETIC NDH SUBCOMPLEX B 3 (PnsB3)	encodes a novel subunit of the chloroplast NAD(P)H dehydrogenase complex, involved in cyclic electron flow around photosystem I to produce ATP. Contains a 4Fe-4S cluster.
AT2G36400	2189.36	2394.25	2112.2	2008.81	1632.39	1409.64	1333.61	1291.18	1796.43	-0.619254	0.0809438	-7.65042	2.00318e-14	4.95032e-13		GROWTH-REGULATING FACTOR 3 (GRF3)	GROWTH-REGULATING FACTOR 3 (AtGRF3);GROWTH-REGULATING FACTOR 3 (GRF3)	Growth regulating factor encoding transcription activator. One of the nine members of a GRF gene family, containing nuclear targeting domain. Mutants result in smaller leaves indicating the role of the gene in leaf development. Expressed in root, shoot and flower.
AT2G27385	3121.63	3220.57	3052.02	2775.13	2189.14	1975.55	1840.97	1918.68	2511.71	-0.619679	0.0673148	-9.20568	3.39501e-20	1.2335e-18				Pollen Ole e 1 allergen and extensin family protein;(source:Araport11)
AT5G57770	125.086	167.094	120.385	133.375	84.2447	91.6684	104.102	71.1085	112.133	-0.620938	0.166906	-3.72029	0.000198998	0.00129925		FORKED-LIKE8 (FL8)	FORKED-LIKE8 (FL8)	FORKED-LIKE family member, part of Group 2 (Group 1 consists of FKD1, FL1-FL3; Group 2 consists of FL4 and FL8 and Group 3 consists of FL5- FL7). May coordinate leaf size with vein density, where Group 1 members and Group 3 members have opposing functions.
AT1G61795	409.122	432.614	481.538	437.562	323.549	300.261	259.708	260.731	363.136	-0.622277	0.0996626	-6.24383	4.26971e-10	7.22693e-09				PAK-box/P21-Rho-binding family protein;(source:Araport11)
AT3G15570	157.567	204.862	230.509	157.944	126.978	136.567	113.965	109.782	154.772	-0.623552	0.159021	-3.92118	8.81151e-05	0.000623354				Phototropic-responsive NPH3 family protein;(source:Araport11)
AT1G49860	577.747	517.305	517.79	641.134	308.897	302.132	486.541	364.275	464.478	-0.62409	0.138726	-4.49872	6.83634e-06	6.10932e-05		GLUTATHIONE S-TRANSFERASE (CLASS PHI) 14 (GSTF14)	GLUTATHIONE S-TRANSFERASE (CLASS PHI) 14 (ATGSTF14);GLUTATHIONE S-TRANSFERASE (CLASS PHI) 14 (GSTF14)	Encodes glutathione transferase belonging to the phi class of GSTs. Naming convention according to Wagner et al. (2002). The mRNA is cell-to-cell mobile.
AT5G02580	185.211	194.562	229.825	214.101	119.652	130.019	103.006	183.385	169.97	-0.624795	0.162867	-3.83623	0.000124937	0.000855858				argininosuccinate lyase;(source:Araport11)
AT4G11880	354.527	326.177	303.697	396.614	152.617	223.559	318.882	197.108	284.148	-0.62567	0.176092	-3.55308	0.000380743	0.00230148		AGAMOUS-LIKE 14 (AGL14)	AGAMOUS-LIKE 14 (AGL14);XAANTAL2 (XAL2)	AGL12, AGL14, and AGL17 are all preferentially expressed in root tissues and therefore represent the only characterized MADS box genes expressed in roots. The mRNA is cell-to-cell mobile.
AT1G21060	302.004	346.778	342.002	299.508	208.78	217.946	204.917	203.345	265.66	-0.626135	0.10096	-6.2018	5.58223e-10	9.30294e-09				Serine/Threonine-kinase, putative (Protein of unknown function, DUF547);(source:Araport11)
AT1G79700	302.004	336.477	285.913	292.488	159.943	192.691	208.205	225.801	250.44	-0.62665	0.11632	-5.3873	7.15246e-08	9.03473e-07		WRINKLED 4 (WRI4)	WRINKLED 4 (WRI4)	WRI4 encodes an AP2/ERF-type transcriptional activator that specifically controls cuticular wax biosynthesis in Arabidopsis stems. It also functions to activate transcription of genes involved fatty acid biosynthesis during seed and flower development as well as stem wax biosynthesis. Targets identified by ChIP-seq include: LACS1, KCR1, PAS2, ECR, and WSD1.
AT3G61460	4478.23	4648.88	5042.47	4372.11	3156.13	2979.22	2773.5	3106.32	3819.61	-0.626914	0.0613605	-10.2169	1.66583e-24	7.53679e-23		BRASSINOSTEROID-RESPONSIVE RING-H2 (BRH1)	BRASSINOSTEROID-RESPONSIVE RING-H2 (BRH1)	Encodes a novel ring finger protein and forms an N-terminal hydrophobic domain and a C-terminal RING-H2 signature. Expression is down regulated by brassinolide.
AT5G44973	322.737	361.656	351.578	352.156	247.85	216.076	197.246	238.276	285.947	-0.626978	0.101207	-6.19502	5.82764e-10	9.67258e-09				Encodes a defensin-like (DEFL) family protein.
AT1G71890	149.274	141.916	166.897	156.774	124.536	96.3454	88.7609	89.8213	126.79	-0.628877	0.146979	-4.27869	1.88e-05	0.000154864		(SUC5)	(SUC5);SUCROSE-PROTON SYMPORTER 5 (ATSUC5)	Encodes a sucrose transporter that is expressed in the endosperm. Mutants have delayed accumulation of fatty acids and embryo maturation.
AT1G78950	66.3442	69.8133	63.6123	80.7267	41.5119	52.3819	44.9284	39.9206	57.4049	-0.62933	0.201242	-3.12723	0.00176461	0.00875245				Terpenoid cyclases family protein;(source:Araport11)
AT5G06800	359.364	320.455	398.09	379.064	196.571	240.396	272.858	232.038	299.854	-0.629592	0.113937	-5.52581	3.27972e-08	4.34339e-07				myb-like HTH transcriptional regulator family protein;(source:Araport11)
AT5G64380	589.496	560.796	569.091	528.818	360.177	343.289	373.672	380.493	463.229	-0.630997	0.0784631	-8.04196	8.84141e-16	2.48122e-14				Inositol monophosphatase family protein;(source:Araport11)
AT4G31615	392.536	402.857	406.982	348.646	267.385	285.295	196.151	253.246	319.137	-0.631217	0.115601	-5.4603	4.75334e-08	6.15787e-07		REPRODUCTIVE MERISTEM 35 (REM35)	REPRODUCTIVE MERISTEM 35 (REM35)	Encodes a member of the REM (Reproductive Meristem) gene family, a part of the B3 DNA-binding domain superfamily.
AT3G48420	314.444	317.021	366.626	303.018	220.99	204.851	215.875	200.85	267.959	-0.632938	0.103672	-6.10522	1.02658e-09	1.64626e-08				Phosphatase like protein, located in chloroplast, involved in response to H2O2.
AT3G23560	451.279	551.64	413.138	464.471	366.281	303.067	259.708	280.691	386.284	-0.633307	0.12087	-5.23958	1.60945e-07	1.9315e-06		ABERRANT LATERAL ROOT FORMATION 5 (ALF5)	ABERRANT LATERAL ROOT FORMATION 5 (ALF5)	Member of the multidrug and toxic compound extrusion (MATE) family, protects roots from inhibitory compounds.
AT2G37100	99.5163	107.581	123.805	119.335	81.8029	53.3173	69.0363	88.5737	92.8709	-0.633355	0.180825	-3.50259	0.000460765	0.00271754				protamine P1 family protein;(source:Araport11)
AT4G27250	72.564	65.2354	62.2443	72.537	45.1747	44.8988	42.7367	42.4156	55.9758	-0.634448	0.196871	-3.22266	0.00127005	0.0065935				NAD(P)-binding Rossmann-fold superfamily protein;(source:Araport11)
AT5G06530	319.972	378.823	263.341	412.993	253.955	232.913	202.726	189.623	281.793	-0.636607	0.146696	-4.33964	1.42714e-05	0.000120394		ATP-BINDING CASSETTE G22 (ABCG22)	ATP-BINDING CASSETTE G22 (ABCG22);ARABIDOPSIS THALIANA ATP-BINDING CASSETTE G22 (AtABCG22)	Encodes ABCG22, an ABC transporter gene. Mutation results in increased water transpiration and drought susceptibility.
AT4G26255	327.574	434.903	372.098	356.835	253.955	240.396	211.492	250.751	306.001	-0.637356	0.111479	-5.71726	1.08254e-08	1.54635e-07				other_RNA;(source:Araport11)
AT1G03630	948.86	1071.23	1071.83	887.994	692.272	671.611	586.26	608.789	817.357	-0.637732	0.0850763	-7.49599	6.57989e-14	1.56902e-12		PROTOCHLOROPHYLLIDE OXIDOREDUCTASE C (POR C)	(PORC);PROTOCHLOROPHYLLIDE OXIDOREDUCTASE C (POR C)	Encodes for a protein with protochlorophyllide oxidoreductase activity. The enzyme is NADPH- and light-dependent.
AT5G42690	210.781	189.984	151.849	208.251	102.559	130.955	133.689	118.514	155.823	-0.638367	0.148641	-4.2947	1.74933e-05	0.000144651				transcription factor, putative (Protein of unknown function, DUF547);(source:Araport11)
AT3G07310	3521.08	3361.34	3496.62	3039.54	2172.05	1980.22	2116.02	2360.3	2755.9	-0.639188	0.0678737	-9.41731	4.62782e-21	1.77634e-19				phosphoserine aminotransferase, putative (DUF760);(source:Araport11)
AT3G47800	2016.59	2195.11	2231.9	1857.88	1376	1287.1	1337.99	1334.84	1704.68	-0.639252	0.0669873	-9.5429	1.38898e-21	5.52759e-20				Galactose mutarotase-like superfamily protein;(source:Araport11)
AT1G49975	642.018	669.521	671.007	580.296	479.829	409.702	366.002	391.72	526.262	-0.640882	0.0928628	-6.90138	5.15004e-12	1.04485e-10				photosystem I reaction center subunit N;(source:Araport11)
AT3G10570	175.536	157.938	122.437	159.113	130.64	91.6684	89.8567	82.3362	126.191	-0.641062	0.174401	-3.6758	0.00023711	0.00151931		CYTOCHROME P450, FAMILY 77, SUBFAMILY A, POLYPEPTIDE 6 (CYP77A6)	CYTOCHROME P450, FAMILY 77, SUBFAMILY A, POLYPEPTIDE 6 (CYP77A6)	member of CYP77A
AT2G28605	339.323	337.622	373.466	319.397	247.85	201.109	219.163	214.573	281.563	-0.642441	0.102386	-6.2747	3.50319e-10	5.97199e-09				Encodes a PsbP domain-OEC23 like protein localized in thylakoid (peripheral-lumenal side).
AT5G35670	422.253	420.025	400.826	423.523	241.746	263.781	290.391	269.464	341.501	-0.642775	0.0886542	-7.25036	4.15651e-13	9.34941e-12		IQ-DOMAIN 33 (iqd33)	IQ-DOMAIN 33 (iqd33)	Member of IQ67 (CaM binding) domain containing family.
AT2G47750	1669.66	1653.78	1988.4	1657.82	1004.83	1197.3	1158.27	1095.32	1428.17	-0.645712	0.0801896	-8.05232	8.12422e-16	2.29076e-14		PUTATIVE INDOLE-3-ACETIC ACID-AMIDO SYNTHETASE GH3.9 (GH3.9)	PUTATIVE INDOLE-3-ACETIC ACID-AMIDO SYNTHETASE GH3.9 (GH3.9)	Encodes GH3.9, a member of the GH3 family auxin-responsive genes. gh3.9-1 mutants had greater primary root length, increased sensitivity to indole-3-acetic acid (IAA)-mediated root growth inhibition, but no obvious effects on apical dominance or leaf morphology.
AT1G12860	826.538	894.984	785.92	865.764	604.364	570.589	497.499	477.799	690.432	-0.645922	0.0858746	-7.52168	5.4075e-14	1.30119e-12		SCREAM 2 (SCRM2)	SCREAM 2 (SCRM2);INDUCER OF CBF EXPRESSION 2 (ICE2)	Encodes ICE2 (Inducer of CBF Expression 2), a transcription factor of the bHLH family that participates in the response to deep freezing through the cold acclimation-dependent pathway. Overexpression of ICE2 results in increased tolerance to deep freezing stress after cold acclimation.
AT5G01520	308.915	345.633	381.674	352.156	212.443	225.429	219.163	229.543	284.37	-0.646175	0.102108	-6.32837	2.47772e-10	4.2946e-09		ABA INSENSITIVE RING PROTEIN 2 (AIRP2)	ABA INSENSITIVE RING PROTEIN 2 (AIRP2); (ATAIRP2)	Encodes a cytosolic RING-type E3 ubiquitin (Ub) ligase that is critical for ABA and high salinity responses during germination. AtAIRP2 and SDIR1 likely play a combinatory role in ABA signaling and the response to high salt in Arabidopsis.
AT1G68590	2403.59	2658.63	2703.86	2367.98	1800.88	1580.81	1546.19	1550.66	2076.58	-0.646298	0.0694591	-9.30474	1.3432e-20	5.01093e-19		PLASTID-SPECI&#64257;C RIBOSOMAL PROTEIN 3/1 (PSRP3/1)	PLASTID-SPECI&#64257;C RIBOSOMAL PROTEIN 3/1 (PSRP3/1)	Ribosomal protein PSRP-3/Ycf65;(source:Araport11)
AT1G64160	210.781	325.033	246.925	202.402	125.757	220.752	142.456	135.979	201.261	-0.647074	0.192073	-3.36889	0.000754702	0.00420104		DIRIGENT PROTEIN 5 (DIR5)	(ATDIR5);DIRIGENT PROTEIN 5 (DIR5)	Encodes a dirigent protein involved in the synthesis of (-)pinoresinol. Dirigent proteins impart stereoselectivity on the phenoxy radical coupling reaction yielding optically active lignans from two molecules of coniferyl alcohol.
AT5G24800	2248.79	2338.17	2438.47	2042.74	1482.22	1270.26	1488.11	1559.4	1858.52	-0.647224	0.0764786	-8.4628	2.61027e-17	8.17357e-16		BASIC LEUCINE ZIPPER 9 (BZIP9)	BASIC LEUCINE ZIPPER O2 HOMOLOG 2 (BZO2H2);ARABIDOPSIS THALIANA BASIC LEUCINE ZIPPER 9 (AtbZIP9);BASIC LEUCINE ZIPPER 9 (BZIP9)	Encodes bZIP protein BZO2H2.
AT2G29125	1105.05	986.543	1052	996.799	666.632	639.808	659.68	686.135	849.08	-0.647612	0.0654471	-9.89519	4.36766e-23	1.8561e-21		ROTUNDIFOLIA LIKE 2 (RTFL2)	DEVIL 13 (DVL13);ROTUNDIFOLIA LIKE 2 (RTFL2)	ROTUNDIFOLIA like 2;(source:Araport11)
AT1G52770	161.714	160.227	162.793	179.003	114.768	125.343	105.198	74.851	135.487	-0.648442	0.152295	-4.25779	2.06453e-05	0.000168838				Phototropic-responsive NPH3 family protein;(source:Araport11)
AT4G30140	11401.5	10942.4	11342.8	8472.79	7249.93	5467.37	8826.78	5341.87	8630.68	-0.649086	0.201215	-3.22583	0.00125608	0.00653379		CUTICLE DESTRUCTING FACTOR 1 (CDEF1)	CUTICLE DESTRUCTING FACTOR 1 (CDEF1)	Member of the GDSL lipase/esterase family of proteins that functions as cutinase. Expressed in pollen and at the zone of lateral root emergence.
AT1G52100	192.813	170.528	132.013	131.035	125.757	84.1853	79.9944	112.277	128.575	-0.649355	0.186674	-3.47854	0.000504146	0.00293485				Mannose-binding lectin superfamily protein;(source:Araport11)
AT3G61950	194.195	179.684	179.209	167.303	111.105	125.343	97.5274	125.999	147.546	-0.650989	0.132257	-4.92213	8.56073e-07	9.08284e-06		MYC-TYPE TRANSCRIPTION FACTOR 67 (MYC67)	MYC-TYPE TRANSCRIPTION FACTOR 67 (MYC67)	MYC-type transcription factor which interacts with ICE1 and negatively regulates cold-responsive genes and cold tolerance.
AT4G00730	1568.07	1626.31	1220.26	1471.8	1019.48	929.78	865.693	930.648	1204.01	-0.651166	0.0914648	-7.1193	1.08473e-12	2.32981e-11		ANTHOCYANINLESS 2 (ANL2)	ANTHOCYANINLESS 2 (ANL2);ARABIDOPSIS THALIANA HOMEODOMAIN PROTEIN (AHDP)	Encodes a homeodomain protein of the HD-GLABRA2 group. Involved in the accumulation of anthocyanin and in root development. Loss of function mutants have increased cell wall polysaccharide content.
AT4G29905	1063.58	1103.28	857.056	876.294	632.446	569.654	605.985	677.402	798.212	-0.651305	0.097259	-6.6966	2.13323e-11	4.11398e-10				hypothetical protein;(source:Araport11)
AT1G70690	430.546	447.492	567.723	603.695	335.758	336.741	324.361	305.642	418.995	-0.65156	0.117231	-5.55789	2.7305e-08	3.66087e-07		HOPW1-1-INDUCED GENE1 (HWI1)	HOPW1-1-INDUCED GENE1 (HWI1);PLASMODESMATA-LOCATED PROTEIN 5 (PDLP5)	Encodes a plasmodesmal protein that may be involved in the intercellular movement of molecules through the plasmodesmata. The protein has two DUF26 domains and a single transmembrane domain.
AT3G60670	209.399	216.307	151.849	179.003	123.315	125.343	101.911	128.494	154.452	-0.655956	0.150098	-4.37019	1.24141e-05	0.000105851		(PLATZ10)	(PLATZ10)	PLATZ transcription factor family protein;(source:Araport11)
AT3G50470	97.443	96.1364	116.965	122.845	80.5819	62.6713	75.6111	56.1383	88.5489	-0.65622	0.175673	-3.73547	0.000187366	0.00123209		HOMOLOG OF RPW8 3 (HR3)	HOMOLOG OF RPW8 3 (HR3);INTRACELLULAR MILDEW A 10 (MLA10)	Homolog of RPW8
AT2G34810	1789.91	3185.09	2548.6	2348.09	1638.5	1719.25	1346.75	1551.91	2016.01	-0.657388	0.183398	-3.58448	0.000337747	0.00207746		(ATBBE16)	(ATBBE16)	FAD-binding Berberine family protein;(source:Araport11)
AT1G29160	762.958	735.901	733.251	761.639	490.817	471.437	478.871	456.591	611.433	-0.657541	0.0669669	-9.81889	9.33654e-23	3.91871e-21		COGWHEEL1 (COG1)	COGWHEEL1 (COG1)	Encodes a DOF transcription factor involved in seed coat development. Regulates PRX2 and PRX25, involved in seed longevity.
AT3G47750	167.243	218.596	162.793	226.971	141.629	105.699	131.498	109.782	158.026	-0.657611	0.157731	-4.1692	3.05673e-05	0.000241835		ATP-BINDING CASSETTE A4 (ABCA4)	(ATATH3);ATP-BINDING CASSETTE A4 (ABCA4)	member of ATH subfamily
AT5G23940	6465.79	7403.65	5271.61	6722.54	4648.11	4116.66	3601.94	4010.77	5280.13	-0.658813	0.0986178	-6.68046	2.3819e-11	4.55296e-10		PERMEABLE LEAVES3 (PEL3)	EMBRYO DEFECTIVE 3009 (EMB3009);DEFECTIVE IN CUTICULAR RIDGES (DCR);PERMEABLE LEAVES3 (PEL3)	Encodes PERMEABLE LEAVES3 (PEL3), a putative acyl-transferase. Mutation in this locus results in altered trichome phenotype (trcichomes become tangled during leaf expansion). Additional phenotype includes altered cuticle layer.
AT1G68130	1214.93	1348.2	1333.81	1113.79	864.424	759.538	751.728	803.401	1023.73	-0.658822	0.0783976	-8.4036	4.32983e-17	1.33473e-15		INDETERMINATE(ID)-DOMAIN 14 (IDD14)	INDETERMINATE(ID)-DOMAIN 14 (AtIDD14); (IDD14alpha);INDETERMINATE(ID)-DOMAIN 14 (IDD14)	Encodes the longer of two splice variants of a transcription factor involved in regulating starch metabolism in response to cold.
AT5G55930	127.16	113.304	123.121	145.074	89.1285	71.0898	73.4195	89.8213	104.015	-0.658913	0.156857	-4.20072	2.66064e-05	0.000212476		OLIGOPEPTIDE TRANSPORTER 1 (OPT1)	ARABIDOPSIS THALIANA OLIGOPEPTIDE TRANSPORTER 1 (ATOPT1);OLIGOPEPTIDE TRANSPORTER 1 (OPT1)	oligopeptide transporter
AT1G68190	735.315	731.323	727.095	706.651	465.177	435.893	416.409	523.957	592.728	-0.659785	0.079452	-8.30419	1.005e-16	3.01602e-15				B-box zinc finger family protein;(source:Araport11)
AT3G14310	57122.3	56028.1	64985.1	62462.6	34625.8	43043	37868	36734.4	49108.7	-0.659927	0.0724156	-9.11305	8.00992e-20	2.84933e-18		PECTIN METHYLESTERASE 3 (PME3)	PECTIN METHYLESTERASE 3 (ATPME3);PECTIN METHYLESTERASE 3 (PME3);OVERLY ZINC SENSITIVE 2 (OZS2)	encodes a pectin methylesterase, targeted by a cellulose binding protein (CBP) from the parasitic nematode Heterodera schachtii during parasitism.
AT1G67710	858.328	837.76	961.024	866.934	468.84	623.906	551.194	585.086	719.134	-0.660013	0.0898439	-7.34623	2.0388e-13	4.71062e-12		RESPONSE REGULATOR 11 (ARR11)	RESPONSE REGULATOR 11 (ARR11)	Encodes an Arabidopsis response regulator (ARR) protein that acts in concert with other type-B ARRs in the cytokinin signaling pathway. Affects ABA-JA crosstalk.
AT1G67260	832.758	933.897	1068.41	859.915	654.423	615.488	553.386	510.235	753.564	-0.66351	0.100126	-6.62673	3.43199e-11	6.44629e-10		TCP DOMAIN PROTEIN 1 (TCP1)	TCP DOMAIN PROTEIN 1 (TCP1)	Encodes protein with TCP (TB1,CYC,PCF) domain which is likely to be involved in DNA binding and protein-protein interactions. Based on genome analysis, there is a 9-member gene family that possesses this domain in Arabidopsis. Orthologue of Antirrhinum gene CYCLOIDEA. Involved in longitudinal elongation of leaves; promotes hypocotyl elongation by activation BR-biosynthetic gene DWARF4.
AT4G31100	181.755	167.094	135.433	175.493	68.3725	111.312	130.402	103.544	134.176	-0.665064	0.179106	-3.71325	0.000204612	0.00133079				wall-associated kinase;(source:Araport11)
AT5G26000	54696.6	61964.5	41980	45825.8	39650	30900.7	29408.3	28942.4	41671	-0.665596	0.169351	-3.93027	8.48496e-05	0.000602222		THIOGLUCOSIDE GLUCOHYDROLASE 1 (TGG1)	BETA GLUCOSIDASE 38 (BGLU38); (AtTGG1);THIOGLUCOSIDE GLUCOHYDROLASE 1 (TGG1)	member of Glycoside Hydrolase Family 1. encodes one of two known functional myrosinase enzymes in Arabidopsis. The enzyme catalyzes the hydrolysis of glucosinolates into compounds that are toxic to various microbes and herbivores.
AT3G52550	234.278	244.919	142.957	208.251	180.699	134.696	116.156	89.8213	168.972	-0.66745	0.207671	-3.21398	0.00130907	0.00676801				transcription repressor OFP15-like protein;(source:Araport11)
AT4G24015	1630.27	1461.5	1766.1	1403.94	971.867	1069.15	1001.57	900.708	1275.64	-0.668534	0.0839227	-7.96606	1.6381e-15	4.47572e-14		ARABIDOPSIS T??XICOS EN LEVADURA 82 (ATL82)	ARABIDOPSIS T??XICOS EN LEVADURA 82 (ATL82)	RING/U-box superfamily protein;(source:Araport11)
AT2G28420	60.8155	86.9806	67.7163	58.4976	47.6166	38.3511	46.0242	39.9206	55.7403	-0.668718	0.213591	-3.13083	0.00174313	0.0086608		GLYOXYLASE I 8 (GLYI8)	GLYOXYLASE I 8 (GLYI8)	Vicinal oxygen chelate (VOC) superfamily member.
AT1G04920	93.9876	115.593	87.5524	84.2365	65.9307	60.8005	55.8865	56.1383	77.5156	-0.669743	0.179084	-3.73983	0.000184146	0.00121461		SUCROSE PHOSPHATE SYNTHASE 3F (SPS3F)	SUCROSE PHOSPHATE SYNTHASE 3F (ATSPS3F);SUCROSE PHOSPHATE SYNTHASE 3F (SPS3F);SUCROSE PHOSPHATE SYNTHASE B (SPSB); (ATSPSB)	Encodes a sucrose-phosphate synthase whose activity is stimulated by Glc-6-P and inhibited by Pi.
AT3G61970	214.928	236.908	202.465	235.16	123.315	140.309	145.743	145.96	180.598	-0.670342	0.119849	-5.59323	2.22883e-08	3.02404e-07		NGATHA2 (NGA2)	NGATHA2 (NGA2)	AP2/B3-like transcriptional factor family protein;(source:Araport11)
AT2G01590	301.313	326.177	352.262	295.998	224.653	184.272	192.863	203.345	260.11	-0.671219	0.107965	-6.21701	5.06705e-10	8.50419e-09		CHLORORESPIRATORY REDUCTION 3 (CRR3)	CHLORORESPIRATORY REDUCTION 3 (CRR3)	Likely a subunit of the chloroplast NAD(P)H dehydrogenase complex, involved in PSI cyclic electron transport. Located in the membrane fraction of chloroplast. Mutant has impaired NAD(P)H dehydrogenase activity.
AT4G20240	1013.13	976.242	983.596	989.779	587.271	579.008	676.117	639.976	805.64	-0.676564	0.0678442	-9.97233	2.01441e-23	8.68457e-22		CYTOCHROME P450, FAMILY 71, SUBFAMILY A, POLYPEPTIDE 27 (CYP71A27)	CYTOCHROME P450, FAMILY 71, SUBFAMILY A, POLYPEPTIDE 27 (CYP71A27)	putative cytochrome P450
AT5G54510	17217.7	16107.4	18978.3	15588.4	11232.6	10344.5	10556	10349.4	13796.8	-0.676777	0.0640362	-10.5687	4.16386e-26	2.02641e-24		DWARF IN LIGHT 1 (DFL1)	DWARF IN LIGHT 1 (DFL1);GRETCHEN HAGEN3.6 (GH3.6)	Encodes an IAA-amido synthase that conjugates Ala, Asp, Phe, and Trp to auxin. Lines overexpressing this gene accumulate IAA-ASP and are hypersensitive to several auxins. Identified as a dominant mutation that displays shorter hypocotyls in light grown plants when compared to wild type siblings. Protein is similar to auxin inducible gene from pea (GH3).
AT3G22970	14404.3	14816.5	14728	14865.4	8995.87	9106.98	8972.52	9688.22	11947.2	-0.677919	0.0388484	-17.4504	3.41853e-68	7.74801e-66				DUF506 gene family member
AT5G25980	52359.4	60973.4	40320.6	43869.7	37644	29503.2	28064.9	28238.8	40121.7	-0.678079	0.171962	-3.94319	8.04033e-05	0.000573916		GLUCOSIDE GLUCOHYDROLASE 2 (TGG2)	GLUCOSIDE GLUCOHYDROLASE 2 (TGG2);BETA GLUCOSIDASE 37 (BGLU37)	Myrosinase (thioglucoside glucohydrolase) gene involved in glucosinoloate metabolism. The mRNA is cell-to-cell mobile.
AT1G23560	232.896	273.531	271.549	239.84	146.513	174.918	174.234	137.227	206.339	-0.678131	0.121744	-5.57012	2.54558e-08	3.43617e-07				OBP32pep, putative (DUF220);(source:Araport11)
AT2G18550	346.925	344.489	374.834	353.325	201.455	270.328	190.672	220.811	287.855	-0.680158	0.114283	-5.95154	2.65626e-09	4.05216e-08		HOMEOBOX PROTEIN 21 (HB21)	HOMEOBOX-2 (HB-2);HOMEOBOX PROTEIN 21 (ATHB21);HOMEOBOX PROTEIN 21 (HB21)	Encodes a homeodomain leucine zipper class I (HD-Zip I) protein.
AT1G60140	7100.9	7045.43	7247.01	6930.8	4254.97	4125.08	4503.79	4792.96	5750.12	-0.680987	0.0527318	-12.9142	3.74445e-38	3.15994e-36		TREHALOSE PHOSPHATE SYNTHASE (TPS10)	TREHALOSE PHOSPHATE SYNTHASE 10 (TPS10);TREHALOSE PHOSPHATE SYNTHASE (ATTPS10);TREHALOSE PHOSPHATE SYNTHASE (TPS10)	Encodes an enzyme putatively involved in trehalose biosynthesis. The protein has a trehalose synthase (TPS)-like domain that may or may not be active as well as a trehalose phosphatase (TPP)-like domain.
AT2G40670	174.845	160.227	178.525	197.722	109.884	74.8313	132.593	127.247	144.484	-0.685899	0.167178	-4.10281	4.08164e-05	0.000312431		RESPONSE REGULATOR 16 (RR16)	RESPONSE REGULATOR 16 (RR16)	response regulator 16
AT1G07200	4671.74	4410.83	4238.77	4174.39	2778.86	2601.32	2608.04	2896.74	3547.58	-0.685987	0.0563335	-12.1772	4.10944e-34	2.83468e-32		SMAX1-LIKE 6 (SMXL6)	SMAX1-LIKE 6 (SMXL6)	Encodes a member of an eight-gene family (SMAX1 and SMAX1-like) that has weak similarity to AtHSP101, a ClpB chaperonin required for thermotolerance.
AT1G01110	868.694	944.197	1038.32	877.464	593.376	595.845	575.302	552.65	755.731	-0.68711	0.0775031	-8.86558	7.61067e-19	2.60228e-17		IQ-DOMAIN 18 (IQD18)	IQ-DOMAIN 18 (IQD18)	Member of IQ67 (CaM binding) domain containing family.
AT2G43820	85.6946	116.737	84.8164	77.2168	61.0469	43.9634	74.5153	46.1581	73.7686	-0.688682	0.214358	-3.21277	0.00131463	0.00679234		UDP-GLUCOSYLTRANSFERASE 74F2 (UGT74F2)	(GT);UDP-GLUCOSYLTRANSFERASE 74F2 (UGT74F2);ARABIDOPSIS THALIANA SALICYLIC ACID GLUCOSYLTRANSFERASE 1 (ATSAGT1);UDP-GLUCOSE:SALICYLIC ACID GLUCOSYLTRANSFERASE 1 (SGT1);SALICYLIC ACID GLUCOSYLTRANSFERASE 1 (SAGT1)	Encodes a nicotinate-O-glycosyltransferase. Induced by Salicylic acid, virus, fungus and bacteria. Also involved in the tryptophan synthesis pathway. Independent of NPR1 for their induction by salicylic acid. UGT74F1 transfers UDP:glucose to salicylic acid (forming a glucoside (SAG) and a glucose ester (SGE)), benzoic acid, and anthranilate in vitro. UGT74F2 shows a weak ability to catalyze the f…
AT2G12170	89.15	64.0909	67.7163	80.7267	48.8375	46.7696	44.9284	47.4057	61.2031	-0.688903	0.199589	-3.45161	0.000557246	0.00320477				hypothetical protein;(source:Araport11)
AT3G48350	1519.01	1780.81	1541.74	1689.41	1021.93	1131.82	889.801	996.766	1321.41	-0.689655	0.0818813	-8.42262	3.68159e-17	1.13933e-15		CYSTEINE ENDOPEPTIDASE 3 (CEP3)	CYSTEINE ENDOPEPTIDASE 3 (CEP3)	KDEL-tailed cysteine endopeptidase 3.
AT3G63210	2609.54	2452.62	2642.99	2351.6	1427.28	1600.46	1440.99	1762.74	2036.03	-0.69191	0.0742602	-9.31738	1.19247e-20	4.48254e-19		MEDIATOR OF ABA-REGULATED DORMANCY 1 (MARD1)	MEDIATOR OF ABA-REGULATED DORMANCY 1 (MARD1); (MARD1)	encodes a novel zinc-finger protein with a proline-rich N-terminus, identical to senescence-associated protein SAG102
AT1G22340	301.313	454.359	396.038	367.365	250.292	214.205	232.312	242.018	307.238	-0.691935	0.127139	-5.44236	5.25778e-08	6.77816e-07		UDP-GLUCOSYL TRANSFERASE 85A7 (UGT85A7)	UDP-GLUCOSYL TRANSFERASE 85A7 (UGT85A7);UDP-GLUCOSYL TRANSFERASE 85A7 (AtUGT85A7)	UDP-glucosyl transferase 85A7;(source:Araport11)
AT5G04330	550.795	674.099	621.075	666.873	366.281	419.991	352.852	407.938	507.488	-0.693786	0.0936864	-7.40541	1.30749e-13	3.05654e-12		CYTOCHROME P450 84A4 (CYP84A4)	CYTOCHROME P450 84A4 (CYP84A4)	Cytochrome P450 superfamily protein;(source:Araport11)
AT1G15260	296.476	270.098	281.125	245.69	168.489	175.854	180.809	152.197	221.342	-0.694218	0.111212	-6.2423	4.31188e-10	7.28793e-09				LOW protein: ATP-dependent RNA helicase-like protein;(source:Araport11)
AT3G60690	1021.42	929.319	1052	1052.96	639.772	614.552	575.302	678.649	820.496	-0.696627	0.0729283	-9.55221	1.26953e-21	5.06068e-20		SMALL AUXIN UPREGULATED RNA 59 (SAUR59)	SMALL AUXIN UPREGULATED RNA 59 (SAUR59)	SAUR-like auxin-responsive protein family;(source:Araport11)
AT1G62760	87.7678	76.6802	80.0284	78.3868	41.5119	48.6404	53.6949	56.1383	65.3561	-0.697175	0.186516	-3.73787	0.000185583	0.00122273		(ATPMEI10)	(ATPMEI10)	Pectin methylesterase inhibitor that controls PME activity and pectin methylesterification during Botrytis infection.
AT4G24670	575.674	632.898	436.394	623.584	407.793	327.387	311.211	348.057	457.875	-0.699593	0.126563	-5.52762	3.24598e-08	4.30351e-07		TRYPTOPHAN AMINOTRANSFERASE RELATED 2 (TAR2)	TRYPTOPHAN AMINOTRANSFERASE RELATED 2 (TAR2); (ATTAR2)	Encodes a protein with similarity to the TAA1 trytophan aminotransferase involved in IAA biosynthesis. Double mutant analyses suggest that this protein is involved in regulating many aspects of plant growth and development from embryogenesis to flower formation and plays a role in ethylene-mediated signaling.TAR2 is required for reprogramming root architecture in response to low nitrogen conditio…
AT4G13575	247.409	222.029	239.401	166.133	136.745	126.278	135.881	144.712	177.323	-0.699684	0.141771	-4.93531	8.00244e-07	8.52089e-06				hypothetical protein;(source:Araport11)
AT2G45190	2163.1	2417.14	1863.91	2143.35	1445.59	1344.16	1198.82	1293.68	1733.72	-0.699844	0.0839588	-8.33556	7.71312e-17	2.34129e-15		ABNORMAL FLORAL ORGANS (AFO)	ABNORMAL FLORAL ORGANS (AFO);FILAMENTOUS FLOWER (FIL);YABBY1 (YAB1)	Encodes a member of the YABBY family of transcriptional regulators that is involved in abaxial cell type specification in leaves and fruits. YAB1 acts in a non-cell autonomous fashion within the meristem to affect phyllotactic patterning. The non-autonomous effect on the central region of the meristem is mediated through the activity if Lateral Suppressor (LAS).
AT2G29060	76.7105	90.414	71.1363	84.2365	56.1632	34.6095	59.1739	48.6532	65.1371	-0.699981	0.206481	-3.39004	0.000698816	0.00391396				GRAS family transcription factor;(source:Araport11)
AT4G13280	2888.05	2409.13	2383.75	2975.19	1397.97	1704.28	1687.55	1761.49	2150.93	-0.701249	0.0923121	-7.5965	3.0425e-14	7.411e-13				Catalyzes the conversion of farnesyl diphosphate to (Z)-gamma-bisabolene and the additional minor products E-nerolidol and alpha-bisabolol. Expressed in cortex and sub-epidermal layers of roots, leaf hydathodes and flower stigmata. Induced by wounding.
AT4G13410	131.306	226.607	163.477	167.303	135.524	97.2808	106.294	82.3362	138.766	-0.70141	0.189979	-3.69204	0.000222464	0.00143319		(ATCSLA15)	CELLULOSE SYNTHASE LIKE A15 (CSLA15); (ATCSLA15)	encodes a gene similar to cellulose synthase
AT2G02780	373.877	449.781	388.514	425.863	246.63	263.781	235.6	254.494	329.817	-0.702844	0.0969255	-7.25139	4.12521e-13	9.28777e-12				Leucine-rich repeat protein kinase family protein;(source:Araport11)
AT1G62780	565.308	670.666	555.41	545.198	424.887	361.997	347.373	298.157	471.124	-0.703569	0.109046	-6.45204	1.10354e-10	1.98354e-09				Located in thylakoid, expressed during early development.
AT5G19120	5237.04	6216.82	5608.14	4775.74	2955.89	3225.23	3336.75	3889.76	4405.67	-0.703951	0.0921329	-7.6406	2.16206e-14	5.33188e-13				Eukaryotic aspartyl protease family protein;(source:Araport11)
AT5G10210	512.094	479.538	454.862	538.178	258.839	300.261	301.349	354.295	399.927	-0.707093	0.102003	-6.93207	4.1473e-12	8.53784e-11				nitric oxide synthase-interacting protein;(source:Araport11)
AT1G62030	187.284	239.197	147.745	198.892	130.64	124.407	87.6651	128.494	155.541	-0.707182	0.172659	-4.09583	4.20654e-05	0.000321268				Cysteine/Histidine-rich C1 domain family protein;(source:Araport11)
AT1G01360	1345.54	1238.33	1249.67	1281.1	802.156	723.993	784.603	828.352	1031.72	-0.707951	0.0636353	-11.1251	9.46639e-29	5.25131e-27		REGULATORY COMPONENT OF ABA RECEPTOR 1 (RCAR1)	REGULATORY COMPONENT OF ABA RECEPTOR 1 (RCAR1);PYRABACTIN RESISTANCE 1-LIKE 9 (PYL9)	Encodes RCAR1 (regulatory components of ABA receptor). Interacts with and regulates the type 2C protein phosphatases (PP2Cs) ABI1 and ABI2. Functions as abscisic acid sensor. The mRNA is cell-to-cell mobile.
AT1G01380	83.6213	98.4254	80.7124	95.9361	73.2563	52.3819	39.4493	53.6432	72.1782	-0.711052	0.200319	-3.54961	0.000385806	0.00232618		ENHANCER OF TRY AND CPC 1 (ETC1)	ENHANCER OF TRY AND CPC 1 (ETC1)	ETC1 is involved in trichome and root hair patterning in Arabidopsis; acts redundantly with TRIPTYCHON and CAPRICE .
AT1G69120	98.8252	141.916	79.3444	148.584	86.6866	71.0898	55.8865	69.861	94.0241	-0.711424	0.22327	-3.18639	0.00144059	0.00735219		APETALA1 (AP1)	(ATAP1);APETALA1 (AP1);AGAMOUS-LIKE 7 (AGL7)	Floral homeotic gene encoding a MADS domain protein homologous to SRF transcription factors. Specifies floral meristem and sepal identity. Required for the transcriptional activation of AGAMOUS. Interacts with LEAFY.Binds to promoter and regulates the expression of flowering time genes SVP, SOC1 and AGL24.
AT1G56220	12100.9	11302.9	11309.3	10535.4	7098.53	6399.95	6635.15	7490.09	9109.03	-0.712653	0.0616935	-11.5515	7.25403e-31	4.43783e-29				Dormancy/auxin associated family protein;(source:Araport11)
AT1G26930	1548.03	1613.72	1578	1651.97	887.622	965.324	991.711	1051.66	1286	-0.712928	0.0616582	-11.5626	6.37599e-31	3.91071e-29				Galactose oxidase/kelch repeat superfamily protein;(source:Araport11)
AT4G12970	114.72	139.627	119.701	94.7661	75.6982	84.1853	62.4614	62.3759	94.1918	-0.713677	0.176026	-4.05439	5.02657e-05	0.000376171		STOMAGEN (STOMAGEN)	STOMAGEN (STOMAGEN);EPIDERMAL PATTERNING FACTOR LIKE-9 (EPFL9); (ATEPFL9)	Encodes a cysteine-rich peptide, a secretory factor that is produced in the mesophyll cells and acts on the epidermis to increase stomatal formation. Its mature form is a 45-aa peptide with three intramolecular disulfide bonds. It is proposed that STOMAGEN increases stomatal number by competing with two negative regulators of stomatal density, EPF1 and EPF2. STOMAGEN has been shown to compete wit…
AT5G47600	104.354	123.604	93.7084	139.224	67.1516	72.9606	50.4074	88.5737	92.498	-0.714299	0.196749	-3.6305	0.000282869	0.0017729				HSP20-like chaperones superfamily protein;(source:Araport11)
AT4G00480	1009.68	1144.48	901.516	1030.73	684.946	658.516	559.961	575.106	820.616	-0.71802	0.0917382	-7.82684	5.00296e-15	1.30406e-13		(ATMYC1)	(ATMYC1); (myc1)	MYC-related protein with a basic helix-loop-helix motif at the C-terminus and a region similar to the maize B/R family at the N-terminus. Important regulator of trichome and root hair initiation.
AT1G20010	18188	18224.7	18128.1	18045.3	10862.7	11264	10768.6	11227.7	14588.6	-0.718097	0.0323888	-22.1711	6.52349e-109	6.74983e-106		TUBULIN BETA-5 CHAIN (TUB5)	TUBULIN BETA-5 CHAIN (TUB5)	beta tubulin
AT4G14270	3606.08	3674.93	3590.33	3266.51	2150.07	2027.93	2002.05	2421.43	2842.42	-0.718359	0.0684009	-10.5022	8.44019e-26	4.06599e-24				Protein containing PAM2 motif which mediates interaction with the PABC domain of polyadenyl binding proteins.
AT5G20640	147.892	114.448	134.065	153.264	78.14	88.8622	83.2818	83.5837	110.442	-0.718986	0.152184	-4.72445	2.30734e-06	2.2541e-05				LURP-one-like protein (DUF567);(source:Araport11)
AT1G15180	530.753	571.096	538.994	522.969	371.165	266.587	342.99	338.077	435.329	-0.719085	0.0996412	-7.21674	5.32483e-13	1.18099e-11				MATE efflux family protein;(source:Araport11)
AT1G80650	528.68	599.708	591.663	558.067	389.479	298.39	346.277	353.047	458.164	-0.719238	0.0930989	-7.72553	1.1139e-14	2.81706e-13		RNASE THREE-LIKE PROTEIN 1 (RTL1)	RNASE THREE-LIKE PROTEIN 1 (RTL1)	RNAse THREE-like protein 1;(source:Araport11)
AT1G15670	2525.92	2339.32	2402.9	2308.32	1531.06	1430.21	1342.37	1516.98	1924.63	-0.720759	0.0586188	-12.2957	9.55386e-35	6.74667e-33		KISS ME DEADLY 2 (KMD2)	KISS ME DEADLY 2 (KMD2);KELCH REPEAT F-BOX 1 (KFB01)	Encodes a member of a family of F-box proteins, called the KISS ME DEADLY (KMD) family, that targets type-B ARR proteins for degradation and is involved in the negative regulation of the cytokinin response. Also named as KFB1, a member of a group of Kelch repeat F-box proteins that negatively regulate phenylpropanoid biosynthesis by targeting the phenypropanoid biosynthesis enzyme phenylalanine a…
AT3G22760	714.582	819.448	676.479	726.54	525.003	417.185	376.96	462.829	589.878	-0.721288	0.102709	-7.02267	2.17667e-12	4.56793e-11		(SOL1)	(SOL1); (TCX3)	CXC domain containing TSO1-like protein 1. The gene is expressed in stamens, pollen mother cells, and immature ovules. Regulates fate transition and cell Divisions in the stomatal lineage.
AT2G18700	2237.04	2176.8	2016.44	1842.67	1235.59	1153.34	1308.4	1324.86	1661.89	-0.722092	0.0740614	-9.74991	1.84626e-22	7.64127e-21		TREHALOSE PHOSPHATASE/SYNTHASE 11 (TPS11)	TREHALOSE PHOSPHATASE/SYNTHASE 11 (ATTPS11);TREHALOSE-6-PHOSPHATE SYNTHASE 11 (TPS11); (ATTPSB);TREHALOSE PHOSPHATASE/SYNTHASE 11 (TPS11)	Encodes an enzyme putatively involved in trehalose biosynthesis. The protein has a trehalose synthase (TPS)-like domain that may or may not be active as well as a trehalose phosphatase (TPP)-like domain.
AT5G28300	1356.6	1707.57	1062.26	1504.56	919.367	838.111	802.136	847.064	1129.71	-0.722796	0.117977	-6.12657	8.97924e-10	1.45267e-08		GT-2LIKE PROTEIN (GT2L)	(ATGT2L);GT-2LIKE PROTEIN (GT2L)	Encodes a Ca(2+)-dependent CaM-binding protein. AtGT2L specifically targets the nucleus and possesses both transcriptional activation and DNA-binding abilities, implicating its function as a nuclear transcription factor.
AT1G79840	671.735	717.59	532.838	651.663	435.875	382.575	345.181	391.72	516.147	-0.724863	0.106364	-6.81491	9.43256e-12	1.87376e-10		GLABRA 2 (GL2)	GLABRA 2 (GL2)	Glabra 2, a homeodomain protein affects epidermal cell identity including trichomes, root hairs, and seed coat. It also down-regulates seed oil content. Expressed in atrichoblasts and required to suppress root hair development. Also expressed abundantly during early seed development. Directly regulated by WER.
AT5G51850	241.189	243.774	174.421	222.291	146.513	143.115	123.827	117.267	176.549	-0.725112	0.143827	-5.04154	4.61791e-07	5.12818e-06		TON1 RECRUITING MOTIF 24 (TRM24)	TON1 RECRUITING MOTIF 24 (TRM24)	hypothetical protein;(source:Araport11)
AT4G11140	178.991	231.185	151.165	228.141	140.408	115.989	124.923	92.3163	157.89	-0.725514	0.171468	-4.23118	2.32468e-05	0.000188109		CYTOKININ RESPONSE FACTOR 1 (CRF1)	CYTOKININ RESPONSE FACTOR 1 (CRF1)	Encodes a member of the ERF (ethylene response factor) subfamily B-5 of ERF/AP2 transcription factor family. The protein contains one AP2 domain. There are 7 members in this subfamily. CRF proteins relocalize to the nucleus in response to cytokinin.
AT1G25450	1215.62	1353.92	872.788	1279.93	771.633	761.409	679.404	637.481	946.523	-0.725548	0.121385	-5.97724	2.26944e-09	3.49341e-08		3-KETOACYL-COA SYNTHASE 5 (KCS5)	3-KETOACYL-COA SYNTHASE 5 (KCS5);ECERIFERUM 60 (CER60)	Encodes KCS5, a member of the 3-ketoacyl-CoA synthase family involved in the biosynthesis of VLCFA (very long chain fatty acids).
AT1G08765	78.0926	76.6802	53.3522	63.1774	34.1863	34.6095	52.5991	42.4156	54.3891	-0.726303	0.229091	-3.17036	0.00152248	0.00770402				novel transcribed region;(source:Araport11)
AT2G37370	108.5	99.5699	113.545	114.655	61.0469	57.0589	73.4195	73.6035	87.6749	-0.726477	0.164829	-4.40747	1.04584e-05	9.00794e-05				centrosomal protein of 135 kDa-like protein;(source:Araport11)
AT3G12685	78.7837	74.3913	69.7683	77.2168	47.6166	40.2218	54.7907	38.673	60.1828	-0.726648	0.196855	-3.69129	0.000223119	0.00143702				Acid phosphatase/vanadium-dependent haloperoxidase-related protein;(source:Araport11)
AT2G24280	1174.15	1177.67	1086.88	1095.08	692.272	649.162	706.8	693.62	909.454	-0.726881	0.0632852	-11.4858	1.5548e-30	9.41504e-29				alpha/beta-Hydrolases superfamily protein;(source:Araport11)
AT3G16690	96.0608	149.927	116.965	127.525	63.4888	75.7667	83.2818	69.861	97.8594	-0.728929	0.179338	-4.06456	4.81227e-05	0.000361955				Nodulin MtN3 family protein;(source:Araport11)
AT5G15310	161.023	176.25	157.321	153.264	129.419	92.6038	81.0902	88.5737	129.943	-0.72929	0.154613	-4.71687	2.39497e-06	2.33301e-05		#N/A	#N/A	#N/A
AT5G02260	886.662	799.992	1000.01	902.033	511.573	536.915	553.386	565.125	719.462	-0.731145	0.0810803	-9.01755	1.92345e-19	6.76135e-18		EXPANSIN A9 (EXPA9)	EXPANSIN A9 (ATEXPA9); (EXP9);EXPANSIN A9 (EXPA9); (ATHEXP ALPHA 1.10); (ATEXP9)	member of Alpha-Expansin Gene Family. Naming convention from the Expansin Working Group (Kende et al, 2004. Plant Mol Bio)
AT3G48200	648.238	632.898	600.555	552.217	428.549	352.643	347.373	338.077	487.569	-0.734453	0.0933556	-7.86726	3.62481e-15	9.60616e-14				transmembrane protein;(source:Araport11)
AT2G07042	97.443	81.2582	75.2403	91.2563	47.6166	64.542	40.5451	53.6432	68.9431	-0.734498	0.198845	-3.69382	0.000220913	0.00142435				other_RNA;(source:Araport11)
AT4G27440	17952.3	18942.3	20581.7	14916.9	11841.9	10134	9844.79	11676.8	14486.3	-0.735208	0.0930612	-7.90026	2.78316e-15	7.45036e-14		PROTOCHLOROPHYLLIDE OXIDOREDUCTASE B (PORB)	PROTOCHLOROPHYLLIDE OXIDOREDUCTASE B (PORB)	light-dependent NADPH:protochlorophyllide oxidoreductase B The mRNA is cell-to-cell mobile.
AT3G26310	102.281	121.315	106.704	118.165	64.7097	85.1207	50.4074	66.1184	89.3527	-0.735862	0.179531	-4.09879	4.1531e-05	0.000317289		CYTOCHROME P450, FAMILY 71, SUBFAMILY B, POLYPEPTIDE 35 (CYP71B35)	CYTOCHROME P450, FAMILY 71, SUBFAMILY B, POLYPEPTIDE 35 (CYP71B35)	putative cytochrome P450
AT5G04190	130.615	135.049	171.685	138.054	109.884	80.4437	81.0902	76.0986	115.365	-0.736564	0.165159	-4.45972	8.20672e-06	7.2405e-05		PHYTOCHROME KINASE SUBSTRATE 4 (PKS4)	PHYTOCHROME KINASE SUBSTRATE 4 (PKS4)	Encodes phytochrome kinase substrate 4, a phytochrome signaling component involved in phototropism. It is phosphorylated in a phot1-dependent manner in vitro. Phosphorylation is transient and regulated by a type 2- protein phosphatase.
AT4G06746	201.106	89.2695	131.329	136.884	92.7913	57.0589	88.7609	99.8014	112.125	-0.738559	0.238174	-3.10092	0.00192921	0.00946819		RELATED TO AP2 9 (RAP2.9)	DREB AND EAR MOTIF PROTEIN 5 (DEAR5);RELATED TO AP2 9 (RAP2.9)	encodes a member of the DREB subfamily A-5 of ERF/AP2 transcription factor family (RAP2.9). The protein contains one AP2 domain. There are 16 members in this subfamily including RAP2.1 and RAP2.10.
AT3G10660	170.007	208.296	154.585	181.343	100.117	113.182	121.635	88.5737	142.217	-0.738697	0.148317	-4.98052	6.34126e-07	6.86576e-06		CALMODULIN-DOMAIN PROTEIN KINASE CDPK ISOFORM 2 (CPK2)	CALMODULIN-DOMAIN PROTEIN KINASE CDPK ISOFORM 2 (CPK2); (ATCPK2)	predicted to encode calcium-dependent protein kinase and is localized to the ER. Protein is myristoylated in a cell-free extract. Changing the proposed myristoylated site, G residue in the amino terminal, to A prevented the meristoylation . The G to A mutation decreased AtCPK2 membrane association by approximately 50%.
AT1G52000	5207.33	7649.71	5868.06	6466.32	4085.26	3757.47	3283.06	3943.4	5032.58	-0.740882	0.10406	-7.11974	1.08133e-12	2.32461e-11				Mannose-binding lectin superfamily protein;(source:Araport11)
AT4G13500	348.998	370.812	411.77	324.077	280.816	199.238	201.63	190.87	291.026	-0.744222	0.130641	-5.69668	1.22161e-08	1.72739e-07				Membrane protein located in chloroplast.
AT1G11450	146.51	193.417	129.961	139.224	107.443	80.4437	89.8567	84.8312	121.461	-0.744426	0.167154	-4.45353	8.44706e-06	7.42056e-05				nodulin MtN21-like transporter family protein
AT5G03553	82.9302	97.2809	68.4003	77.2168	61.0469	35.5449	60.2697	37.4255	65.0144	-0.745243	0.224307	-3.32243	0.000892374	0.00485966				hypothetical protein;(source:Araport11)
AT5G38410	8730.48	9298.91	11788.1	7828.15	5864.17	5565.58	5438.52	5572.66	7510.82	-0.746746	0.09944	-7.50951	5.9348e-14	1.42089e-12		RUBISCO SMALL SUBUNIT 3B (RBCS3B)	RUBISCO SMALL SUBUNIT 3B (RBCS3B);RIBULOSE BISPHOSPHATE CARBOXYLASE SMALL CHAIN 1A (RBCS1A)	Encodes a member of the Rubisco small subunit (RBCS) multigene family: RBCS1A (At1g67090), RBCS1B (At5g38430), RBCS2B (At5g38420), and RBCS3B (At5g38410). Functions to yield sufficient Rubisco content for leaf photosynthetic capacity.
AT4G15990	91.2233	105.292	87.5524	109.975	53.7213	56.1235	56.9823	66.1184	78.3736	-0.74831	0.175926	-4.25355	2.10412e-05	0.000171898				hypothetical protein;(source:Araport11)
AT2G39470	406.358	487.549	488.378	446.922	361.398	238.525	247.654	242.018	364.85	-0.749828	0.131533	-5.70066	1.19342e-08	1.69054e-07		PHOTOSYNTHETIC NDH SUBCOMPLEX L 1 (PnsL1)	PSBP-LIKE PROTEIN 2 (PPL2);PHOTOSYNTHETIC NDH SUBCOMPLEX L 1 (PnsL1)	PsbP-like protein 2;(source:Araport11)
AT3G53800	373.186	321.599	402.194	304.188	251.513	187.078	178.618	222.058	280.054	-0.751075	0.131859	-5.69603	1.22628e-08	1.73296e-07		FES1B (Fes1B)	FES1B (Fes1B)	Encodes one of the Arabidopsis orthologs of the human Hsp70-binding protein 1 (HspBP-1) and yeast Fes1p: Fes1A (AT3G09350), Fes1B (AT3G53800), Fes1C (AT5G02150).
AT3G27860	86.3857	82.4026	69.7683	108.806	63.4888	45.8342	41.6409	54.8908	69.1521	-0.751897	0.208846	-3.60025	0.000317908	0.00196842		PWWP DOMAIN PROTEIN 6 (PDP6)	PWWP DOMAIN PROTEIN 6 (PDP6)	Tudor/PWWP/MBT superfamily protein;(source:Araport11)
AT5G25490	288.874	319.31	307.801	263.239	142.85	204.851	179.713	169.662	234.538	-0.752556	0.122327	-6.15198	7.65195e-10	1.24812e-08				Ran BP2/NZF zinc finger-like superfamily protein;(source:Araport11)
AT4G15490	202.488	274.675	215.461	242.18	170.931	113.182	130.402	139.722	186.13	-0.753102	0.148077	-5.08589	3.65903e-07	4.1269e-06		(UGT84A3)	(UGT84A3)	Encodes a protein that might have sinapic acid:UDP-glucose glucosyltransferase activity.
AT1G78260	888.736	929.319	822.172	822.476	515.236	535.044	495.308	505.245	689.192	-0.753575	0.0716145	-10.5227	6.79223e-26	3.2854e-24				RNA-binding (RRM/RBD/RNP motifs) family protein;(source:Araport11)
AT1G25460	74.6372	99.5699	64.9803	85.4065	51.2794	44.8988	54.7907	38.673	64.2795	-0.757957	0.209353	-3.62047	0.000294067	0.00183584				NAD(P)-binding Rossmann-fold superfamily protein;(source:Araport11)
AT4G19700	2173.46	1835.75	2318.77	2218.23	1383.32	1186.08	1207.59	1273.72	1699.61	-0.761152	0.080051	-9.50834	1.93735e-21	7.6333e-20		(RING)	(RING);BOTRYTIS SUSCEPTIBLE1 INTERACTOR (BOI);IAP-LIKE PROTEIN (ILP); (ATILP)	Encodes BOI (Botrytis Susceptible 1 Interactor). Has E3 ubiquitin ligase activity. Interacts with and ubiquitinates BOS1 (Botrytis Susceptible 1). It prevents caspase activation and attenuates cell death.
AT4G14130	431.928	468.093	533.522	473.831	224.653	304.938	314.498	278.196	378.707	-0.762065	0.112709	-6.76133	1.36733e-11	2.68038e-10		XYLOGLUCAN ENDOTRANSGLUCOSYLASE/HYDROLASE 15 (XTH15)	XYLOGLUCAN ENDOTRANSGLYCOSYLASE 7 (XTR7);XYLOGLUCAN ENDOTRANSGLUCOSYLASE/HYDROLASE 15 (XTH15)	xyloglucan endotransglycosylase-related protein (XTR7)
AT1G74456	131.997	94.9919	108.072	116.995	74.4772	49.5758	76.707	68.6135	90.1788	-0.762074	0.18438	-4.13316	3.57807e-05	0.000277636				snoRNA;(source:Araport11)
AT5G40100	210.09	178.539	200.413	218.781	113.547	112.247	135.881	114.772	160.534	-0.763324	0.128364	-5.94654	2.7387e-09	4.17258e-08				Disease resistance protein (TIR-NBS-LRR class) family;(source:Araport11)
AT3G55330	785.764	780.536	811.912	714.841	528.666	448.988	399.972	445.364	614.505	-0.76676	0.0880597	-8.70727	3.1128e-18	1.0303e-16		PSBP-LIKE PROTEIN 1 (PPL1)	PSBP-LIKE PROTEIN 1 (PPL1)	Facilitates the assembly of the photosystem II supercomplexes and optimizes plant pitness under fluctuating light.
AT3G02150	79.4748	97.2809	57.4563	101.786	64.7097	42.0926	51.5032	37.4255	66.4661	-0.767408	0.238274	-3.22069	0.00127882	0.00663181		PLASTID TRANSCRIPTION FACTOR 1 (PTF1)	PLASTID TRANSCRIPTION FACTOR 1 (PTF1); (TFPD); (A-PTF-1); (BHLHB1)	a chloroplast trans-acting factor of the psbD light-responsive promoter.TCP gene involved in heterochronic control of leaf differentiation.
AT4G23990	391.154	503.572	368.678	412.993	262.502	256.297	253.133	205.84	331.771	-0.769662	0.119423	-6.44483	1.15733e-10	2.07449e-09		CELLULOSE SYNTHASE LIKE G3 (CSLG3)	ARABIDOPSIS THALIANA CELLULOSE SYNTHASE-LIKE G3 (ATCSLG3);CELLULOSE SYNTHASE LIKE G3 (CSLG3)	encodes a protein similar to cellulose synthase
AT1G61840	264.686	216.307	208.621	243.35	115.989	140.309	144.647	145.96	184.984	-0.7699	0.129925	-5.92574	3.10887e-09	4.71241e-08				Cysteine/Histidine-rich C1 domain family protein;(source:Araport11)
AT3G23480	108.5	119.026	128.593	98.276	84.2447	51.4466	62.4614	71.1085	90.457	-0.771922	0.18194	-4.24273	2.20819e-05	0.000179537				Cyclopropane-fatty-acyl-phospholipid synthase;(source:Araport11)
AT5G36910	98.8252	97.2809	121.753	101.786	68.3725	60.8005	60.2697	57.3858	83.3091	-0.773711	0.170862	-4.52828	5.94663e-06	5.38295e-05		THIONIN 2.2 (THI2.2)	THIONIN 2.2 (THI2.2)	Encodes a thionin that is expressed at a low basal level in seedlings and shows circadian variation. Predicted to encode a PR (pathogenesis-related) protein. Belongs to the plant thionin (PR-13) family with the following members: At1g66100, At5g36910, At1g72260, At2g15010, At1g12663, At1g12660.
AT3G08885	104.354	67.5244	112.861	90.0863	68.3725	60.8005	39.4493	52.3957	74.4804	-0.776248	0.218646	-3.55025	0.000384863	0.00232225				pseudogene of ferretin 1;(source:Araport11)
AT4G15390	248.1	251.786	281.125	243.35	133.082	108.505	219.163	138.474	202.948	-0.77679	0.176151	-4.4098	1.03465e-05	8.92119e-05				HXXXD-type acyl-transferase family protein;(source:Araport11)
AT5G21940	6166.55	6819.96	5896.79	5716.39	3441.82	3522.69	3532.9	3856.08	4869.15	-0.777224	0.0638098	-12.1803	3.95727e-34	2.73765e-32				hybrid signal transduction histidine kinase M-like protein;(source:Araport11)
AT1G02650	94.6787	115.593	116.965	106.466	62.2679	56.1235	59.1739	76.0986	85.9207	-0.779036	0.172104	-4.52655	5.99557e-06	5.42313e-05				Tetratricopeptide repeat (TPR)-like superfamily protein;(source:Araport11)
AT1G74650	65.6531	82.4026	68.4003	86.5764	42.7328	43.028	46.0242	42.4156	59.6541	-0.781584	0.200244	-3.90315	9.49474e-05	0.000667324		#N/A	#N/A	#N/A
AT4G04630	1603.32	1665.22	1712.74	1676.54	1036.58	1063.54	849.256	919.42	1315.83	-0.781999	0.0738816	-10.5845	3.51674e-26	1.71851e-24				senescence regulator (Protein of unknown function, DUF584);(source:Araport11)
AT4G36260	826.538	802.281	751.719	887.994	483.492	480.791	458.05	474.057	645.615	-0.782252	0.0748249	-10.4544	1.39827e-25	6.68194e-24		STYLISH 2 (STY2)	STYLISH 2 (STY2);SHI RELATED SEQUENCE 2 (SRS2)	A member of SHI gene family. Arabidopsis thaliana has ten members that encode proteins with a RING finger-like zinc finger motif. Despite being highly divergent in sequence, many of the SHI-related genes are partially redundant in function and synergistically promote gynoecium, stamen and leaf development in Arabidopsis. Encodes protein with a single zinc finger motif and a members of a small gen…
AT5G19340	377.333	449.781	374.834	368.535	233.199	220.752	219.163	235.781	309.922	-0.78688	0.0999135	-7.87561	3.39072e-15	9.01592e-14				hypothetical protein;(source:Araport11)
AT1G70720	176.918	260.942	240.769	276.109	123.315	159.017	119.444	147.207	187.965	-0.787427	0.158832	-4.95761	7.13664e-07	7.66416e-06				Plant invertase/pectin methylesterase inhibitor superfamily protein;(source:Araport11)
AT5G25160	2263.3	2136.75	2562.28	2097.72	1336.93	1405.89	1251.42	1257.5	1788.97	-0.787879	0.0743227	-10.6008	2.95488e-26	1.4499e-24		ZINC FINGER PROTEIN 3 (ZFP3)	ZINC FINGER PROTEIN 3 (ZFP3)	Encodes a zinc finger protein containing only a single zinc finger.
AT3G20680	509.33	513.872	586.875	510.099	332.095	342.353	269.57	283.186	418.423	-0.789031	0.0994594	-7.93319	2.13579e-15	5.79561e-14				plant/protein (DUF1995);(source:Araport11)
AT5G20250	7088.46	8429.1	6604.73	6345.82	3920.43	4262.58	4439.14	3782.47	5609.09	-0.79473	0.0866268	-9.17418	4.55026e-20	1.6457e-18		DARK INDUCIBLE 10 (DIN10)	DARK INDUCIBLE 10 (DIN10);RAFFINOSE SYNTHASE 6 (RS6)	encodes a member of glycosyl hydrolase family 36. Expression is induced within 3 hours of dark treatment, in senescing leaves and treatment with exogenous photosynthesis inhibitor. Induction of gene expression was suppressed in excised leaves supplied with sugar. The authors suggest that the gene's expression pattern is responding to the level of sugar in the cell. The mRNA is cell-to-cell mobile.
AT3G46490	120.94	139.627	99.8644	124.015	95.2332	64.542	50.4074	68.6135	95.4053	-0.796526	0.194869	-4.08749	4.36062e-05	0.000331865				2-oxoglutarate (2OG) and Fe(II)-dependent oxygenase superfamily protein;(source:Araport11)
AT1G66370	180.373	399.424	283.861	348.646	190.466	166.5	167.659	169.662	238.324	-0.79749	0.194474	-4.10076	4.11802e-05	0.000314811		MYB DOMAIN PROTEIN 113 (MYB113)	MYB DOMAIN PROTEIN 113 (AtMYB113);MYB DOMAIN PROTEIN 113 (MYB113)	Encodes a member of the MYB family of transcription factors. Involved in regulation of anthocyanin biosynthesis. Affects the expression of enzymes involved in later steps of anthocyanin biosynthesis.
AT2G42170	73.255	58.3685	56.7723	66.6873	42.7328	20.5786	41.6409	43.6631	50.4623	-0.798995	0.24821	-3.21902	0.00128628	0.00666467				Actin family protein;(source:Araport11)
AT5G19097	369.731	495.56	432.29	400.124	258.839	222.623	257.516	234.533	333.902	-0.800349	0.110956	-7.2132	5.46526e-13	1.20988e-11				transposable_element_gene;(source:Araport11);copia-like retrotransposon family, has a 1.4e-284 P-value blast match to GB:CAA72989 open reading frame 1 (Ty1_Copia-element) (Brassica oleracea);(source:TAIR10)
AT1G27045	109.191	70.9578	109.44	73.707	59.826	44.8988	53.6949	53.6432	71.92	-0.802417	0.212441	-3.77712	0.000158652	0.00106205				Encodes ATHB54, a member of the homeodomain leucine zipper (HD-Zip) family protein. Please note that this locus was split from AT1G27050 in the TAIR10 genome release (2010). Affymetrix ATH1 Probe Set linked to symbol ATHB54 is in fact directed against the product of the AT1G27050 locus (the mRNA coding for the RNA-recognition-motif protein).
AT1G70290	1751.21	1918.15	1530.8	1492.86	1032.91	855.884	968.699	978.054	1316.07	-0.80419	0.089831	-8.95225	3.48306e-19	1.21007e-17		TREHALOSE-6-PHOSPHATASE SYNTHASE S8 (TPS8)	(ATTPS8); (ATTPSC);TREHALOSE-6-PHOSPHATASE SYNTHASE S8 (TPS8)	Encodes an enzyme putatively involved in trehalose biosynthesis. Though the protein has both trehalose-6-phosphate synthase (TPS)-like and trehalose-6-phosphate phosphatase (TPP)-like domains, neither activity has been detected in enzymatic assays nor has the protein been able to complement yeast TPS or TPP mutants.
AT2G21560	1198.34	960.22	1114.24	1038.92	675.179	562.171	610.368	627.501	848.367	-0.806358	0.0854923	-9.43195	4.02546e-21	1.54762e-19				nucleolar-like protein;(source:Araport11)
AT1G29920	16000.7	17594.1	23343.7	15356.8	12401.1	8696.34	9997.11	10245.9	14204.5	-0.806459	0.180381	-4.47086	7.79055e-06	6.89987e-05		CHLOROPHYLL A/B-BINDING PROTEIN 2 (CAB2)	CHLOROPHYLL A/B-BINDING PROTEIN 2 (CAB2); (AB165);LIGHT HARVESTING CHLOROPHYLL A/B-BINDING PROTEIN 1.1 (LHCB1.1)	Encodes lhcb1.1 a component of the LHCIIb light harvesting complex associated with photosystem II.
AT1G14580	247.409	360.512	330.373	292.488	205.118	187.078	156.701	152.197	241.484	-0.80733	0.141805	-5.69325	1.24646e-08	1.75626e-07				C2H2-like zinc finger protein;(source:Araport11)
AT1G16390	67.7264	123.604	110.124	92.4262	67.1516	53.3173	47.12	56.1383	77.201	-0.812393	0.21835	-3.72061	0.000198744	0.00129794		ORGANIC CATION/CARNITINE TRANSPORTER 3 (OCT3)	ORGANIC CATION/CARNITINE TRANSPORTER 3 (ATOCT3);ORGANIC CATION/CARNITINE TRANSPORTER 3 (OCT3)	organic cation/carnitine transporter 3;(source:Araport11)
AT3G29300	61.5066	101.859	64.2963	83.0666	45.1747	37.4157	42.7367	49.9007	60.7445	-0.814047	0.225698	-3.6068	0.000309999	0.00192319				transmembrane protein;(source:Araport11)
AT3G58070	71.1818	91.5585	69.0843	59.6675	37.8491	41.1572	46.0242	39.9206	57.0554	-0.814662	0.210844	-3.86381	0.000111631	0.000773392		GLABROUS INFLORESCENCE STEMS (GIS)	GLABROUS INFLORESCENCE STEMS (GIS)	Putative transcription factor, contains C2H2 domain, regulates aspects of shoot maturation in Arabidopsis thaliana. GIS loss-of-function mutations affect the epidermal differentiation of inflorescence organs, causing a premature decrease in trichome production on successive leaves, stem internodes, and branches. Overexpression has the opposite effect on trichome initiation and causes other hetero…
AT5G51910	248.791	234.619	205.885	217.611	153.838	124.407	120.539	117.267	177.87	-0.816231	0.129047	-6.32509	2.5309e-10	4.37721e-09		TCP DOMAIN PROTEIN 19 (TCP19)	TCP DOMAIN PROTEIN 19 (TCP19)	TCP family transcription factor;(source:Araport11)
AT3G62930	825.156	967.087	1036.95	926.602	546.98	531.303	475.583	580.096	736.219	-0.816607	0.0894356	-9.13067	6.80796e-20	2.43267e-18		(GRXS6)	(ROXY17); (GRXS6)	Encodes a member of the CC-type glutaredoxin (ROXY) family that has been shown to interact with the transcription factor TGA2 and suppress ORA59 promoter activity.
AT5G28770	3097.44	3047.75	2974.73	2683.87	1794.78	1462.95	1640.43	1812.64	2314.33	-0.81692	0.0758075	-10.7762	4.45729e-27	2.29599e-25		(BZO2H3)	(BZIP63); (BZO2H3)	BASIC LEUCINE ZIPPER protein which regulates the circadian oscillator gene PSEUDO RESPONSE REGULATOR7 (PRR7) to change the circadian phase in response to sugars. It upregulates PRR7 in response to low energy. bZIP63 and PRR7 are required for correct oscillator phase under light/dark cycles. bZIP protein BZO2H3 mRNA, partial cds
AT4G33660	177.609	233.474	246.925	191.872	134.303	101.958	136.977	109.782	166.612	-0.818636	0.153506	-5.33292	9.66462e-08	1.19978e-06		CYSTEINE-RICH TRANSMEMBRANE MODULE 11 (ATHCYSTM11)	CYSTEINE-RICH TRANSMEMBRANE MODULE 11 (ATHCYSTM11)	cysteine-rich TM module stress tolerance protein;(source:Araport11)
AT3G21670	167.934	284.976	205.201	184.852	115.989	122.536	106.294	130.989	164.846	-0.818791	0.169408	-4.83323	1.34332e-06	1.36675e-05		NRT1/ PTR FAMILY 6.4 (NPF6.4)	NRT1/ PTR FAMILY 6.4 (NPF6.4); (ATNPF6.4)	Major facilitator superfamily protein;(source:Araport11)
AT1G70850	2064.27	1810.57	1493.86	1738.55	706.923	841.853	1526.47	951.856	1391.79	-0.819447	0.260145	-3.14996	0.00163293	0.0081863		MLP-LIKE PROTEIN 34 (MLP34)	MLP-LIKE PROTEIN 34 (MLP34)	MLP-like protein 34;(source:Araport11)
AT3G09580	402.212	428.036	427.502	352.156	249.071	217.011	210.396	239.523	315.738	-0.820419	0.102253	-8.02343	1.02828e-15	2.86547e-14				Oxidoreductase located in chloroplast.
AT4G37540	3759.5	3711.55	3904.97	3377.65	2200.13	2141.11	1939.59	2073.37	2888.49	-0.821651	0.060783	-13.5178	1.22836e-41	1.19012e-39		LOB DOMAIN-CONTAINING PROTEIN 39 (LBD39)	LOB DOMAIN-CONTAINING PROTEIN 39 (LBD39)	LOB domain-containing protein 39;(source:Araport11)
AT3G26460	607.464	553.929	556.778	610.715	222.211	353.578	430.655	308.137	455.433	-0.821873	0.147389	-5.57621	2.45816e-08	3.32382e-07				Polyketide cyclase/dehydrase and lipid transport superfamily protein;(source:Araport11)
AT3G61898	106.427	92.703	79.3444	97.106	70.8144	47.705	48.2158	46.1581	73.5592	-0.82374	0.197	-4.18142	2.89698e-05	0.000230345				transmembrane protein;(source:Araport11)
AT1G54040	95.3698	208.296	123.121	115.825	100.117	83.2499	64.653	56.1383	105.846	-0.825425	0.247622	-3.3334	0.00085791	0.0047021		EPITHIOSPECIFIER PROTEIN (ESP)	EPITHIOSPECIFIER PROTEIN (ESP); (TASTY)	Epithiospecifier protein, interacts with WRKY53. Involved in pathogen resistance and leaf senescence.
AT3G13760	205.252	164.805	178.525	173.153	72.0354	95.41	129.306	111.029	141.189	-0.82729	0.164553	-5.02751	4.96895e-07	5.4975e-06				Cysteine/Histidine-rich C1 domain family protein;(source:Araport11)
AT4G15440	851.417	1549.63	1318.76	1278.76	732.563	730.541	660.776	687.382	976.228	-0.828228	0.137736	-6.01314	1.81961e-09	2.83026e-08		HYDROPEROXIDE LYASE 1 (HPL1)	(CYP74B2);HYDROPEROXIDE LYASE 1 (HPL1)	Encodes a hydroperoxide lyase. Also a member of the CYP74B cytochrome p450 family. In the ecotype Columbia (Col) the gene contains a 10-nucleotide deletion in its first exon that causes it to code for a truncated protein that results in a non-functional hydroperoxide lyase.
AT1G72645	244.644	264.375	249.661	239.84	152.617	139.373	132.593	137.227	195.041	-0.830047	0.111359	-7.45382	9.06763e-14	2.14291e-12				transmembrane protein;(source:Araport11)
AT5G06690	201.797	212.873	234.613	159.113	125.757	96.3454	105.198	130.989	158.336	-0.833181	0.154207	-5.403	6.55361e-08	8.33134e-07		WCRKC THIOREDOXIN 1 (WCRKC1)	TRX-LIKE 2.1 (TrxL2.1);WCRKC THIOREDOXIN 1 (WCRKC1)	Encodes a thioredoxin (WCRKC1) localized in chloroplast stroma. Contains a WCRKC motif. Functions in redox cascade with 2CPA and 2CPB via the ferredoxin-thioredoxin reductase (FTR)/thioredoxin (Trx) pathway to mediate the light-responsive reductive control of target proteins. Oxidizes redox-regulated proteins.
AT1G53160	222.529	219.74	168.949	200.062	131.861	124.407	82.186	116.019	158.219	-0.834029	0.158008	-5.2784	1.30316e-07	1.58713e-06		SQUAMOSA PROMOTER BINDING PROTEIN-LIKE 4 (SPL4)	SQUAMOSA PROMOTER BINDING PROTEIN-LIKE 4 (SPL4);FLORAL TRANSITION AT THE MERISTEM6 (FTM6)	Encodes a member of the SPL (squamosa-promoter binding protein-like)gene family, a novel gene family encoding DNA binding proteins and putative transcription factors. Contains the SBP-box, which encodes the SBP-domain, required and sufficient for interaction with DNA. It is involved in regulation of flowering and vegetative phase change. Its temporal expression is regulated by the microRNA miR156…
AT3G24140	305.46	405.146	244.189	284.298	212.443	151.533	163.276	163.425	241.221	-0.841248	0.160555	-5.23963	1.60897e-07	1.9315e-06		FAMA (FMA)	FAMA (FMA)	Encodes a basic helix-loop-helix transcription factor whose activity is required to promote differentiation of stomatal guard cells and to halt proliferative divisions in their immediate precursors. It fulfills its role through recruitment of the Arabidopsis Retinoblastoma homologue, RETINOBLASTOMA-RELATED (RBR). Both transcript and protein are expressed in and are required for halting divisions …
AT1G21100	278.507	209.44	173.737	167.303	114.768	110.376	131.498	107.286	161.614	-0.842649	0.174087	-4.84039	1.29581e-06	1.32068e-05		INDOLE GLUCOSINOLATE O-METHYLTRANSFERASE 1 (IGMT1)	INDOLE GLUCOSINOLATE O-METHYLTRANSFERASE 1 (IGMT1)	O-methyltransferase family protein;(source:Araport11)
AT5G28640	6335.87	6834.84	5663.55	6043.97	3869.15	3506.78	3041.98	3434.42	4841.32	-0.844631	0.0779253	-10.839	2.24938e-27	1.16371e-25		ANGUSTIFOLIA 3 (AN3)	ANGUSTIFOLIA 3 (AN3);GRF1-INTERACTING FACTOR (GIF);GRF1-INTERACTING FACTOR 1 (GIF1);ARABIDOPSIS GRF1-INTERACTING FACTOR 1 (ATGIF1)	Encodes a protein with similarity to mammalian transcriptional coactivator that is involved in cell proliferation during leaf and flower development. Loss of function mutations have narrow, pointed leaves and narrow floral organs. AN3 interacts with members of the growth regulating factor (GRF) family of transcription factors.
AT5G05890	1095.37	984.254	1097.14	1017.86	514.015	588.361	625.71	610.036	816.593	-0.845097	0.0761868	-11.0924	1.36524e-28	7.48617e-27		UDP-GLUCOSYL TRANSFERASE 76C5 (UGT76C5)	UDP-GLUCOSYL TRANSFERASE 76C5 (UGT76C5)	Encodes a nicotinate-N-glycosyltransferase.
AT4G12690	73.255	104.148	75.9243	71.3671	29.3025	49.5758	47.12	52.3957	62.886	-0.850727	0.22112	-3.84735	0.000119403	0.000821973				DUF868 family protein (DUF868);(source:Araport11)
AT5G39610	239.115	215.162	246.925	241.01	148.954	105.699	135.881	135.979	183.591	-0.851404	0.127331	-6.68655	2.28499e-11	4.38181e-10		NAC DOMAIN CONTAINING PROTEIN 6 (NAC6)	NAC DOMAIN CONTAINING PROTEIN 2 (ATNAC2);ORESARA 1 (ORE1);ARABIDOPSIS NAC DOMAIN CONTAINING PROTEIN 92 (ANAC092);NAC DOMAIN CONTAINING PROTEIN 6 (ATNAC6);NAC DOMAIN CONTAINING PROTEIN 2 (NAC2);NAC DOMAIN CONTAINING PROTEIN 6 (NAC6)	Encodes a NAC-domain transcription factor. Positively regulates aging-induced cell death and senescence in leaves. This gene is upregulated in response to salt stress in wildtype as well as NTHK1 transgenic lines although in the latter case the induction was drastically reduced. It was also upregulated by ABA, ACC and NAA treatment, although in the latter two cases, the induction occurred relativ…
AT5G57123	225.985	321.599	173.053	246.86	155.059	187.078	84.3776	106.039	187.506	-0.852401	0.229657	-3.71162	0.000205935	0.00133829				hypothetical protein;(source:Araport11)
AT1G23090	632.343	547.062	532.838	420.013	304.014	316.162	270.666	293.167	414.533	-0.852668	0.119265	-7.14936	8.71824e-13	1.89256e-11		(SULTR3;3)	(SULTR3;3);SULFATE TRANSPORTER 91 (AST91)	Encodes AST91 mRNA for sulfate transporter.
AT4G25990	229.44	249.497	173.053	225.801	134.303	114.118	120.539	113.524	170.034	-0.857903	0.143538	-5.97686	2.27483e-09	3.49945e-08		CIA2-LIKE (CIL)	CIA2-LIKE (CIL)	chloroplast import apparatus CIA2-like. CIA2 is a transcription factor which upregulates chloroplast translocon genes
AT1G78820	621.977	764.513	632.019	636.454	369.944	375.092	355.044	351.8	513.355	-0.865777	0.0885111	-9.78157	1.35104e-22	5.62097e-21				D-mannose binding lectin protein with Apple-like carbohydrate-binding domain-containing protein;(source:Araport11)
AT4G14990	2433.31	2379.38	2363.91	2218.23	1273.44	1192.62	1314.98	1358.55	1816.8	-0.872884	0.0576457	-15.1422	8.52772e-52	1.19378e-49		PAT1 HOMOLOG 2 (PAT1H2)	PAT1 HOMOLOG 2 (PAT1H2); (ATPAT1H2); (PATH2)	Topoisomerase II-associated protein PAT1;(source:Araport11)
AT4G32860	138.217	124.748	126.541	115.825	47.6166	86.9914	71.2279	68.6135	97.4726	-0.873124	0.177403	-4.92169	8.57998e-07	9.09921e-06				Avr9/Cf-9 rapidly elicited protein;(source:Araport11)
AT3G18010	131.306	132.76	115.597	138.054	79.361	73.896	56.9823	71.1085	99.8831	-0.875096	0.159901	-5.47273	4.43149e-08	5.77549e-07		WUSCHEL RELATED HOMEOBOX 1 (WOX1)	WUSCHEL RELATED HOMEOBOX 1 (WOX1)	Encodes a WUSCHEL-related homeobox gene family member with 65 amino acids in its homeodomain. Proteins in this family contain a sequence of eight residues (TLPLFPMH) downstream of the homeodomain called the WUS box. Its mRNA is expressed in the initiating vascular primordium of the cotyledons during heart and torpedo stages.
AT2G41340	89.15	121.315	112.861	118.165	95.2332	40.2218	53.6949	51.1482	85.2236	-0.883243	0.234546	-3.76576	0.000166043	0.00110686		RNA POLYMERASE II FIFTH LARGEST SUBUNIT, D (RPB5D)	RNA POLYMERASE II FIFTH LARGEST SUBUNIT, D (RPB5D)	NRPE5-like protein of unknown function; homologous to budding yeast RPB5
AT5G04770	496.199	447.492	510.266	453.941	235.641	259.104	268.474	274.454	368.196	-0.883925	0.0914423	-9.66648	4.18546e-22	1.69975e-20		CATIONIC AMINO ACID TRANSPORTER 6 (CAT6)	ARABIDOPSIS THALIANA CATIONIC AMINO ACID TRANSPORTER 6 (ATCAT6);CATIONIC AMINO ACID TRANSPORTER 6 (CAT6)	Encodes a member of the cationic amino acid transporter (CAT) subfamily of amino acid polyamine choline transporters. Does not mediate efficient uptake of basic amino acids in yeast or Xenopus systems but can transport neutral and acidic amino acid analogs. Expressed in sink tissues. Induced during infestation of roots by the plant parasitic root-knot nematode, Meloidogyne incognita. Localized in…
AT3G27920	348.998	449.781	257.185	368.535	256.397	186.143	159.989	167.167	274.274	-0.884729	0.176381	-5.01601	5.2756e-07	5.79634e-06		GLABRA 1 (GL1)	GLABRA 1 (GL1);MYB DOMAIN PROTEIN 0 (ATMYB0); (ATGL1);MYB DOMAIN PROTEIN 0 (MYB0);MALAMBRUNO3 (MAU3)	Encodes GL1, a Myb-like protein that is required for induction of trichome development. Interacts with JAZ and DELLA proteins to regulate trichome initiation. Natural hyperfunctional alleles producing trichome development in fruits and pedicels have been found.
AT2G25980	64.2709	75.5358	59.5083	134.544	46.3957	31.8033	55.8865	44.9106	64.1069	-0.88868	0.281898	-3.15249	0.00161885	0.00812431				Mannose-binding lectin superfamily protein;(source:Araport11)
AT1G08630	116.102	141.916	86.8684	115.825	85.4657	53.3173	58.0781	51.1482	88.5901	-0.889626	0.209235	-4.2518	2.12055e-05	0.000173121		THREONINE ALDOLASE 1 (THA1)	THREONINE ALDOLASE 1 (THA1)	Encodes a threonine aldolase, involved in threonine degradation to glycine. Primarily expressed in seeds and seedlings.
AT4G38860	301.313	300.999	198.361	225.801	161.164	118.795	143.552	130.989	197.622	-0.890468	0.161782	-5.50411	3.7103e-08	4.87832e-07		SMALL AUXIN UPREGULATED RNA 16 (SAUR16)	SMALL AUXIN UPREGULATED RNA 16 (SAUR16)	SAUR-like auxin-responsive protein family;(source:Araport11)
AT5G56490	156.876	227.752	163.477	180.173	112.326	98.2161	93.1442	86.0787	139.755	-0.891356	0.158065	-5.63916	1.70878e-08	2.35469e-07		L -GULONO-1,4-LACTONE ( L -GULL) OXIDASE 4 (GULLO4)	(ATGULLO4);L -GULONO-1,4-LACTONE ( L -GULL) OXIDASE 4 (GULLO4)	D-arabinono-1,4-lactone oxidase family protein;(source:Araport11)
AT3G19800	284.727	282.687	389.198	284.298	201.455	121.601	164.372	185.88	239.277	-0.893181	0.160776	-5.55544	2.76913e-08	3.70849e-07		DOMAIN OF UNKNOWN FUNCTION 177 B (DUF177B)	DOMAIN OF UNKNOWN FUNCTION 177 B (DUF177B)	Encodes the DUF177B version of the two DUF177 proteins in Arabidopsis. This version differs from DUF177A in containing a 23 aa insertion compared to the DUF177A sequence.
AT1G55370	201.106	191.128	174.421	200.062	119.652	95.41	104.102	93.5638	147.431	-0.894129	0.133582	-6.69349	2.17907e-11	4.19559e-10		NDH-DEPENDENT CYCLIC ELECTRON FLOW 5 (NDF5)	NDH-DEPENDENT CYCLIC ELECTRON FLOW 5 (NDF5)	NDH-dependent cyclic electron flow 5;(source:Araport11)
AT5G58260	87.7678	72.1023	91.6564	88.9163	52.5003	46.7696	48.2158	36.178	65.5133	-0.894307	0.193683	-4.61737	3.88632e-06	3.63691e-05		NADH DEHYDROGENASE-LIKE COMPLEX N (NdhN)	NADH DEHYDROGENASE-LIKE COMPLEX N (NdhN)	Encodes subunit NDH-N of NAD(P)H:plastoquinone dehydrogenase complex (Ndh complex) present in the thylakoid membrane of chloroplasts. This subunit is thought to be required for Ndh complex assembly.
AT4G36110	173.462	219.74	164.845	174.323	119.652	92.6038	77.8028	101.049	140.435	-0.904035	0.157167	-5.75208	8.81501e-09	1.26832e-07		SMALL AUXIN UPREGULATED RNA 9 (SAUR9)	SMALL AUXIN UPREGULATED RNA 9 (SAUR9)	SAUR-like auxin-responsive protein family;(source:Araport11)
AT1G26945	552.868	756.502	781.131	632.944	393.142	363.867	359.427	338.077	522.245	-0.90414	0.113986	-7.93202	2.1561e-15	5.84407e-14		KIDARI (KDR)	KIDARI (KDR);PACLOBUTRAZOL RESISTANCE 6 (PRE6)	Encodes a basic helix-loop-helix (bHLH) protein involved in blue/far-red light signaling. Physically interacts with HFR1 and negatively regulates its activity.
AT1G36060	1001.38	690.122	770.187	876.294	398.026	366.674	524.895	495.264	640.356	-0.906113	0.132319	-6.84796	7.49103e-12	1.50313e-10		TRANSLUCENT GREEN (TG)	TRANSLUCENT GREEN (TG); (WIND3); (ERF55)	Encodes a member of the DREB subfamily A-6 of ERF/AP2 transcription factor family. The protein contains one AP2 domain. There are 8 members in this subfamily including RAP2.4.Overexpression results in increased drought tolerance and vitrified leaves. Binds to DRE/GCC promoter elements and activates expression of aquaporin genes AtTIP1;1, AtTIP2;3, and AtPIP2;2.Involved in light induced suppressio…
AT2G23010	184.52	273.531	241.453	154.434	142.85	116.924	105.198	89.8213	163.591	-0.908838	0.19037	-4.77406	1.8055e-06	1.79251e-05		SERINE CARBOXYPEPTIDASE-LIKE 9 (SCPL9)	SERINE CARBOXYPEPTIDASE-LIKE 9 (SCPL9)	serine carboxypeptidase-like 9;(source:Araport11)
AT1G47603	71.8729	84.6916	71.1363	93.5962	30.5235	35.5449	53.6949	49.9007	61.3701	-0.912268	0.219604	-4.15416	3.2649e-05	0.000256514		PURINE PERMEASE 19 (PUP19)	PURINE PERMEASE 19 (ATPUP19);PURINE PERMEASE 19 (PUP19)	Member of a family of proteins related to PUP1, a purine transporter. May be involved in the transport of purine and purine derivatives such as cytokinins, across the plasma membrane.
AT1G20390	91.2233	66.3799	99.1804	74.8769	41.5119	45.8342	50.4074	39.9206	63.6668	-0.91303	0.207065	-4.40939	1.03662e-05	8.93501e-05				transposable_element_gene;(source:Araport11);gypsy-like retrotransposon family, has a 1.5e-251 P-value blast match to GB:AAD19359 polyprotein (gypsy_Ty3-element) (Sorghum bicolor);(source:TAIR10)
AT1G74880	377.333	320.455	346.106	358.005	230.757	142.18	187.384	185.88	268.512	-0.919202	0.130431	-7.04741	1.82285e-12	3.84576e-11		NADH DEHYDROGENASE-LIKE COMPLEX ) (NdhO)	NADH DEHYDROGENASE-LIKE COMPLEX ) (NdhO);NAD(P)H:PLASTOQUINONE DEHYDROGENASE COMPLEX SUBUNIT O (NDH-O)	Encodes subunit NDH-O of NAD(P)H:plastoquinone dehydrogenase complex (Ndh complex) present in the thylakoid membrane of chloroplasts. This subunit is thought to be required for Ndh complex assembly.
[truncated: 138 more rows]
