# Supplementary material for: Strigolactones optimise plant water usage by modulating vessel formation
Source: Nat Commun. 2025 Apr 28;16:3854. doi: 10.1038/s41467-025-59072-y (PMC12037892; doi:10.1038/s41467-025-59072-y)
Supplement: Supplementary file 7 — Supplementary Data 5 [file 41467_2025_59072_MOESM7_ESM.xlsx]

## Sheet: Sheet1
Primers		5' to 3' sequence
Oligos for cloning construction	SMXL6 promoter	AACAGGTCTCAACCT CTTCTGAAACTTAGGGTTTTTCG AACAGGTCTCATGTT CGCCGGCAAAAAAAAAGTC
	SMXL6 terminator	AACAGGTCTCACTGC CATGCATATATATAAATGAGGTAATAAT AACAGGTCTCATAGT CATTCAAAACAAGATATGAACATC
	SMXL7 promoter	AACAGGTCTCAACCT TGTGACAGTTTGGATTTGTTGAG AACAGGTCTCATGTT CGTCGCCGGTTTAGTTA
	SMXL7 terminator	AACAGGTCTCACTGC TTATTGTTGTTGTAATTTTATG AACAGGTCTCATAGT ATGGAGGTAATGCAAATCCTC
	SMXL8 promoter	AACAGGTCTCAACCT TTCAAGGAACTCCGACGAC AACAGGTCTCATGTT CGCCGACGACCATATATAAC
	SMXL8 terminator	AACAGGTCTCACTGC GTTAAAGAGAACTTTATATGGA AACAGGTCTCATAGT CTAACACATCCTCTAACTATC
	D14 CDS	TAACATATAGCCATG AGAGCTGGTTTAAGTACGAT TCGCTAGCATGGATC TCACCGAGGAAGAGCTCG
	SMXL7 CDS	AACAGGTCTCAGGCTCAATGCCGACACCAGTAACCAC
		AACAGGTCTCACTGAGATCACTTCGACTCTCGCCGGA
	SMXL7d53 mutagenesis	CTTGACGATAGATTCACAGATTACATTGCTGGC
		GCCAGCAATGTAATCTGTGAATCTATCGTCAAG
	AT1G14190 promoter	AACAGGTCTCAACCT AACGTAAGTTTTTCTTGTTTTCTCCTGGACTG
		AACAGGTCTCATGTT GTCAATCTTGATTTTGAGATTGAGAGACAGAGTTTTG
	AT5G10580 promoter	AACAGGTCTCAACCT TCAAACTTAAAATAATACAAAACTCATATAATAAAAAAAGGTAAAGAC
		AACAGGTCTCATGTT TTGATCTCTCCTTTTCTATGTATATAATCTTCTCTTTC
	MYB48 promoter	AACAGGTCTCAACCT AAATAGTGTTACTTTGCTCTTAACCATTG
		GTAGGGTCTCTTTATTGTGATGTCAC
		AACAGGTCTCAATAA AcAGACCCTACATTCTCAATAGGATAATCC
		AACAGGTCTCATGTT CTCTCTGTCTCTTTAGCTCTTCTTTATC
	AT1G58225 promoter	AACAGGTCTCAACCT GTACAAACGCTTAAGCATGCTGAGTC
		AACAGGTCTCATGTT TTTGATACTAAGCTCTACTACTAATTTCTTTGTTCTG
	PNP-A promoter	AACAGGTCTCAACCT TACCCGCAACCTCCATTATAACATTCAAGAAC
		AACAGGTCTCATGTT TTTCTTTAACTTGTTTGTGAAATAACGAAGCAAAGGG
	TET5 promoter	AACAGGTCTCAACCT AGGGATAGCTGAGTTCATAGCCACTTTC
		AACAGGTCTCATGTT TTTCCTTCTCTCTCCTTTTTTATTTGTTACTAGATGATTCTTTGAATC
	CYP83A1 promoter	AACAGGTCTCAACCT TCAATACTCAAGTGTTTGGTGTTAGCTGTAGATAG
		AACAGGTCTCATGTT TCTTAGTTGTTACTACTTTTGAGTGTTACATTGAACAGC
	INCENP promoter	AACAGGTCTCAACCT GAAAGGAAAATTTATAAATGCAATGACTGCTGTACCA
		AACAGGTCTCATGTT CGCCGACGACCTACTCTAGAGATAGAG
	ATLP-1 promoter	AACAGGTCTCAACCT ATTCAGCATTTAATGGAATTGGCTACTTGTATGTC
		AACAGGTCTCATGTT TGATGGGAGCTCTACTGAGCAAGAG
	AT4G16970 promoter	AACAGGTCTCAACCT GCTTTGAACAACTACCCATCAGTAAATTCTC
		AACAGGTCTCATGTT TGCAAATGCTGTGAATCTGAGGGAG
	ATHMP25 promoter	AACAGGTCTCAACCT ACGAATCCAAAGGGAAAAGATGGTAACAC
		AACAGGTCTCATGTT TTTTCCTCAACTCAAAATCTCTTTCTCTCGC
	FH10 promoter	AACAGGTCTCAACCT CTGAAGACAACTCATTTAAGTGACTACCTTAAGAA
		AACAGGTCTCATGTT TTTTGGGGTTTTCTTGTAGAGATTTTGTGTTC
	AT2G01610 promoter	AACAGGTCTCAACCT CCAATATTCATTCAAAATCTAGGCTCATTGGT
		AACAGGTCTCATGTT GATTTTTAGAGGAGTGATTGGCGGTTTATGTA
	AT1G29980 promoter	AACAGGTCTCAACCT TTTTAACGGCCCAATATGCTTTTCTTCTATTATC
		AACAGGTCTCATGTT TTCTTCGTCTTCCTCAAGATATCTAAATGCTCTC
	AT4G22730 promoter	AACAGGTCTCAACCT GTAGCATAATGTGGATATCCTTCTAGAGACTAGAG
		AACAGGTCTCATGTT TGAATTTTCTTGTCTCTCTGTTTAGAAATTACTGAGC
Oligos for genotyping	smxl6-4	AGCCAGAGAAAGACTCGAACC
	(SALK_050363)	TCCGAAATTAAGCTCGATGTG
	smxl7-3	GATCAAGAAACGAACGCTGAG
	(WiscDsLox339C04)	CGTATTAGCCTCTCGGATTCC
	smxl8-1	GAATCACAAATTCTGCATGGC
	(SALK_025338)	CTGACGAAGCTCCACTTTCAC
	d14-1 (WiscDsLoxHs137_07E)	AAGAATATGGCAAGTGCAAC
		GATGATTCCGATCATAGCG
	max2-1	GTATTCATTCGAGGAAGAACAC
	(tilling)	CATCCCTTAAGTTTGGGATTC
	max1-1	CCACTGATAATAATAGCAGAAG
		GATAAATCCATCTTGAGTTGTG
	brc1-2	TGTAGAACAACCCACTGAGCC
	(SALK_091920)	ATCGATGGTGGTGCATTAGTG
	epf1-1	TTTTTCATTATTCGCTTAAAGTGTAG
	(SALK_137549)	AGCAAAAGGAAAACAAAACGG
	epf2-3	TAAAACCTCTGCCTCAACCAG
	(SALK_047918)	TTACCGGTATGATGGAGATGG
	tmm-1	ATGGCACGATATGAATTCTTCCGCCAA
	(SALK_011958)	ACTAGATATTAGCATAAAAATGAAATTAGG
	aba2-11	TTGATGTGACAGGCTTTTGG
		TCTTGCAGATCAACAATGCAG
Oligos for qRT-PCR	EF1-a	TGAGCACGCTCTTCTTGCTTTCA
		GGTGGTGGCATCCATCTTGTTACA
	IRX3	TCCGGCGTGTAGACCTTGCTA
		GGGAACCACTTGGGGAACTGA
	VND6	GAAAATGGACCGCCTCATGA
		TCATCGTGGTTAGCTTCTTCTTGA
	VND7	TTCGAAACGCAGTCGTATAATCC
		ATTAGCTTCGACCTCATTATAGCTTTG
Oligos for HCR-in situ hybridization	ATHMP25	P1
		GCTCGACGTaaTTGCTCTGAGTCAATCTTGGTCGTG
		GCTCGACGTaaGATTGTTGTTACCCTTTGGAGCTCC
		GCTCGACGTaaCATTACTGTTACCTCCACCTCCACC
		GCTCGACGTaaAGGCATCATCGTCATGTTGGGCTTC
		GCTCGACGTaaCGGAAACCTCCCGAAACTCCTCCAG
		GCTCGACGTaaGCTGTTGCTGCATTTGCATAGGATC
		GCTCGACGTaaCCTTGCGTACATCATTGGTTGGAAC
		GCTCGACGTaaGGATTCGGATATTGGTGCGGGTTTG
		GCTCGACGTaaCATTCCCATAAGGTGGAGGATATGG
		P2
		TACGCTCCCAGAGACAGTCACTTTCaaTCCTTTGCAACA
		ACTGATTGGCCATTTGGGACTGATTaaTCCTTTGCAACA
		GATTCAGTTGCTGGCCCATCTTTGGaaTCCTTTGCAACA
		AGCGTTCATCATCATCTGTTGAGCAaaTCCTTTGCAACA
		TTCTGTGGTCCTCCACCTCCCATGGaaTCCTTTGCAACA
		CCGCCGCTAAATATTGCTGTTGTTGaaTCCTTTGCAACA
		CGGCATATAGTTAACTGCCGGTGGTaaTCCTTTGCAACA
		TACGGGTACGGATACGGATACGGATaaTCCTTTGCAACA
		CGTCGCTAAAGGCATGAGAGTATTGaaTCCTTTGCAACA
	FH10	P1
		GCTCGACGTaaGAAGATGACGTAGCAAAGTCCGTCC
		GCTCGACGTaaAGTGGCCGGAGAGGCGTATGATAAG
		GCTCGACGTaaGAGAATGTGGAAGGATCAGTTACAG
		GCTCGACGTaaTACGGGAAGGAGTTTGCGGTTTAGG
		GCTCGACGTaaTTGCCCTCGCCACCGTCCGTAGAAG
		GCTCGACGTaaACATCGGAGGTAGAAGGAGCTACAG
		GCTCGACGTaaAGATATCTGGTGACTCCGGTTTAAC
		GCTCGACGTaaACCAGCTATAGACGCGAGAGGCGAG
		GCTCGACGTaaCTTATTGTTCCTTACTGTTCTCTCC
		GCTCGACGTaaGAAGAACGAGCATATGCGTCTGGAG
		GCTCGACGTaaCTCTCTGTTGAGTTGTATCAAGCTC
		GCTCGACGTaaCTGGTCACCGACTCCCTGAATTTCC
		GCTCGACGTaaTGGCATCGTTAAGAACTGAACTGAG
		GCTCGACGTaaCTCACAAGCAGCCTGTATAACGCTG
		P2
		AGCGCAGGATAGCAGGGAGAAGATGaaTCCTTTGCAACA
		AGCTTGAAGAAGGTGACGGCGACTGaaTCCTTTGCAACA
		GAGCTGTAAAGTGGGAAGAACGGCGaaTCCTTTGCAACA
		CGGCGGAGATAGCAGGAATAAGGAGaaTCCTTTGCAACA
		CTTGGATTCATCTTTGAAATGACTGaaTCCTTTGCAACA
		GAAGTGACGACGTTGCCGAGGTAGAaaTCCTTTGCAACA
		TACGGGCAGGTAATGGCGGGAGAGGaaTCCTTTGCAACA
		ATTGATTCTCCGGTCTCGTGATTCTaaTCCTTTGCAACA
		CATTCTCAGCGACTGCCCACCATATaaTCCTTTGCAACA
		GGCGTGGTGGAAACTGAAGAGTACAaaTCCTTTGCAACA
		GAAGAGTAACAGCAGCAGCGGCCGAaaTCCTTTGCAACA
		ATCTCCTCAGCAGCAGTTTCCAAGAaaTCCTTTGCAACA
		CACCGTAGTCCAACTCTGCAGATTTaaTCCTTTGCAACA
		CAATAACATTCTGCTATTTCGCAGTaaTCCTTTGCAACA
	AT2G01610	P1
		GCTCGACGTaaCTGAGATTGATCCGAATATCAAGAG
		GCTCGACGTaaAAATCTAGATCGTTGGTTGTTGTAG
		GCTCGACGTaaAGAGTGACGTGAAGCAGACGTCTGG
		GCTCGACGTaaGCGAGCTTGGCTAGCCTCGCCGGAC
		GCTCGACGTaaCGGCAGAGCGTGAGAGTTTGGAGAG
		GCTCGACGTaaCAGTCTCGGATTACGGCGGAAGCTG
		GCTCGACGTaaTTGACGGAGAGATCCTCTCATCTCG
		GCTCGACGTaaTCTACCGACCTCCGAGCTGCCGTGC
		GCTCGACGTaaTCAATGCTGCACTCATCCACGTCTG
		GCTCGACGTaaTCAATCCTCCTTCGTCCATATCTTC
		GCTCGACGTaaATTACTCGTTAGCCTCTTCACTTCC
		P2
		TGTTTGGTCGTGGAAGCAAACGGACaaTCCTTTGCAACA
		AGAGTAGCGTTGCAGCTTGTTCGGAaaTCCTTTGCAACA
		TGTCTTGAACGGCAGAGGCGTAGCCaaTCCTTTGCAACA
		TTGGCTTGTGAAAGTGAAACGCCGAaaTCCTTTGCAACA
		TTTGGTGGCCATCACCGGAGTATTTaaTCCTTTGCAACA
		TCCACCGCGTCTTCGACGTTCGAAAaaTCCTTTGCAACA
		GCCTCCTCTGCCGTTCATGTCGCGTaaTCCTTTGCAACA
		ACGTTACTCATCTGGAACCTAAACGaaTCCTTTGCAACA
		ATCCATCCGTACACGTGTCCTCATCaaTCCTTTGCAACA
		CGAGCCGATCACAAACGGTCGTCTTaaTCCTTTGCAACA
		GGCGTAAGTGTTGACAAGGGCAAGAaaTCCTTTGCAACA
	AT1G29980	P1
		GCTCGACGTaaAACGGAGACACTGAGCAGAAACAAG
		GCTCGACGTaaTAAACCATCCTCAACCGCCGGAGAC
		GCTCGACGTaaACTCCGTCGTCAGGAAAGCCACTTG
		GCTCGACGTaaGGACAATGAGGATCATTCCGCCTTG
		GCTCGACGTaaAGCAGCGCTGAACGTGACTGAATAG
		GCTCGACGTaaTCGTCCGCGTCTGCGTTCACAGACG
		GCTCGACGTaaGTCCCACCCTTGAACGCTATAAAGC
		GCTCGACGTaaCGGATCATCTTCCATACCCGGATTC
		GCTCGACGTaaTCAACAAACCGAACCGCTCTGTTCG
		GCTCGACGTaaTGCCTGAGAGTAGCTCGACGGCTCG
		GCTCGACGTaaTATGTACGGCTTATCTGCTTTGGTC
		GCTCGACGTaaGCCATAATAGCCAATGGTTCCTTGC
		GCTCGACGTaaCAGCCTTAGCCGTGAAATTCAAACC
		GCTCGACGTaaCAAGGAGCTCATATCATCAGTCCTC
		P2
		GTCGTCAGCGACGGCGACTAAGACGaaTCCTTTGCAACA
		TGATGTTTCGAAGTCGCCGTTGATCaaTCCTTTGCAACA
		CTTGGGATATCGGATGGTCCGTCAGaaTCCTTTGCAACA
		CTAATCGGACGGCGTGACGGCCTTGaaTCCTTTGCAACA
		TATCGATTCGAGTTGAGCGCACGTGaaTCCTTTGCAACA
		AAATCAACGTTCCGCGACGCCAGCAaaTCCTTTGCAACA
		TTCCGCTTCAAACGCCCACGCATAAaaTCCTTTGCAACA
		AATGTCATCGATGATTGGTCCACAAaaTCCTTTGCAACA
		CCCTTTGGAACAGAGAAGTGATCCGaaTCCTTTGCAACA
		CAACCATTTGTGAAATAATTCCTTCaaTCCTTTGCAACA
		ACCTGCGTGGCCTAGTGAGAAAGACaaTCCTTTGCAACA
		AAGTTCTGCGCCTGATCACCTGCGAaaTCCTTTGCAACA
		CACTGTAGAACGCAACTCTGGTTCGaaTCCTTTGCAACA
		TCTAACGTCATCGATCACAGGTCCAaaTCCTTTGCAACA
	AT4G22730	P1
		GCTCGACGTaaAGGATCAGTAACGTGGCACATAAGG
		GCTCGACGTaaCCTTCAGCTCTGCATTTCCTCGAAC
		GCTCGACGTaaCATGGATCGCCGTTAAACGTCCATG
		GCTCGACGTaaTTTGAGCTCTGCAACCGCCGGAGAC
		GCTCGACGTaaGATATCTGCCGGAATCTCACCAGAG
		GCTCGACGTaaGTTTGTTGTGTTGCAGAGACAACAC
		GCTCGACGTaaGTCCAACTGAGGAATGTTGGCTAGG
		GCTCGACGTaaGCAAGACTCACTAAAGGCGATGCAC
		GCTCGACGTaaGCAGAATCCACGTAGCTTCACTAAG
		GCTCGACGTaaCAGATTAGTTTCGCGTTCTTGTAAG
		GCTCGACGTaaGAAGGTTGTGAAGACCCGAATCAGC
		GCTCGACGTaaAAACTCTTCACGAAGATCTTCATCG
		P2
		GACGGAGTTGCAAGAAAGATTGAGAaaTCCTTTGCAACA
		CAAGCGACGATTTCAGCTCCATTAAaaTCCTTTGCAACA
		CATGCAATTCCTTCGAAAGATCCGTaaTCCTTTGCAACA
		GTAATGTAAGTAAAGACCTGACAAAaaTCCTTTGCAACA
		CATAACTTGCAAGCCAGCCATGGAGaaTCCTTTGCAACA
		CTAAAGTCCAAGGAACCTCTCCGGTaaTCCTTTGCAACA
		GAGAGTATTGTTGCGCAAGTCAAGAaaTCCTTTGCAACA
		CCTAGCGGATCCCATTCTTTAGTGTaaTCCTTTGCAACA
		GAAACACTCTCCTCTGCCTCTAGAAaaTCCTTTGCAACA
		GGAGATTCTTGCAGACCAAGCAAGGaaTCCTTTGCAACA
		GTGCTGAGAAGACCATATCGTCTGCaaTCCTTTGCAACA
		CGCCATTGCAGTCGCCTCTGGTTTAaaTCCTTTGCAACA
