# Supplementary material for: Strigolactones optimise plant water usage by modulating vessel formation
Source: Nat Commun. 2025 Apr 28;16:3854. doi: 10.1038/s41467-025-59072-y (PMC12037892; doi:10.1038/s41467-025-59072-y)
Supplement: Supplementary file 8 — Supplementary Data 6 [file 41467_2025_59072_MOESM8_ESM.xlsx]

## Sheet: Sheet1
Greengate Cloning
Construct (ID)	List of entry modules
	A	B	C	D	E	F	Z
SMXL6pro:mTurquoise2-ER (pJZ18)	pJZ13	pGGB006	pSW596	pGGD008	pJZ12	pGGF001	pGGZ003
SMXL7pro:mTurquoise2-ER (pJZ24)	pJZ22	pGGB006	pSW596	pGGD008	pJZ23	pGGF001	pGGZ003
SMXL8pro:mTurquoise2-ER (pKR15)	pKR13	pGGB006	pSW596	pGGD008	pKR14	pGGF001	pGGZ003
VND7pro:mTurqoise2-ER (pJZ35)	pVL23	pGGB006	pSW596	pGGD008	pVL21	pGGF001	pGGZ003
SMXL7pro:SMXL7d53-GR	pJZ22	pVL50	pJZ60	pAP31	pJZ23	pGGF001	pGGZ003
(pJZ61)
AT1G14190pro:GFP-ER (pDS263)	pDS233	pGGB006	pGGC014	pGGD008	pGGE001	pGGF001	pGGZ003
AT5G10580pro:GFP-ER (pDS325)	pDS319	pGGB006	pGGC014	pGGD008	pGGE001	pGGF001	pGGZ003
MYB48pro:GFP-ER (pLL106)	pLL006	pGGB006	pGGC014	pGGD008	pGGE001	pGGF001	pGGZ003
AT1G58225pro:GFP-ER (pDS276)	pDS252	pGGB006	pGGC014	pGGD008	pGGE001	pGGF001	pGGZ003
PNP-Apro:GFP-ER (pDS261)	pDS230	pGGB006	pGGC014	pGGD008	pGGE001	pGGF001	pGGZ003
TET5pro:GFP-ER (pDS273)	pDS249	pGGB006	pGGC014	pGGD008	pGGE001	pGGF001	pGGZ003
CYP83A1pro:GFP-ER (pDS274)	pDS250	pGGB006	pGGC014	pGGD008	pGGE001	pGGF001	pGGZ003
INCENPpro:GFP-ER (pDS277)	pDS253	pGGB006	pGGC014	pGGD008	pGGE001	pGGF001	pGGZ003
ATLP-1pro:GFP-ER (pDS278)	pDS254	pGGB006	pGGC014	pGGD008	pGGE001	pGGF001	pGGZ003
AT4G16970pro:GFP-ER (pDS279)	pDS255	pGGB006	pGGC014	pGGD008	pGGE001	pGGF001	pGGZ003
ATHMP25pro:GFP-ER (pLL122)	pLL022	pGGB006	pGGC014	pGGD008	pGGE001	pGGF001	pGGZ003
FH10pro:GFP-ER (pLL123)	pLL023	pGGB006	pGGC014	pGGD008	pGGE001	pGGF001	pGGZ003
AT2G01610pro:GFP-ER (pLL118)	pLL018	pGGB006	pGGC014	pGGD008	pGGE001	pGGF001	pGGZ003
AT1G29980pro:GFP-ER (pLL115)	pLL015	pGGB006	pGGC014	pGGD008	pGGE001	pGGF001	pGGZ003
AT4G22730pro:GFP-ER (pLL127)	pLL017	pGGB006	pGGC014	pGGD008	pGGE001	pGGF001	pGGZ003
Entry modules used in this study
ID	Explanation				Reference
pJZ12	SMXL6 terminator in pGGE				This study
pJZ13	SMXL6 promoter in pGGA				This study
pJZ22	SMXL7 terminator in pGGE				This study
pJZ23	SMXL7 promoter in pGGA				This study
pKR13	SMXL8 terminator in pGGE				This study
pKR14	SMXL8 promoter in pGGA				This study
pKR07	SMXL7 CDS in pGGC				This study
pJZ60	SMXL7d53 in pGGC				This study
pDS233	AT1G14190 promoter in pGGA				This study
pDS319	AT5G10580 promoter in pGGA				This study
pLL006	MYB48 promoter in pGGA				This study
pDS252	AT1G58225 promoter in pGGA				This study
pDS230	PNP-A promoter in pGGA				This study
pDS249	TET5 promoter in pGGA				This study
pDS250	CYP83A1 promoter in pGGA				This study
pDS253	INCENP promoter in pGGA				This study
pDS254	ATLP-1 promoter in pGGA				This study
pDS254	AT4G16970 promoter in pGGA				This study
pLL023	FH10 promoter in pGGA				This study
pLL018	AT2G01610 promoter in pGGA				This study
pLL015	AT1G29980 promoter in pGGA				This study
pLL017	AT4G22730 promoter in pGGA				This study
pGGZ003	Destination vector				Lampropoulos et al. 2013
pGGF001	Basta resistance in pGGF				Lampropoulos et al. 2013
pGGB006	Signal Peptide (ER) in pGGB				Lampropoulos et al. 2013
pGGC014	GFP in pGGC				Lampropoulos et al. 2013
pGGE001	RBCS terminator in pGGE				Lampropoulos et al. 2013
pSW596	mTurquoise2 (CFP) in pGGC				Schürholz et al. 2018
pVL21	VND7 promoter in pGGA				Schürholz et al. 2018
pVL23	VND7 terminator in pGGE				Schürholz et al. 2018
pGGD008	HDEL in pGGD				Lampropoulos et al. 2013
