# Supplementary material for: Strigolactones optimise plant water usage by modulating vessel formation
Source: Nat Commun. 2025 Apr 28;16:3854. doi: 10.1038/s41467-025-59072-y (PMC12037892; doi:10.1038/s41467-025-59072-y)
Supplement: Supplementary file 9 — Supplementary Data 7 [file 41467_2025_59072_MOESM9_ESM.xlsx]

## Sheet: Cambium_plate1
Well	CGTCTAAT	AGACTCGT	GCACGTCA	TCAACGAC	ATTTAGCG	ATACAGAC	TGCGTAGG	TGGAGCTC	TGAATACC	TCTCACAC	TACTGGTA	ACGATAGG	GATGTCGA	TTACGGGT	CACAGCAT	CTTTGACA	CCTTCAAG	GAGTCCTG	CACACTGA	GTTACAGG	GGACCTTT	TTCCGTTC	ACTGTTTG	AAGTGGCT	CTGTACAA	CGCAAAGT	GTGCATGA	GTCATTAG	AGCTCCTT	TCACCCGA	GTTGCCAC	TGTACCAA	AACGAGGT	AGCCACCA	GGTAATCA	CCAGTCCA	ACCTCAGC	GGTGGACT	GACAAACC	TAACTCCG	ACACCGTG	GTAGAACG	GGATTGAC	ACGTATCC	TTCGGAAA	AGTTGTGT	AAGCACAT	CTGTCATT	GTCCTATA
488-B-A	24504	739	23029	496	-1	17	82	-9	31939	-18	141	37	949	2017	340	819	97	638	-7	305	-21	3955	299	55237	3361	2376	-32	-44	106	212	-34	-17	-50	-2	169	31269	21297	30	265	-3	446	3037	15431	669	200	584	2723	49874	2905
561-C-A	78	875	1238	1647	535	980	802	1567	710	103	1429	1224	1016	2315	419	-24	2036	77	726	1461	909	106	1238	521	1457	2740	633	820	626	2012	273	249	513	268	2117	1546	504	1471	2527	151	-4	1736	366	364	2205	442	224	568	1814
405-C-A	7456	16605	16363	8742	7697	16108	8256	8032	11675	15816	18387	12228	5438	6268	10649	16820	6125	15605	7989	4906	15904	14950	3489	15299	7479	9024	11747	7414	10724	8103	8945	8179	31504	15582	8237	15281	15144	6659	7682	8312	8355	8610	6221	51318	10149	7577	8002	14023	16003
[truncated: 329 more columns]

## Sheet: Cambium_plate2
Well	CGTCTAAT	AGACTCGT	GCACGTCA	TCAACGAC	ATTTAGCG	ATACAGAC	TGCGTAGG	TGGAGCTC	TGAATACC	TCTCACAC	TACTGGTA	ACGATAGG	GATGTCGA	TTACGGGT	CACAGCAT	CTTTGACA	CCTTCAAG	GAGTCCTG	CACACTGA	GTTACAGG	GGACCTTT	TTCCGTTC	ACTGTTTG	AAGTGGCT	CTGTACAA	CGCAAAGT	GTGCATGA	GTCATTAG	AGCTCCTT	TCACCCGA	GTTGCCAC	TGTACCAA	AACGAGGT	AGCCACCA	GGTAATCA	CCAGTCCA	ACCTCAGC	GGTGGACT	GACAAACC	TAACTCCG	ACACCGTG	GTAGAACG	GGATTGAC	ACGTATCC	TTCGGAAA	AGTTGTGT	AAGCACAT	CTGTCATT	GTCCTATA
488-B-A	1455	-19	-20	30	-72	55154	34	76	-13	175	6	-10	13401	301	22	27	218	1018	296	35	1235	-6	261	7402	26122	39	217	17	-18	43	10	83	6251	-16	1419	111	147	-24	29353	9	103	-21	3508	196	-21	101	-19	19	783
561-C-A	1314	207	118	1159	291	1804	1266	654	484	2528	381	241	3856	630	391	139	964	2690	572	1446	2417	813	1686	3013	4060	1537	4334	99	601	450	277	2148	923	128	1698	229	1027	185	643	561	413	576	2518	525	686	1350	1862	457	1938
405-C-A	28851	5056	10997	8519	8430	12773	8254	54246	7670	8312	7744	7162	14430	4101	7190	8127	7735	7943	13271	16257	8210	14572	7830	7713	24233	8538	8214	6878	6868	7873	3812	18716	8332	7554	8128	12860	17124	8106	15079	8478	8864	8013	8409	7571	15418	8146	8199	7336	7947
[truncated: 329 more columns]

## Sheet: Cambium_plate3
Well	CGTCTAAT	AGACTCGT	GCACGTCA	TCAACGAC	ATTTAGCG	ATACAGAC	TGCGTAGG	TGGAGCTC	TGAATACC	TCTCACAC	TACTGGTA	ACGATAGG	GATGTCGA	TTACGGGT	CACAGCAT	CTTTGACA	CCTTCAAG	GAGTCCTG	CACACTGA	GTTACAGG	GGACCTTT	TTCCGTTC	ACTGTTTG	AAGTGGCT	CTGTACAA	CGCAAAGT	GTGCATGA	GTCATTAG	AGCTCCTT	TCACCCGA	GTTGCCAC	TGTACCAA	AACGAGGT	AGCCACCA	GGTAATCA	CCAGTCCA	ACCTCAGC	GGTGGACT	GACAAACC	TAACTCCG	ACACCGTG	GTAGAACG	GGATTGAC	ACGTATCC	TTCGGAAA	AGTTGTGT	AAGCACAT	CTGTCATT	GTCCTATA
488-B-A	-15	1270	310	38	132	679	44	158	1466	-7	41	124	69	599	1138	1444	1004	-21	62	3296	299	-27	6	96	9	672	-26	-58	74	52	8	92	-18	87	-8	1830	10499	3658	-4	483	8	253	-19	6797	20	1388	4169	20	-26
561-C-A	609	2381	8596	1499	1116	4588	330	261	2496	1085	2009	1892	2237	6924	488	2132	499	775	383	2658	2572	779	518	2466	573	2607	104	559	1330	618	122	255	115	437	109	3328	1134	264	287	308	494	1912	1244	5575	122	3499	3038	1614	648
405-C-A	7442	8404	61056	7585	15982	68674	6925	17701	7171	15799	8224	8193	7496	15150	7925	10021	14902	8238	8578	7399	7862	7712	24076	15670	7773	8533	5506	15235	16240	7235	5597	8772	7819	8752	8791	7355	10540	16065	14495	24610	7658	7758	16885	58391	16554	7659	8073	14233	8083
[truncated: 329 more columns]

## Sheet: All_hypocotyl_plate1
Well	CGTCTAAT	AGACTCGT	GCACGTCA	TCAACGAC	ATTTAGCG	ATACAGAC	TGCGTAGG	TGGAGCTC	TGAATACC	TCTCACAC	TACTGGTA	ACGATAGG	GATGTCGA	TTACGGGT	CACAGCAT	CTTTGACA	CCTTCAAG	GAGTCCTG	CACACTGA	GTTACAGG	GGACCTTT	TTCCGTTC	ACTGTTTG	AAGTGGCT	CTGTACAA	CGCAAAGT	GTGCATGA	GTCATTAG	AGCTCCTT	TCACCCGA	GTTGCCAC	TGTACCAA	AACGAGGT	AGCCACCA	GGTAATCA	CCAGTCCA	ACCTCAGC	GGTGGACT	GACAAACC	TAACTCCG	ACACCGTG	GTAGAACG	GGATTGAC	ACGTATCC	TTCGGAAA	AGTTGTGT	AAGCACAT	CTGTCATT	GTCCTATA
488-B-A	2724	-11	12	190	192	19830	18514	1205	1811	90	25850	1514	1232	-25	47855	450	101	214	63	-9	319	57	-34	-36	1687	-10	22363	132	19	1760	-28	198	-27	150	11874	-26	62	-4	17237	-32	6570	-38	1261	326	2162	-19	-7	106	-46
561-C-A	3203	392	40	451	18	367	1711	3179	511	714	311	356	668	-25	740	195	132	129	39	92	920	77	112	307	823	516	1176	2313	18	1520	38	659	9	81	521	101	31	333	320	552	43	381	1802	192	622	211	1	777	506
405-C-A	7687	7389	8378	8060	39946	15724	9093	20240	7292	8370	15592	262143	3139	2170	13463	10169	28720	15797	25188	9795	33030	31867	8231	8562	71728	7775	9740	7666	19327	34478	6966	7641	4690	25768	8430	6930	17637	7560	15892	7789	34008	7599	7451	19265	262143	15279	5986	6755	7373
[truncated: 329 more columns]

## Sheet: All_hypocotyl_plate2
Well	CGTCTAAT	AGACTCGT	GCACGTCA	TCAACGAC	ATTTAGCG	ATACAGAC	TGCGTAGG	TGGAGCTC	TGAATACC	TCTCACAC	TACTGGTA	ACGATAGG	GATGTCGA	TTACGGGT	CACAGCAT	CTTTGACA	CCTTCAAG	GAGTCCTG	CACACTGA	GTTACAGG	GGACCTTT	TTCCGTTC	ACTGTTTG	AAGTGGCT	CTGTACAA	CGCAAAGT	GTGCATGA	GTCATTAG	AGCTCCTT	TCACCCGA	GTTGCCAC	TGTACCAA	AACGAGGT	AGCCACCA	GGTAATCA	CCAGTCCA	ACCTCAGC	GGTGGACT	GACAAACC	TAACTCCG	ACACCGTG	GTAGAACG	GGATTGAC	ACGTATCC	TTCGGAAA	AGTTGTGT	AAGCACAT	CTGTCATT	GTCCTATA
488-B-A	146	258	2229	732	105	297	-49	114	-34	4211	3669	456	363	25	73273	691	137	634	324	464	-6	2127	2831	7	1080	-24	264	14640	345	36	-3	131	26	-20	1294	50	-49	4820	25	-28	3804	45	-37	337	133	3	775	56791	-31
561-C-A	342	236	855	2774	2165	187	595	115	-16	2171	1315	656	6945	57	2528	366	215	101	270	1357	39	470	739	-7	313	71	-23	151	62	99	529	771	228	-1	262	33	195	1610	19	886	520	353	22	1609	135	169	2245	1127	62
405-C-A	20675	10510	262143	65610	8209	8303	7635	13531	15980	6607	16419	15791	15009	14316	34893	33582	15224	108857	8013	11344	8152	262143	262143	19304	262143	7674	27995	15467	7380	63753	6075	8491	14884	7665	14896	59601	8188	8253	8918	8412	8542	7567	4705	12392	7610	16446	8390	15427	7731
[truncated: 329 more columns]

## Sheet: All_hypocotyl_plate3
Well	CGTCTAAT	AGACTCGT	GCACGTCA	TCAACGAC	ATTTAGCG	ATACAGAC	TGCGTAGG	TGGAGCTC	TGAATACC	TCTCACAC	TACTGGTA	ACGATAGG	GATGTCGA	TTACGGGT	CACAGCAT	CTTTGACA	CCTTCAAG	GAGTCCTG	CACACTGA	GTTACAGG	GGACCTTT	TTCCGTTC	ACTGTTTG	AAGTGGCT	CTGTACAA	CGCAAAGT	GTGCATGA	GTCATTAG	AGCTCCTT	TCACCCGA	GTTGCCAC	TGTACCAA	AACGAGGT	AGCCACCA	GGTAATCA	CCAGTCCA	ACCTCAGC	GGTGGACT	GACAAACC	TAACTCCG	ACACCGTG	GTAGAACG	GGATTGAC	ACGTATCC	TTCGGAAA	AGTTGTGT	AAGCACAT	CTGTCATT	GTCCTATA
488-B-A	-16	531	10	15786	7	47384	955	737	-41	27	-6	-29	731	199	211	41892	152	-31	16	3286	31	18347	-35	59	14788	-3	-10	206	-31	66	66	7	-25	773	-19	389	-47	6652	77	869	-2	159	427	47	-4	111	1	-10	14865
561-C-A	1137	1087	175	1517	-47	2155	209	3960	527	2118	119	285	172	3560	36	1019	1558	6	-1	397	1666	1474	58	25	909	180	198	876	305	231	201	350	936	1628	28	1656	438	604	147	3317	99	114	86	569	99	1664	1843	-24	1835
405-C-A	15781	8382	5388	9163	9657	14278	44486	16523	7434	14830	13118	7841	253749	7765	14976	21428	8268	7668	63302	8141	15803	15941	2326	30604	16056	8415	7845	15274	8493	2546	3999	7778	7951	7282	14869	8062	8045	15406	8125	15793	7816	23203	35976	14946	6594	7945	7758	15322	13937
[truncated: 329 more columns]
