# Supplementary material for: Strigolactones optimise plant water usage by modulating vessel formation
Source: Nat Commun. 2025 Apr 28;16:3854. doi: 10.1038/s41467-025-59072-y (PMC12037892; doi:10.1038/s41467-025-59072-y)
Supplement: Supplementary file 12 — Source Data [file 41467_2025_59072_MOESM12_ESM.xlsx]

## Sheet: Figure 1c
x-axis	cluster (y-axis)	pct.exp (circle size)	avg.exp.scaled (color)
XP1	epidermis	6.52174	-0.469854
XP2	epidermis	4.34783	-0.811936
Cambium	epidermis	4.34783	-1.04485
PP1	epidermis	20.6522	-0.638032
PP2	epidermis	23.913	-0.241791
CC	epidermis	15.2174	-0.302839
Xylem2	epidermis	4.34783	-0.317639
Procambium2	epidermis	13.0435	-0.980623
Phloem2	epidermis	7.6087	-0.387987
QC	epidermis	26.087	-1.29918
Initials2	epidermis	13.0435	-0.949936
Dividing2	epidermis	3.26087	-0.254151
Pericycle2	epidermis	76.087	-0.117061
Cortex2	epidermis	57.6087	0.175071
Endodermis2	epidermis	40.2174	-0.127024
Columella2	epidermis	27.1739	-0.489644
LRC2	epidermis	90.2174	1.39665
Epidermis2	epidermis	77.1739	2.06961
Atrichoblast2	epidermis	88.0435	2.5
Trichoblast2	epidermis	4.34783	-0.393349
Cortex_T6	epidermis	60.8696	0.617367
Cortex_T7	epidermis	67.3913	1.27578
Cortex_T8	epidermis	82.6087	1.18915
Cortex_T9	epidermis	67.3913	0.664021
XP1	cortex-EPI	12.3711	-0.430441
XP2	cortex-EPI	10.3093	-0.699819
Cambium	cortex-EPI	8.24742	-0.845143
PP1	cortex-EPI	26.8041	-0.390626
PP2	cortex-EPI	7.21649	-0.274407
CC	cortex-EPI	18.5567	-0.294532
Xylem2	cortex-EPI	5.15464	-0.339208
Procambium2	cortex-EPI	18.5567	-0.81232
Phloem2	cortex-EPI	20.6186	-0.268875
QC	cortex-EPI	27.8351	-1.22816
Initials2	cortex-EPI	29.8969	-0.496043
Dividing2	cortex-EPI	2.06186	-0.263899
Pericycle2	cortex-EPI	49.4845	-0.522995
Cortex2	cortex-EPI	61.8557	0.714662
Endodermis2	cortex-EPI	28.866	-0.374099
Columella2	cortex-EPI	13.4021	-1.22771
LRC2	cortex-EPI	90.7216	1.05893
Epidermis2	cortex-EPI	53.6082	-0.0953421
Atrichoblast2	cortex-EPI	74.2268	1.65124
Trichoblast2	cortex-EPI	87.6289	2.5
Cortex_T6	cortex-EPI	52.5773	0.421556
Cortex_T7	cortex-EPI	74.2268	1.52998
Cortex_T8	cortex-EPI	94.8454	1.53165
Cortex_T9	cortex-EPI	95.8763	2.5
XP1	cortex	9.67742	-0.418661
XP2	cortex	8.60215	-0.657237
Cambium	cortex	13.9785	-0.662315
PP1	cortex	15.0538	-0.607706
PP2	cortex	5.37634	-0.274063
CC	cortex	19.3548	-0.285939
Xylem2	cortex	10.7527	-0.28349
Procambium2	cortex	15.0538	-0.911268
Phloem2	cortex	3.22581	-0.401017
QC	cortex	34.4086	-1.06036
Initials2	cortex	9.67742	-1.07563
Dividing2	cortex	4.30108	-0.252838
Pericycle2	cortex	86.0215	0.568751
Cortex2	cortex	90.3226	2.5
Endodermis2	cortex	49.4624	0.370028
Columella2	cortex	7.52688	-1.39095
LRC2	cortex	100	2.01913
Epidermis2	cortex	79.5699	1.19309
Atrichoblast2	cortex	73.1183	1.6019
Trichoblast2	cortex	60.2151	1.74967
Cortex_T6	cortex	62.3656	0.474499
Cortex_T7	cortex	86.0215	2.5
Cortex_T8	cortex	98.9247	2.5
Cortex_T9	cortex	90.3226	2.3254
XP1	devC	7.69231	-0.507219
XP2	devC	5.12821	-0.842315
Cambium	devC	2.5641	-1.12815
PP1	devC	17.9487	-0.818495
PP2	devC	43.5897	-0.149915
CC	devC	5.12821	-0.351829
Xylem2	devC	10.2564	-0.318164
Procambium2	devC	15.3846	-1.04073
Phloem2	devC	7.69231	-0.462926
QC	devC	20.5128	-1.32368
Initials2	devC	17.9487	-0.978523
Dividing2	devC	15.3846	-0.246921
Pericycle2	devC	74.359	-0.361357
Cortex2	devC	64.1026	1.00983
Endodermis2	devC	35.8974	-0.216266
Columella2	devC	43.5897	0.336711
LRC2	devC	38.4615	-1.08452
Epidermis2	devC	76.9231	1.74844
Atrichoblast2	devC	79.4872	1.06234
Trichoblast2	devC	5.12821	-0.386408
Cortex_T6	devC	87.1795	1.73417
Cortex_T7	devC	46.1538	0.0508032
Cortex_T8	devC	71.7949	0.0606195
Cortex_T9	devC	64.1026	0.606202
XP1	unknown #4	25.3731	-0.267978
XP2	unknown #4	20.8955	-0.467438
Cambium	unknown #4	36.5672	-0.196086
PP1	unknown #4	16.4179	-0.344777
PP2	unknown #4	22.3881	-0.253844
CC	unknown #4	19.403	-0.235659
Xylem2	unknown #4	11.194	-0.234041
Procambium2	unknown #4	49.2537	-0.0618315
Phloem2	unknown #4	20.8955	-0.207541
QC	unknown #4	77.6119	0.256738
Initials2	unknown #4	57.4627	0.423896
Dividing2	unknown #4	4.47761	-0.237951
Pericycle2	unknown #4	41.791	-0.722214
Cortex2	unknown #4	55.2239	0.376735
Endodermis2	unknown #4	23.1343	-0.402217
Columella2	unknown #4	46.2687	0.778901
LRC2	unknown #4	70.8955	-0.570643
Epidermis2	unknown #4	46.2687	-0.0959514
Atrichoblast2	unknown #4	8.95522	-0.58498
Trichoblast2	unknown #4	0	-0.426009
Cortex_T6	unknown #4	44.0299	-0.137724
Cortex_T7	unknown #4	29.8507	-0.64637
Cortex_T8	unknown #4	55.9701	-0.231795
Cortex_T9	unknown #4	29.1045	-0.303253
XP1	unknown #3	17.8808	-0.348588
XP2	unknown #3	56.9536	0.435684
Cambium	unknown #3	41.0596	-0.123218
PP1	unknown #3	12.5828	-0.643326
PP2	unknown #3	9.93377	-0.266163
CC	unknown #3	13.9073	-0.284118
Xylem2	unknown #3	14.5695	-0.232779
Procambium2	unknown #3	34.4371	-0.337832
Phloem2	unknown #3	12.5828	-0.332385
QC	unknown #3	68.8742	-0.114133
Initials2	unknown #3	27.1523	-0.616405
Dividing2	unknown #3	6.62252	-0.242538
Pericycle2	unknown #3	31.7881	-1.05498
Cortex2	unknown #3	17.2185	-0.686033
Endodermis2	unknown #3	15.2318	-0.713362
Columella2	unknown #3	36.4238	-0.0501496
LRC2	unknown #3	49.6689	-0.895978
Epidermis2	unknown #3	23.1788	-0.979165
Atrichoblast2	unknown #3	9.93377	-0.663387
Trichoblast2	unknown #3	0	-0.481268
Cortex_T6	unknown #3	8.60927	-1.78207
Cortex_T7	unknown #3	30.4636	-0.688751
Cortex_T8	unknown #3	49.0066	-0.283923
Cortex_T9	unknown #3	33.7748	-0.261187
XP1	phellem	20.6897	-0.366079
XP2	phellem	34.4828	-0.199266
Cambium	phellem	31.0345	-0.457579
PP1	phellem	34.4828	-0.161767
PP2	phellem	10.3448	-0.269663
CC	phellem	20.6897	-0.268262
Xylem2	phellem	20.6897	-0.20096
Procambium2	phellem	13.7931	-0.771482
Phloem2	phellem	24.1379	-0.251789
QC	phellem	55.1724	-0.717938
Initials2	phellem	20.6897	-0.666474
Dividing2	phellem	0	-0.255744
Pericycle2	phellem	41.3793	-0.500849
Cortex2	phellem	58.6207	0.203804
Endodermis2	phellem	93.1034	2.5
Columella2	phellem	13.7931	-0.95749
LRC2	phellem	89.6552	1.17933
Epidermis2	phellem	48.2759	-0.032959
Atrichoblast2	phellem	17.2414	-0.393951
Trichoblast2	phellem	27.5862	0.600008
Cortex_T6	phellem	37.931	-0.501042
Cortex_T7	phellem	58.6207	0.805086
Cortex_T8	phellem	82.7586	0.966374
Cortex_T9	phellem	55.1724	0.350096
XP1	periderm	16.5775	-0.340901
XP2	periderm	38.5027	-0.173744
Cambium	periderm	57.754	0.257693
PP1	periderm	20.8556	-0.40812
PP2	periderm	13.369	-0.259105
CC	periderm	12.8342	-0.273557
Xylem2	periderm	8.55615	-0.260742
Procambium2	periderm	23.5294	-0.706884
Phloem2	periderm	10.1604	-0.319145
QC	periderm	93.5829	0.864393
Initials2	periderm	24.0642	-0.654114
Dividing2	periderm	8.55615	-0.229874
Pericycle2	periderm	42.7807	-0.777681
Cortex2	periderm	20.8556	-0.687361
Endodermis2	periderm	83.4225	2.5
Columella2	periderm	29.9465	-0.392147
LRC2	periderm	96.7914	1.73099
Epidermis2	periderm	47.0588	-0.205775
Atrichoblast2	periderm	29.9465	-0.131134
Trichoblast2	periderm	1.60428	-0.401581
Cortex_T6	periderm	24.5989	-0.892694
Cortex_T7	periderm	31.5508	-0.632998
Cortex_T8	periderm	52.9412	-0.141104
Cortex_T9	periderm	41.1765	-0.0841519
XP1	unknown #2	13.5922	-0.375263
XP2	unknown #2	27.1845	-0.309035
Cambium	unknown #2	27.1845	-0.474384
PP1	unknown #2	24.2718	-0.224519
PP2	unknown #2	29.6117	-0.232358
CC	unknown #2	12.6214	-0.267163
Xylem2	unknown #2	5.33981	-0.256381
Procambium2	unknown #2	39.8058	-0.246979
Phloem2	unknown #2	17.4757	-0.259835
QC	unknown #2	81.5534	0.0882478
Initials2	unknown #2	34.9515	-0.302746
Dividing2	unknown #2	5.33981	-0.23256
Pericycle2	unknown #2	63.5922	-0.22858
Cortex2	unknown #2	33.9806	-0.323667
Endodermis2	unknown #2	37.8641	-0.00547468
Columella2	unknown #2	45.1456	0.464403
LRC2	unknown #2	76.699	-0.0772169
Epidermis2	unknown #2	50.9709	0.289247
Atrichoblast2	unknown #2	17.9612	-0.344937
Trichoblast2	unknown #2	1.94175	-0.355681
Cortex_T6	unknown #2	32.0388	-0.645305
Cortex_T7	unknown #2	38.835	-0.376579
Cortex_T8	unknown #2	69.4175	0.209388
Cortex_T9	unknown #2	19.4175	-0.465331
XP1	unknown #1	14.3564	-0.38648
XP2	unknown #1	20.297	-0.470198
Cambium	unknown #1	13.8614	-0.807343
PP1	unknown #1	15.3465	-0.258444
PP2	unknown #1	47.0297	-0.0959072
CC	unknown #1	16.3366	-0.25587
Xylem2	unknown #1	6.93069	-0.243271
Procambium2	unknown #1	38.6139	-0.275468
Phloem2	unknown #1	12.8713	-0.277835
QC	unknown #1	60.396	-0.480016
Initials2	unknown #1	33.1683	-0.372833
Dividing2	unknown #1	9.40594	-0.226652
Pericycle2	unknown #1	73.2673	-0.0674576
Cortex2	unknown #1	67.3267	0.803077
Endodermis2	unknown #1	38.1188	-0.0761792
Columella2	unknown #1	46.0396	0.440913
LRC2	unknown #1	61.8812	-0.718053
Epidermis2	unknown #1	68.8119	1.20287
Atrichoblast2	unknown #1	15.8416	-0.385656
Trichoblast2	unknown #1	2.9703	-0.332678
Cortex_T6	unknown #1	57.9208	0.734028
Cortex_T7	unknown #1	34.1584	-0.424436
Cortex_T8	unknown #1	55.9406	-0.110725
Cortex_T9	unknown #1	20.7921	-0.514353
XP1	PP	19.1489	-0.321952
XP2	PP	59.5745	0.119966
Cambium	PP	36.1702	-0.148671
PP1	PP	25.5319	-0.253734
PP2	PP	100	2.5
CC	PP	21.2766	-0.213876
Xylem2	PP	12.766	-0.215398
Procambium2	PP	29.7872	-0.281878
Phloem2	PP	17.0213	-0.278614
QC	PP	48.9362	-0.505325
Initials2	PP	40.4255	-0.0340186
Dividing2	PP	4.25532	-0.245074
Pericycle2	PP	82.9787	1.05885
Cortex2	PP	36.1702	-0.244765
Endodermis2	PP	21.2766	-0.327533
Columella2	PP	42.5532	0.674088
LRC2	PP	61.7021	-0.797642
Epidermis2	PP	48.9362	0.370306
Atrichoblast2	PP	19.1489	-0.356772
Trichoblast2	PP	4.25532	-0.258781
Cortex_T6	PP	36.1702	-0.166097
Cortex_T7	PP	55.3191	0.646607
Cortex_T8	PP	42.5532	-0.497151
Cortex_T9	PP	17.0213	-0.69422
XP1	CC	30	-0.216216
XP2	CC	31.25	-0.38601
Cambium	CC	41.25	-0.0731346
PP1	CC	86.25	2.5
PP2	CC	28.75	-0.213077
CC	CC	100	2.5
Xylem2	CC	11.25	-0.241483
Procambium2	CC	41.25	-0.110757
Phloem2	CC	97.5	2.5
QC	CC	51.25	-0.510926
Initials2	CC	30	-0.330903
Dividing2	CC	11.25	-0.206879
Pericycle2	CC	58.75	-0.286119
Cortex2	CC	26.25	-0.468987
Endodermis2	CC	25	-0.362369
Columella2	CC	81.25	2.5
LRC2	CC	60	-0.681096
Epidermis2	CC	45	-0.293091
Atrichoblast2	CC	10	-0.608245
Trichoblast2	CC	1.25	-0.316649
Cortex_T6	CC	15	-1.06364
Cortex_T7	CC	32.5	-0.529943
Cortex_T8	CC	25	-0.742334
Cortex_T9	CC	13.75	-0.638654
XP1	devP	31.746	-0.231144
XP2	devP	25	-0.34166
Cambium	devP	41.2698	0.0965385
PP1	devP	43.254	1.14722
PP2	devP	28.5714	-0.233929
CC	devP	23.0159	-0.188086
Xylem2	devP	10.3175	-0.228306
Procambium2	devP	63.4921	0.829197
Phloem2	devP	33.7302	0.184575
QC	devP	80.9524	0.170095
Initials2	devP	60.3175	0.63641
Dividing2	devP	9.52381	-0.224135
Pericycle2	devP	71.0317	-0.00737964
Cortex2	devP	51.1905	0.209901
Endodermis2	devP	28.9683	-0.222493
Columella2	devP	48.4127	0.988799
LRC2	devP	69.8413	-0.489505
Epidermis2	devP	49.6032	-0.00827217
Atrichoblast2	devP	9.52381	-0.493448
Trichoblast2	devP	3.1746	-0.310562
Cortex_T6	devP	40.4762	-0.115308
Cortex_T7	devP	30.9524	-0.581894
Cortex_T8	devP	30.9524	-0.628157
Cortex_T9	devP	12.3016	-0.656139
XP1	dividing cell	26.3158	-0.000841623
XP2	dividing cell	15.7895	-0.318456
Cambium	dividing cell	78.9474	1.55518
PP1	dividing cell	47.3684	0.392943
PP2	dividing cell	15.7895	-0.264477
CC	dividing cell	47.3684	0.108773
Xylem2	dividing cell	10.5263	-0.373815
Procambium2	dividing cell	36.8421	-0.373929
Phloem2	dividing cell	31.5789	0.25386
QC	dividing cell	100	1.32173
Initials2	dividing cell	68.4211	1.38319
Dividing2	dividing cell	100	2.5
Pericycle2	dividing cell	78.9474	-0.127804
Cortex2	dividing cell	10.5263	-1.12884
Endodermis2	dividing cell	31.5789	-0.31643
Columella2	dividing cell	26.3158	-0.98161
LRC2	dividing cell	89.4737	0.115044
Epidermis2	dividing cell	26.3158	-1.10556
Atrichoblast2	dividing cell	10.5263	-0.940772
Trichoblast2	dividing cell	0	-0.433694
Cortex_T6	dividing cell	63.1579	0.996608
Cortex_T7	dividing cell	21.0526	-1.37433
Cortex_T8	dividing cell	10.5263	-1.06727
Cortex_T9	dividing cell	0	-0.826356
XP1	CSC	76.259	0.907822
XP2	CSC	33.8129	-0.177748
Cambium	CSC	94.964	2.5
PP1	CSC	40.2878	0.461893
PP2	CSC	8.63309	-0.267846
CC	CSC	21.5827	-0.136016
Xylem2	CSC	41.0072	-0.0358569
Procambium2	CSC	87.0504	2.23989
Phloem2	CSC	34.5324	0.0217517
QC	CSC	98.5612	2.07676
Initials2	CSC	80.5755	1.97778
Dividing2	CSC	15.8273	-0.213266
Pericycle2	CSC	67.6259	-0.283127
Cortex2	CSC	28.0576	-0.597341
Endodermis2	CSC	12.2302	-0.698427
Columella2	CSC	40.2878	0.232059
LRC2	CSC	77.6978	-0.309081
Epidermis2	CSC	30.2158	-0.870778
Atrichoblast2	CSC	17.2662	-0.44907
Trichoblast2	CSC	2.15827	-0.366973
Cortex_T6	CSC	71.9424	1.78603
Cortex_T7	CSC	31.6547	-0.649046
Cortex_T8	CSC	20.1439	-0.907022
Cortex_T9	CSC	14.3885	-0.584385
XP1	XPc	53.9007	0.15535
XP2	XPc	86.5248	1.72455
Cambium	XPc	39.0071	0.00960039
PP1	XPc	19.8582	-0.434334
PP2	XPc	24.1135	-0.240784
CC	XPc	19.1489	-0.241991
Xylem2	XPc	33.3333	-0.0684947
Procambium2	XPc	75.1773	1.55253
Phloem2	XPc	12.0567	-0.325888
QC	XPc	87.9433	0.615545
Initials2	XPc	39.7163	-0.00386806
Dividing2	XPc	2.83688	-0.244693
Pericycle2	XPc	89.3617	1.08849
Cortex2	XPc	24.1135	-0.626075
Endodermis2	XPc	19.1489	-0.57723
Columella2	XPc	34.7518	-0.111309
LRC2	XPc	55.3191	-0.727667
Epidermis2	XPc	26.9504	-0.974117
Atrichoblast2	XPc	14.1844	-0.496996
Trichoblast2	XPc	2.12766	-0.379775
Cortex_T6	XPc	23.4043	-0.993463
Cortex_T7	XPc	39.0071	-0.236699
Cortex_T8	XPc	36.8794	-0.528927
Cortex_T9	XPc	17.7305	-0.517328
XP1	XPb	31.5068	-0.169284
XP2	XPb	87.6712	2.5
Cambium	XPb	34.2466	-0.22194
PP1	XPb	36.9863	0.453141
PP2	XPb	23.2877	-0.225728
CC	XPb	13.6986	-0.266446
Xylem2	XPb	19.1781	-0.142148
Procambium2	XPb	61.6438	0.38828
Phloem2	XPb	12.3288	-0.23758
QC	XPb	89.0411	0.349016
Initials2	XPb	42.4658	-0.313752
Dividing2	XPb	8.21918	-0.23331
Pericycle2	XPb	98.6301	2.5
Cortex2	XPb	12.3288	-0.824467
Endodermis2	XPb	30.137	-0.252596
Columella2	XPb	23.2877	-0.718569
LRC2	XPb	46.5753	-0.58062
Epidermis2	XPb	13.6986	-1.31238
Atrichoblast2	XPb	5.47945	-0.660866
Trichoblast2	XPb	4.10959	-0.34777
Cortex_T6	XPb	23.2877	-1.11646
Cortex_T7	XPb	54.7945	0.127411
Cortex_T8	XPb	28.7671	-0.577855
Cortex_T9	XPb	17.8082	-0.542587
XP1	Xpa-dV	95	2.5
XP2	Xpa-dV	55	0.348853
Cambium	Xpa-dV	82.5	1.54811
PP1	Xpa-dV	15	-0.720525
PP2	Xpa-dV	8.75	-0.23971
CC	Xpa-dV	27.5	-0.230326
Xylem2	Xpa-dV	98.75	2.5
Procambium2	Xpa-dV	70	1.90208
Phloem2	Xpa-dV	15	-0.380035
QC	Xpa-dV	85	1.49719
Initials2	Xpa-dV	78.75	2.37398
Dividing2	Xpa-dV	36.25	-0.195818
Pericycle2	Xpa-dV	36.25	-0.889096
Cortex2	Xpa-dV	13.75	-0.99513
Endodermis2	Xpa-dV	6.25	-0.952516
Columella2	Xpa-dV	30	-0.418002
LRC2	Xpa-dV	71.25	-0.568062
Epidermis2	Xpa-dV	25	-0.900175
Atrichoblast2	Xpa-dV	30	-0.392053
Trichoblast2	Xpa-dV	0	-0.525319
Cortex_T6	Xpa-dV	61.25	0.649548
Cortex_T7	Xpa-dV	33.75	-0.863698
Cortex_T8	Xpa-dV	18.75	-0.961202
Cortex_T9	Xpa-dV	18.75	-0.479999

## Sheet: Figure 1d
x-axis	cluster (y-axis)	pct.exp (circle size)	avg.exp.scaled (color)
AT5G62380	epidermis	0	-0.271403
AT1G71930	epidermis	0	-0.533948
AT5G61480	epidermis	3.26087	-0.479393
AT4G32880	epidermis	5.43478	-0.551382
AT1G46480	epidermis	5.43478	-0.594225
AT4G37750	epidermis	5.43478	-0.528465
AT5G57130	epidermis	2.17391	-0.426161
AT2G37590	epidermis	1.08696	-0.467965
AT5G02460	epidermis	0	-0.536327
AT1G22710	epidermis	0	-0.374065
AT5G57350	epidermis	3.26087	-0.160175
AT3G24770	epidermis	5.43478	-0.860911
AT3G48740	epidermis	0	-0.340642
AT5G23660	epidermis	0	-0.377632
AT3G49690	epidermis	0	-0.289605
AT3G11430	epidermis	0	-0.342609
AT1G62510	epidermis	0	-0.333545
AT3G21670	epidermis	3.26087	0.779779
AT4G21750	epidermis	17.3913	2.5
AT5G62380	cortex-EPI	1.03093	-0.262064
AT1G71930	cortex-EPI	1.03093	-0.401394
AT5G61480	cortex-EPI	4.12371	-0.463861
AT4G32880	cortex-EPI	6.18557	-0.551507
AT1G46480	cortex-EPI	1.03093	-0.650749
AT4G37750	cortex-EPI	3.09278	-0.58588
AT5G57130	cortex-EPI	1.03093	-0.61581
AT2G37590	cortex-EPI	1.03093	-0.466455
AT5G02460	cortex-EPI	0	-0.536327
AT1G22710	cortex-EPI	3.09278	-0.0887536
AT5G57350	cortex-EPI	0	-0.357019
AT3G24770	cortex-EPI	1.03093	-1.13894
AT3G48740	cortex-EPI	0	-0.340642
AT5G23660	cortex-EPI	0	-0.377632
AT3G49690	cortex-EPI	0	-0.289605
AT3G11430	cortex-EPI	0	-0.342609
AT1G62510	cortex-EPI	0	-0.333545
AT3G21670	cortex-EPI	0	-0.409943
AT4G21750	cortex-EPI	0	-0.382247
AT5G62380	cortex	0	-0.271403
AT1G71930	cortex	0	-0.533948
AT5G61480	cortex	4.30108	-0.398774
AT4G32880	cortex	5.37634	-0.548124
AT1G46480	cortex	2.15054	-0.615851
AT4G37750	cortex	3.22581	-0.578899
AT5G57130	cortex	2.15054	-0.438019
AT2G37590	cortex	1.07527	-0.431775
AT5G02460	cortex	0	-0.536327
AT1G22710	cortex	0	-0.374065
AT5G57350	cortex	1.07527	-0.291252
AT3G24770	cortex	4.30108	-0.619416
AT3G48740	cortex	0	-0.340642
AT5G23660	cortex	0	-0.377632
AT3G49690	cortex	0	-0.289605
AT3G11430	cortex	0	-0.342609
AT1G62510	cortex	1.07527	0.653271
AT3G21670	cortex	0	-0.409943
AT4G21750	cortex	0	-0.382247
AT5G62380	devC	0	-0.271403
AT1G71930	devC	0	-0.533948
AT5G61480	devC	0	-0.539844
AT4G32880	devC	0	-0.588685
AT1G46480	devC	2.5641	-0.652464
AT4G37750	devC	0	-0.647794
AT5G57130	devC	0	-0.642332
AT2G37590	devC	0	-0.477363
AT5G02460	devC	0	-0.536327
AT1G22710	devC	0	-0.374065
AT5G57350	devC	2.5641	-0.32596
AT3G24770	devC	10.2564	-0.178259
AT3G48740	devC	2.5641	2.34389
AT5G23660	devC	0	-0.377632
AT3G49690	devC	0	-0.289605
AT3G11430	devC	0	-0.342609
AT1G62510	devC	7.69231	2.5
AT3G21670	devC	12.8205	2.5
AT4G21750	devC	0	-0.382247
AT5G62380	unknown #4	1.49254	-0.186344
AT1G71930	unknown #4	1.49254	-0.346321
AT5G61480	unknown #4	8.95522	-0.253144
AT4G32880	unknown #4	29.1045	-0.187039
AT1G46480	unknown #4	23.1343	0.458539
AT4G37750	unknown #4	23.8806	0.333266
AT5G57130	unknown #4	8.95522	0.65193
AT2G37590	unknown #4	5.22388	-0.228949
AT5G02460	unknown #4	2.23881	-0.396808
AT1G22710	unknown #4	0	-0.374065
AT5G57350	unknown #4	2.98507	-0.1718
AT3G24770	unknown #4	5.22388	-0.0516446
AT3G48740	unknown #4	0	-0.340642
AT5G23660	unknown #4	0	-0.377632
AT3G49690	unknown #4	0	-0.289605
AT3G11430	unknown #4	0.746269	-0.21403
AT1G62510	unknown #4	0	-0.333545
AT3G21670	unknown #4	0	-0.409943
AT4G21750	unknown #4	0	-0.382247
AT5G62380	unknown #3	0	-0.271403
AT1G71930	unknown #3	5.96026	0.136147
AT5G61480	unknown #3	9.27152	-0.347622
AT4G32880	unknown #3	30	0.755075
AT1G46480	unknown #3	13.245	-0.249371
AT4G37750	unknown #3	5.96026	-0.525691
AT5G57130	unknown #3	1.3245	-0.558345
AT2G37590	unknown #3	0.662252	-0.441616
AT5G02460	unknown #3	1.3245	-0.445738
AT1G22710	unknown #3	3.97351	-0.0615132
AT5G57350	unknown #3	1.98675	-0.245716
AT3G24770	unknown #3	5.29801	-0.70303
AT3G48740	unknown #3	0	-0.340642
AT5G23660	unknown #3	0.662252	0.326971
AT3G49690	unknown #3	0	-0.289605
AT3G11430	unknown #3	0	-0.342609
AT1G62510	unknown #3	0	-0.333545
AT3G21670	unknown #3	0	-0.409943
AT4G21750	unknown #3	0	-0.382247
AT5G62380	phellem	3.44828	-0.0760986
AT1G71930	phellem	0	-0.533948
AT5G61480	phellem	0	-0.539844
AT4G32880	phellem	3.44828	-0.569244
AT1G46480	phellem	3.44828	-0.578198
AT4G37750	phellem	0	-0.647794
AT5G57130	phellem	0	-0.642332
AT2G37590	phellem	3.44828	-0.40395
AT5G02460	phellem	0	-0.536327
AT1G22710	phellem	0	-0.374065
AT5G57350	phellem	0	-0.357019
AT3G24770	phellem	3.44828	-0.749694
AT3G48740	phellem	0	-0.340642
AT5G23660	phellem	0	-0.377632
AT3G49690	phellem	0	-0.289605
AT3G11430	phellem	3.44828	1.54944
AT1G62510	phellem	0	-0.333545
AT3G21670	phellem	3.44828	0.359213
AT4G21750	phellem	3.44828	0.560552
AT5G62380	periderm	0.534759	-0.244472
AT1G71930	periderm	0.534759	-0.497329
AT5G61480	periderm	4.81283	-0.42363
AT4G32880	periderm	10.6952	-0.479441
AT1G46480	periderm	30	0.77715
AT4G37750	periderm	14.9733	-0.168953
AT5G57130	periderm	2.13904	-0.434544
AT2G37590	periderm	0	-0.477363
AT5G02460	periderm	1.06952	-0.38149
AT1G22710	periderm	0.534759	-0.321411
AT5G57350	periderm	3.74332	-0.126849
AT3G24770	periderm	11.7647	0.313646
AT3G48740	periderm	0	-0.340642
AT5G23660	periderm	0	-0.377632
AT3G49690	periderm	22.9947	2.5
AT3G11430	periderm	4.81283	2.5
AT1G62510	periderm	1.06952	-0.0509523
AT3G21670	periderm	0.534759	-0.238244
AT4G21750	periderm	0	-0.382247
AT5G62380	unknown #2	0.970874	-0.232349
AT1G71930	unknown #2	0.485437	-0.41531
AT5G61480	unknown #2	6.79612	-0.38825
AT4G32880	unknown #2	12.1359	-0.490794
AT1G46480	unknown #2	19.9029	-0.0845924
AT4G37750	unknown #2	16.9903	-0.0740184
AT5G57130	unknown #2	0.485437	-0.592977
AT2G37590	unknown #2	1.94175	-0.396952
AT5G02460	unknown #2	0.970874	-0.478298
AT1G22710	unknown #2	0	-0.374065
AT5G57350	unknown #2	0.970874	-0.323082
AT3G24770	unknown #2	17.9612	1.47255
AT3G48740	unknown #2	0	-0.340642
AT5G23660	unknown #2	0	-0.377632
AT3G49690	unknown #2	1.94175	0.286441
AT3G11430	unknown #2	0.485437	-0.253476
AT1G62510	unknown #2	0	-0.333545
AT3G21670	unknown #2	0	-0.409943
AT4G21750	unknown #2	0	-0.382247
AT5G62380	unknown #2	0	-0.271403
AT1G71930	unknown #2	0.49505	-0.480147
AT5G61480	unknown #2	3.46535	-0.462098
AT4G32880	unknown #2	9.90099	-0.498071
AT1G46480	unknown #2	6.93069	-0.525434
AT4G37750	unknown #2	11.8812	-0.317577
AT5G57130	unknown #2	2.9703	-0.331025
AT2G37590	unknown #2	4.45545	-0.314586
AT5G02460	unknown #2	2.47525	-0.339872
AT1G22710	unknown #2	0.990099	-0.283266
AT5G57350	unknown #2	2.47525	-0.206912
AT3G24770	unknown #2	10.8911	0.695127
AT3G48740	unknown #2	0	-0.340642
AT5G23660	unknown #2	0	-0.377632
AT3G49690	unknown #2	0	-0.289605
AT3G11430	unknown #2	0.49505	-0.221636
AT1G62510	unknown #2	0.49505	-0.172364
AT3G21670	unknown #2	0	-0.409943
AT4G21750	unknown #2	0	-0.382247
AT5G62380	PP	2.12766	-0.180712
AT1G71930	PP	4.25532	0.683182
AT5G61480	PP	4.25532	-0.438995
AT4G32880	PP	10.6383	-0.523601
AT1G46480	PP	8.51064	-0.502769
AT4G37750	PP	12.766	-0.29733
AT5G57130	PP	0	-0.642332
AT2G37590	PP	2.12766	-0.38153
AT5G02460	PP	0	-0.536327
AT1G22710	PP	2.12766	-0.235174
AT5G57350	PP	2.12766	-0.261349
AT3G24770	PP	14.8936	2.06819
AT3G48740	PP	2.12766	2.5
AT5G23660	PP	2.12766	2.16402
AT3G49690	PP	0	-0.289605
AT3G11430	PP	0	-0.342609
AT1G62510	PP	0	-0.333545
AT3G21670	PP	0	-0.409943
AT4G21750	PP	4.25532	1.65611
AT5G62380	CC	1.25	-0.232834
AT1G71930	CC	0	-0.533948
AT5G61480	CC	8.75	-0.306309
AT4G32880	CC	13.75	-0.477217
AT1G46480	CC	16.25	-0.254723
AT4G37750	CC	7.5	-0.472281
AT5G57130	CC	5	-0.219995
AT2G37590	CC	6.25	-0.203756
AT5G02460	CC	0	-0.536327
AT1G22710	CC	21.25	2.5
AT5G57350	CC	30	2.5
AT3G24770	CC	13.75	1.43803
AT3G48740	CC	0	-0.340642
AT5G23660	CC	0	-0.377632
AT3G49690	CC	0	-0.289605
AT3G11430	CC	0	-0.342609
AT1G62510	CC	0	-0.333545
AT3G21670	CC	0	-0.409943
AT4G21750	CC	0	-0.382247
AT5G62380	devP	0	-0.271403
AT1G71930	devP	1.19048	-0.435349
AT5G61480	devP	5.95238	-0.391351
AT4G32880	devP	25.3968	-0.306412
AT1G46480	devP	17.0635	0.0218458
AT4G37750	devP	30	1.05604
AT5G57130	devP	17.0635	2.43128
AT2G37590	devP	13.0952	0.935835
AT5G02460	devP	8.33333	2.27874
AT1G22710	devP	0.396825	-0.343836
AT5G57350	devP	1.5873	-0.243805
AT3G24770	devP	14.2857	1.19938
AT3G48740	devP	0	-0.340642
AT5G23660	devP	0	-0.377632
AT3G49690	devP	0.396825	-0.246991
AT3G11430	devP	0	-0.342609
AT1G62510	devP	0.396825	0.0209971
AT3G21670	devP	0.396825	-0.136267
AT4G21750	devP	0.396825	-0.301296
AT5G62380	dividing cell	0	-0.271403
AT1G71930	dividing cell	0	-0.533948
AT5G61480	dividing cell	26.3158	0.163509
AT4G32880	dividing cell	30	0.211999
AT1G46480	dividing cell	21.0526	0.196844
AT4G37750	dividing cell	30	1.20772
AT5G57130	dividing cell	15.7895	0.941572
AT2G37590	dividing cell	30	2.5
AT5G02460	dividing cell	30	2.5
AT1G22710	dividing cell	5.26316	-0.040823
AT5G57350	dividing cell	0	-0.357019
AT3G24770	dividing cell	0	-1.1733
AT3G48740	dividing cell	0	-0.340642
AT5G23660	dividing cell	0	-0.377632
AT3G49690	dividing cell	0	-0.289605
AT3G11430	dividing cell	0	-0.342609
AT1G62510	dividing cell	0	-0.333545
AT3G21670	dividing cell	0	-0.409943
AT4G21750	dividing cell	0	-0.382247
AT5G62380	CSC	2.15827	-0.18889
AT1G71930	CSC	1.43885	-0.313057
AT5G61480	CSC	30	1.45414
AT4G32880	CSC	30	0.769775
AT1G46480	CSC	30	2.5
AT4G37750	CSC	30	2.5
AT5G57130	CSC	24.4604	2.48236
AT2G37590	CSC	20.1439	1.83733
AT5G02460	CSC	7.91367	1.50722
AT1G22710	CSC	0	-0.374065
AT5G57350	CSC	3.59712	-0.0482203
AT3G24770	CSC	7.91367	0.208322
AT3G48740	CSC	0	-0.340642
AT5G23660	CSC	0	-0.377632
AT3G49690	CSC	0.719424	-0.19568
AT3G11430	CSC	0	-0.342609
AT1G62510	CSC	0	-0.333545
AT3G21670	CSC	0	-0.409943
AT4G21750	CSC	0	-0.382247
AT5G62380	XPc	0.70922	-0.226737
AT1G71930	XPc	11.3475	2.00701
AT5G61480	XPc	30	0.46905
AT4G32880	XPc	30	0.516791
AT1G46480	XPc	19.8582	0.409451
AT4G37750	XPc	9.92908	-0.306714
AT5G57130	XPc	2.83688	-0.434748
AT2G37590	XPc	2.12766	-0.390274
AT5G02460	XPc	2.12766	-0.252735
AT1G22710	XPc	0.70922	-0.316404
AT5G57350	XPc	3.5461	-0.151033
AT3G24770	XPc	2.83688	-0.7346
AT3G48740	XPc	0	-0.340642
AT5G23660	XPc	0	-0.377632
AT3G49690	XPc	0.70922	-0.0445551
AT3G11430	XPc	0	-0.342609
AT1G62510	XPc	0	-0.333545
AT3G21670	XPc	0.70922	0.41314
AT4G21750	XPc	0	-0.382247
AT5G62380	XPb	0	-0.271403
AT1G71930	XPb	5.47945	0.180052
AT5G61480	XPb	13.6986	-0.154939
AT4G32880	XPb	30	-0.0311384
AT1G46480	XPb	4.10959	-0.541841
AT4G37750	XPb	6.84932	-0.461748
AT5G57130	XPb	0	-0.642332
AT2G37590	XPb	0	-0.477363
AT5G02460	XPb	1.36986	-0.09198
AT1G22710	XPb	8.21918	0.661323
AT5G57350	XPb	2.73973	-0.223505
AT3G24770	XPb	4.10959	-0.211216
AT3G48740	XPb	0	-0.340642
AT5G23660	XPb	1.36986	2.5
AT3G49690	XPb	0	-0.289605
AT3G11430	XPb	0	-0.342609
AT1G62510	XPb	0	-0.333545
AT3G21670	XPb	0	-0.409943
AT4G21750	XPb	0	-0.382247
AT5G62380	Xpa-dV	30	2.5
AT1G71930	Xpa-dV	30	2.5
AT5G61480	Xpa-dV	30	2.5
AT4G32880	Xpa-dV	30	2.5
AT1G46480	Xpa-dV	12.5	-0.226773
AT4G37750	Xpa-dV	7.5	-0.354701
AT5G57130	Xpa-dV	12.5	0.11381
AT2G37590	Xpa-dV	3.75	-0.41665
AT5G02460	Xpa-dV	5	-0.206246
AT1G22710	Xpa-dV	3.75	-0.232248
AT5G57350	Xpa-dV	5	-0.139934
AT3G24770	Xpa-dV	2.5	-0.974225
AT3G48740	Xpa-dV	0	-0.340642
AT5G23660	Xpa-dV	0	-0.377632
AT3G49690	Xpa-dV	0	-0.289605
AT3G11430	Xpa-dV	0	-0.342609
AT1G62510	Xpa-dV	0	-0.333545
AT3G21670	Xpa-dV	0	-0.409943
AT4G21750	Xpa-dV	0	-0.382247

## Sheet: Figure 2a
clusters (x axis)	GRup (y-axis)
VASA_XPa	0.0316022
VASA_XPa	0.0406755
VASA_XPa	-0.00642526
VASA_XPa	0.0254964
VASA_XPa	0.0248041
VASA_XPa	0.00739984
VASA_XPa	0.0431744
VASA_XPa	0.0118541
VASA_XPa	0.0589712
VASA_XPa	0.0436634
VASA_XPa	0.0247616
VASA_XPa	0.058269
VASA_XPa	0.0623829
VASA_XPa	-0.00805553
VASA_XPa	0.0162948
VASA_XPa	-0.0112967
VASA_XPa	0.0425323
VASA_XPa	0.0358361
VASA_XPa	0.0128453
VASA_XPa	0.0948967
VASA_XPa	0.0178237
VASA_XPa	0.0044108
VASA_XPa	0.0399375
VASA_XPa	0.0458579
VASA_XPa	0.0645576
VASA_XPa	0.0273193
VASA_XPa	0.0417966
VASA_XPa	0.0301439
VASA_XPa	0.0253585
VASA_XPa	0.0154305
VASA_XPa	0.0418359
VASA_XPa	0.014655
VASA_XPa	0.0616107
VASA_XPa	0.042122
VASA_XPa	0.0949488
VASA_XPa	0.0319408
VASA_XPa	0.0407571
VASA_XPbc	0.0551276
VASA_XPbc	0.0721885
VASA_XPbc	0.0457626
VASA_XPbc	0.034589
VASA_XPbc	0.0277105
VASA_XPbc	0.0026799
VASA_XPbc	0.123168
VASA_XPbc	0.074175
VASA_XPbc	0.069142
VASA_XPbc	0.0299878
VASA_XPbc	0.101639
VASA_XPbc	0.0510037
VASA_XPbc	0.0700727
VASA_XPbc	-0.00601063
VASA_XPbc	0.0425737
VASA_XPbc	0.0725852
VASA_XPbc	0.046982
VASA_XPbc	0.0139695
VASA_XPbc	0.0531567
VASA_XPbc	0.0438744
VASA_XPbc	0.0797104
VASA_XPbc	-0.00649341
VASA_XPbc	0.0606928
VASA_XPbc	0.00295463
VASA_XPbc	0.00963276
VASA_XPbc	0.0512511
VASA_XPbc	0.0771159
VASA_XPbc	0.0452464
VASA_XPbc	0.0425177
VASA_XPbc	0.0540041
VASA_XPbc	0.0189254
VASA_XPbc	0.0635971
VASA_XPbc	0.0289842
VASA_XPbc	0.0908459
VASA_XPbc	0.0986935
VASA_XPbc	0.0472355
VASA_XPbc	-0.00656505
VASA_XPbc	0.00333227
VASA_XPbc	0.0882446
VASA_XPbc	0.037294
VASA_XPbc	0.0732238
VASA_XPbc	0.100011
VASA_XPbc	0.120527
VASA_XPbc	0.0225186
VASA_XPbc	0.0229809
VASA_XPbc	-0.019374
VASA_XPbc	-0.000411812
VASA_XPbc	0.0602285
VASA_XPbc	0.0497542
VASA_XPbc	0.0203033
VASA_XPbc	0.0860864
VASA_XPbc	0.0321376
VASA_XPbc	0.0205388
VASA_XPbc	0.0410718
VASA_XPbc	-0.0261005
VASA_XPbc	-0.0376214
VASA_XPbc	0.0402992
VASA_XPbc	-0.0153431
VASA_XPbc	0.0423082
VASA_XPbc	0.0200959
VASA_XPbc	0.0331654
VASA_XPbc	0.0650373
VASA_XPbc	0.0691402
VASA_XPbc	0.0311655
VASA_XPbc	0.0606591
VASA_XPbc	0.0335926
VASA_XPbc	0.0429872
VASA_XPbc	0.0339124
VASA_XPbc	0.0410688
VASA_XPbc	0.0465916
VASA_XPbc	0.0307286
VASA_XPbc	0.0511647
VASA_XPbc	0.0149758
VASA_XPbc	0.112023
VASA_XPbc	0.027556
VASA_XPbc	0.0261259
VASA_XPbc	0.0617677
VASA_XPbc	0.0313197
VASA_XPbc	-0.00277682
VASA_XPbc	0.030272
VASA_XPbc	-0.000667592
VASA_XPbc	0.0846701
VASA_XPbc	-0.00590978
VASA_XPbc	0.0616606
VASA_XPbc	0.00629795
VASA_XPbc	0.0665701
VASA_XPbc	0.0581888
VASA_XPbc	0.0299931
VASA_XPbc	0.109527
VASA_CSC	0.0384643
VASA_CSC	0.0584857
VASA_CSC	0.0666423
VASA_CSC	0.0969575
VASA_CSC	-0.0139168
VASA_CSC	0.0127886
VASA_CSC	0.0496234
VASA_CSC	0.00811511
VASA_CSC	0.0897626
VASA_CSC	0.00667922
VASA_CSC	0.0775058
VASA_CSC	0.00602683
VASA_CSC	0.067666
VASA_CSC	0.0375494
VASA_CSC	0.0927465
VASA_CSC	0.0626691
VASA_CSC	0.010238
VASA_CSC	0.0213961
VASA_CSC	0.0145791
VASA_CSC	0.0610775
VASA_CSC	0.0786167
VASA_CSC	0.000522848
VASA_CSC	-0.0124951
VASA_CSC	0.0126668
VASA_CSC	0.0323445
VASA_CSC	0.0111053
VASA_CSC	0.0375839
VASA_CSC	0.0777761
VASA_CSC	0.031068
VASA_CSC	-0.0106957
VASA_CSC	0.10547
VASA_CSC	0.0182065
VASA_CSC	0.00630657
VASA_CSC	0.0256309
VASA_CSC	0.12551
VASA_CSC	0.0568212
VASA_CSC	0.0496715
VASA_CSC	0.0501961
VASA_CSC	0.0404814
VASA_CSC	0.0204794
VASA_CSC	0.112073
VASA_CSC	0.0479255
VASA_CSC	0.0433759
VASA_CSC	0.0411885
VASA_CSC	0.105714
VASA_CSC	0.0102225
VASA_CSC	0.0309799
VASA_CSC	0.105886
VASA_CSC	0.0801702
VASA_CSC	0.0573203
VASA_CSC	0.0184252
VASA_CSC	0.0272774
VASA_CSC	0.0305551
VASA_CSC	-0.00602122
VASA_CSC	0.0183941
VASA_CSC	0.0942102
VASA_CSC	0.0016678
VASA_CSC	0.0339695
VASA_CSC	0.077018
VASA_CSC	0.0368959
VASA_CSC	0.0197695
VASA_CSC	0.103225
VASA_CSC	-0.00187129
VASA_CSC	0.0735066
VASA_CSC	0.0753388
VASA_CSC	0.0334313
VASA_CSC	0.0959374
VASA_CSC	0.0343238
VASA_CSC	0.107817
VASA_CSC	0.0177399
VASA_CSC	0.0753448
VASA_CSC	0.0391501
VASA_CSC	0.0760982
VASA_CSC	0.0610546
VASA_CSC	0.0294164
VASA_CSC	0.0388867
VASA_CSC	0.0271445
VASA_CSC	0.0719802
VASA_CSC	0.0670838
VASA_CSC	-0.0375102
VASA_CSC	0.048325
VASA_CSC	0.00354618
VASA_CSC	0.104918
VASA_CSC	0.00302083
VASA_CSC	-0.023957
VASA_CSC	0.0565548
VASA_CSC	0.0954109
VASA_CSC	0.0438088
VASA_CSC	0.0359105
VASA_CSC	0.0680921
VASA_CSC	0.0429344
VASA_CSC	0.0425324
VASA_CSC	0.0409362
VASA_CSC	0.0621159
VASA_dividing cell	-0.0291894
VASA_dividing cell	0.0381691
VASA_dividing cell	0.0450445
VASA_dividing cell	-0.017515
VASA_dividing cell	0.0248733
VASA_dividing cell	-0.0114768
VASA_dividing cell	0.0175486
VASA_dividing cell	0.0103442
VASA_dividing cell	0.0560348
VASA_dividing cell	-0.0268131
VASA_dividing cell	0.0187515
VASA_dividing cell	-0.025232
VASA_dividing cell	-0.0297997
VASA_dividing cell	-0.0382002
VASA_dividing cell	0.0126711
VASA_dividing cell	0.0114512
VASA_dividing cell	0.0327304
VASA_dividing cell	0.067188
VASA_dividing cell	-0.00802933
VASA_dividing cell	0.0143085
VASA_dividing cell	0.025753
VASA_dividing cell	-0.0260441
VASA_dividing cell	0.0187303
VASA_dividing cell	0.0564482
VASA_dividing cell	0.00224946
VASA_dividing cell	-0.0173504
VASA_dividing cell	0.045094
VASA_dividing cell	0.0813462
VASA_dividing cell	0.0784941
VASA_dividing cell	-0.0172102
VASA_dividing cell	0.00363053
VASA_dividing cell	-0.0216962
VASA_dividing cell	0.0751218
VASA_dividing cell	-0.0234635
VASA_dividing cell	0.0295273
VASA_dividing cell	0.0396875
VASA_dividing cell	0.0667977
VASA_dividing cell	0.0277605
VASA_dividing cell	0.0253896
VASA_dividing cell	-0.0077943
VASA_dividing cell	0.0396144
VASA_dividing cell	0.0567166
VASA_dividing cell	0.00720819
VASA_dividing cell	0.0282864
VASA_dividing cell	-0.00890733
VASA_dividing cell	0.00151289
VASA_dividing cell	-0.01665
VASA_dividing cell	0.102522
VASA_dividing cell	-0.00444409
VASA_dividing cell	0.0258484
VASA_dividing cell	0.00401557
VASA_dividing cell	0.0490563
VASA_dividing cell	0.0157096
VASA_dividing cell	0.0100102
VASA_dividing cell	0.0738462
VASA_dividing cell	0.0211423
VASA_dividing cell	-0.0228484
VASA_dividing cell	-0.0309252
VASA_dividing cell	0.0196639
VASA_dividing cell	-0.00495175
VASA_dividing cell	0.0643429
VASA_dividing cell	0.0647655
VASA_dividing cell	0.0714801
VASA_dividing cell	0.0279892
VASA_dividing cell	0.00949578
VASA_dividing cell	0.0343858
VASA_devPa	0.0588191
VASA_devPa	0.0874029
VASA_devPa	0.0105303
VASA_devPa	0.0391206
VASA_devPa	0.149289
VASA_devPa	0.0488182
VASA_devPa	0.0509823
VASA_devPa	0.107613
VASA_devPa	0.139728
VASA_devPa	0.127723
VASA_devPa	0.030746
VASA_devPa	0.0563736
VASA_devPa	0.0191347
VASA_devPa	0.0999856
VASA_devPa	0.0479455
VASA_devPa	0.010631
VASA_devPa	0.0745607
VASA_devPa	0.108392
VASA_devPa	0.0849689
VASA_devPa	0.0453259
VASA_devPa	0.082995
VASA_devPa	0.0481825
VASA_devPa	0.0183536
VASA_devPa	0.143859
VASA_devPa	0.115016
VASA_devPa	0.00378413
VASA_devPa	0.0815588
VASA_devPa	0.030997
VASA_devPa	0.0642482
VASA_devPa	0.0145736
VASA_devPa	0.0467323
VASA_devPa	0.0479677
VASA_devPa	0.102367
VASA_devPa	0.0466455
VASA_devPa	0.016922
VASA_devPa	0.0510046
VASA_devPa	0.0946684
VASA_devPa	0.0789519
VASA_devPa	0.0604728
VASA_devPa	0.091312
VASA_devPa	0.0631196
VASA_devPa	0.0412732
VASA_devPa	0.100399
VASA_devPa	0.0429987
VASA_devPa	0.0320265
VASA_devPa	-0.00141688
VASA_devPa	0.104759
VASA_devPa	0.058632
VASA_devPa	0.061382
VASA_devPa	0.0377809
VASA_devPa	0.0135387
VASA_devPa	0.0611585
VASA_devPa	0.0712203
VASA_devPa	0.0743655
VASA_devPa	0.0436047
VASA_devPa	0.100864
VASA_devPa	0.0316247
VASA_devPa	0.0754021
VASA_devPa	0.0760937
VASA_devPa	0.110017
VASA_devPa	0.054196
VASA_devPa	0.0280542
VASA_devPa	0.0362389
VASA_devPa	0.0476487
VASA_devPa	0.0808146
VASA_devPa	0.0155008
VASA_devPa	0.0732234
VASA_devPa	0.0985448
VASA_devPa	0.0731458
VASA_devPa	0.0903249
VASA_devPa	0.0493263
VASA_devPa	0.00776152
VASA_devPa	0.0225175
VASA_devPa	0.0682814
VASA_devPa	0.0162371
VASA_devPb	0.0288606
VASA_devPb	0.0665091
VASA_devPb	0.0699195
VASA_devPb	0.0887405
VASA_devPb	0.00804495
VASA_devPb	0.011888
VASA_devPb	0.133987
VASA_devPb	0.0552155
VASA_devPb	0.0730243
VASA_devPb	0.051332
VASA_devPb	0.0204252
VASA_devPb	0.110355
VASA_devPb	0.0885464
VASA_devPb	0.000460671
VASA_devPb	0.128379
VASA_devPb	0.0283214
VASA_devPb	0.0915106
VASA_devPb	0.0460338
VASA_devPb	0.0476007
VASA_devPb	0.0260456
VASA_devPb	0.110827
VASA_devPb	0.0646075
VASA_devPb	0.064417
VASA_devPb	0.0708147
VASA_devPb	0.0301321
VASA_devPb	0.059451
VASA_devPb	0.0938295
VASA_devPb	0.0311751
VASA_devPb	0.0684673
VASA_devPb	0.129924
VASA_devPb	0.0351388
VASA_devPb	0.0300537
VASA_devPb	0.0252924
VASA_devPb	0.0457038
VASA_devPb	0.0165672
VASA_devPb	0.0901386
VASA_devPb	0.0584235
VASA_devPb	0.100473
VASA_devPb	0.0320294
VASA_devPb	0.0533326
VASA_devPb	0.0495974
VASA_devPb	0.0272969
VASA_devPb	0.0571557
VASA_devPb	0.0537684
VASA_devPb	0.11773
VASA_devPb	0.0197369
VASA_devPb	0.0748788
VASA_devPb	0.0347499
VASA_devPb	0.0450796
VASA_devPb	0.0342708
VASA_devPb	0.0241176
VASA_devPb	0.0901536
VASA_devPb	0.0464761
VASA_devPb	0.0208711
VASA_devPb	0.0862058
VASA_devPb	0.0245683
VASA_devPb	0.0750853
VASA_devPb	0.0463513
VASA_devPb	0.11512
VASA_devPb	0.0900191
VASA_devPb	0.0708265
VASA_devPb	0.119865
VASA_devPb	0.0466651
VASA_devPb	0.0701315
VASA_devPb	0.00490769
VASA_devPb	0.037085
VASA_devPb	0.0390433
VASA_devPb	0.114915
VASA_devPb	0.0272244
VASA_devPb	0.0722447
VASA_devPb	0.0507184
VASA_devPb	0.135214
VASA_devPb	0.144317
VASA_devPb	0.0647151
VASA_devPb	0.0366799
VASA_devPb	0.0398261
VASA_devPb	0.0487112
VASA_devPb	0.0607687
VASA_devPb	0.0569429
VASA_devPb	0.104947
VASA_devPb	0.0360164
VASA_devPb	0.0826468
VASA_devPb	0.0355153

## Sheet: Figure 2e
Tissue	Ratio (y-axis)	Plant ID
xylem	0.441281	A
xylem	0.469639	A
xylem	1.08445	A
xylem	0.325296	A
xylem	0.555721	A
xylem	0.407668	A
xylem	0.33125	A
xylem	0.402113	A
xylem	0.615905	A
xylem	0.359697	A
xylem	0.434412	A
xylem	0.414432	A
xylem	0.26829	A
xylem	0.357024	A
xylem	0.282901	A
xylem	0.234311	A
xylem	0.373749	A
xylem	0.251042	A
xylem	0.310662	A
xylem	0.297019	A
xylem	0.229652	A
xylem	0.255456	A
xylem	0.341025	A
xylem	0.225364	A
xylem	0.175787	A
xylem	0.190578	A
xylem	0.27373	A
xylem	0.217386	A
xylem	0.246055	A
xylem	0.184453	A
xylem	0.340676	A
xylem	0.305585	A
xylem	0.214415	A
xylem	0.244569	A
xylem	0.261913	A
xylem	0.177711	A
xylem	0.167961	A
xylem	0.203601	A
xylem	0.175341	A
xylem	0.279475	A
xylem	0.204538	A
xylem	0.18991	A
xylem	0.164446	A
xylem	0.190218	A
xylem	0.186213	A
xylem	0.272002	A
xylem	0.214271	A
xylem	0.248796	A
xylem	0.267639	A
xylem	0.204046	A
xylem	0.126265	A
xylem	0.214356	A
xylem	0.25796	A
xylem	0.178178	A
xylem	0.339085	A
xylem	0.261798	A
xylem	0.235526	A
xylem	0.206703	A
xylem	0.171362	A
xylem	0.238667	A
xylem	0.233837	A
xylem	0.355858	A
xylem	0.247934	A
xylem	0.252925	A
xylem	0.430297	A
xylem	0.155861	A
xylem	0.183657	A
xylem	0.225062	A
xylem	0.0950029	A
xylem	0.326198	A
xylem	0.11372	A
xylem	0.192383	A
xylem	0.122203	A
xylem	0.125938	A
xylem	0.212053	A
xylem	0.300736	A
xylem	0.308045	A
xylem	0.378411	A
xylem	0.366063	A
xylem	0.142985	A
xylem	0.363846	A
xylem	0.200763	A
xylem	0.245782	A
xylem	0.160138	A
xylem	0.424497	A
xylem	0.184512	A
xylem	0.151301	A
xylem	0.218793	A
xylem	0.212891	A
xylem	0.195232	A
xylem	0.136458	A
xylem	0.343002	A
xylem	0.258117	A
xylem	0.206832	A
xylem	0.164617	A
xylem	0.429027	A
xylem	0.244776	A
xylem	0.22759	A
xylem	0.230104	A
xylem	0.255965	A
xylem	0.167125	A
xylem	0.262698	A
xylem	0.243395	A
xylem	0.189513	A
xylem	0.193054	A
xylem	0.277032	A
xylem	0.3317	A
xylem	0.180379	A
xylem	0.187929	A
xylem	0.306345	A
xylem	0.190835	A
xylem	0.182372	A
xylem	0.326196	A
xylem	0.259021	A
xylem	0.251491	A
xylem	0.386992	A
xylem	0.194517	A
xylem	0.187629	A
xylem	0.392037	A
xylem	0.208352	A
xylem	0.199541	A
xylem	0.243254	A
xylem	0.181616	A
xylem	0.339607	A
xylem	0.201769	A
xylem	0.307113	A
xylem	0.48038	A
xylem	0.31142	A
xylem	0.321567	A
cambium	0.469396	A
cambium	3.91761	A
cambium	0.61711	A
cambium	1.22265	A
cambium	0.750848	A
cambium	3.63653	A
cambium	2.33553	A
cambium	0.787829	A
cambium	2.3732	A
cambium	3.84522	A
cambium	1.6051	A
cambium	3.86187	A
cambium	3.36753	A
cambium	1.02761	A
cambium	1.80018	A
cambium	1.21916	A
cambium	2.43442	A
cambium	3.36704	A
cambium	4.24786	A
cambium	2.78466	A
cambium	3.06499	A
cambium	2.37477	A
cambium	2.3697	A
cambium	2.11166	A
cambium	3.59811	A
cambium	2.6467	A
cambium	2.21807	A
cambium	2.81668	A
cambium	3.6617	A
cambium	3.4024	A
cambium	4.50222	A
cambium	3.51483	A
cambium	1.78572	A
cambium	2.25113	A
cambium	2.88371	A
cambium	3.65248	A
cambium	0.971367	A
cambium	3.392	A
cambium	3.42601	A
cambium	5.03443	A
cambium	1.04963	A
cambium	3.60451	A
cambium	0.534522	A
cambium	2.91806	A
cambium	3.67146	A
cambium	4.3393	A
cambium	0.640461	A
cambium	3.6694	A
cambium	3.40029	A
cambium	0.515124	A
cambium	0.511406	A
cambium	1.38069	A
cambium	2.15132	A
cambium	2.75537	A
cambium	1.97721	A
cambium	3.48937	A
cambium	1.65865	A
cambium	0.447511	A
cambium	4.36379	A
cambium	0.710891	A
cambium	2.63209	A
cambium	4.52577	A
cambium	0.469783	A
cambium	3.70625	A
cambium	1.45233	A
cambium	0.472469	A
cambium	3.38565	A
cambium	1.73496	A
cambium	0.788	A
cambium	1.386	A
cambium	2.97434	A
cambium	1.22145	A
cambium	0.485147	A
cambium	2.30456	A
cambium	0.645127	A
cambium	1.41785	A
cambium	3.29794	A
cambium	2.28063	A
cambium	0.457539	A
cambium	2.23605	A
cambium	1.23946	A
cambium	0.929323	A
cambium	4.0651	A
cambium	2.51249	A
cambium	3.77706	A
cambium	1.0859	A
cambium	1.64458	A
cambium	2.49783	A
cambium	2.09266	A
cambium	1.48671	A
cambium	2.0534	A
cambium	3.102	A
cambium	2.67261	A
cambium	2.42244	A
cambium	2.95598	A
cambium	2.46447	A
cambium	0.467845	A
cambium	0.483877	A
cambium	2.57251	A
cambium	1.5635	A
cambium	0.663321	A
cambium	0.814673	A
cambium	2.78918	A
cambium	0.488946	A
cambium	1.97947	A
cambium	0.509927	A
cambium	0.881608	A
cambium	3.53863	A
cambium	1.52435	A
cambium	1.92149	A
cambium	2.07979	A
cambium	1.57842	A
cambium	0.465602	A
cambium	2.65829	A
cambium	2.03138	A
cambium	1.50495	A
cambium	2.03559	A
cambium	0.450154	A
cambium	1.1604	A
cambium	4.01043	A
cambium	1.11513	A
cambium	0.516105	A
cambium	2.87279	A
cambium	0.503783	A
cambium	1.4833	A
cambium	2.29184	A
cambium	2.95825	A
cambium	0.480793	A
cambium	3.83604	A
cambium	0.657598	A
cambium	1.30604	A
cambium	3.62935	A
cambium	2.1942	A
cambium	1.51458	A
cambium	0.564688	A
cambium	2.74645	A
cambium	1.01308	A
cambium	2.20433	A
cambium	0.504782	A
cambium	0.607121	A
cambium	1.41862	A
cambium	2.81027	A
cambium	0.437574	A
cambium	1.78881	A
cambium	3.63696	A
cambium	0.531028	A
cambium	0.528083	A
cambium	2.86858	A
cambium	3.36381	A
cambium	0.852187	A
cambium	1.99732	A
cambium	0.476797	A
cambium	4.07827	A
cambium	2.55129	A
cambium	3.01158	A
cambium	2.21468	A
cambium	0.616797	A
cambium	0.613185	A
cambium	1.01293	A
cambium	0.493881	A
cambium	2.59866	A
cambium	0.471275	A
cambium	1.59425	A
cambium	1.16182	A
cambium	3.51361	A
cambium	2.61175	A
cambium	2.50082	A
cambium	2.65458	A
cambium	3.28054	A
cambium	0.44149	A
cambium	0.933196	A
cambium	4.19417	A
cambium	4.21587	A
cambium	0.587363	A
cambium	2.16957	A
cambium	3.44625	A
cambium	1.89773	A
cambium	4.457	A
cambium	3.65635	A
cambium	3.39046	A
cambium	1.65793	A
cambium	5.06043	A
cambium	0.573791	A
cambium	0.559875	A
cambium	0.786589	A
cambium	4.5531	A
cambium	0.357591	A
cambium	1.62287	A
cambium	3.95902	A
cambium	0.304396	A
cambium	0.859998	A
cambium	1.09545	A
cambium	1.68911	A
cambium	0.370239	A
cambium	0.49568	A
cambium	2.8218	A
cambium	0.429647	A
cambium	3.10977	A
cambium	0.428093	A
cambium	0.840334	A
cambium	3.36883	A
cambium	0.400002	A
cambium	0.34353	A
cambium	0.667183	A
cambium	1.78546	A
cambium	1.50218	A
cambium	0.753036	A
cambium	5.12542	A
cambium	2.0531	A
cambium	1.63337	A
cambium	0.368179	A
cambium	1.69675	A
cambium	2.21849	A
cambium	3.47975	A
cambium	0.613439	A
cambium	3.80939	A
cambium	0.423408	A
cambium	1.8149	A
cambium	4.90509	A
cambium	2.91973	A
cambium	2.3435	A
cambium	0.470964	A
cambium	4.44942	A
cambium	0.47202	A
cambium	2.82382	A
cambium	2.74852	A
cambium	2.52497	A
cambium	0.46351	A
cambium	2.84573	A
cambium	3.56089	A
cambium	1.85279	A
cambium	1.07469	A
cambium	3.12879	A
cambium	2.06582	A
cambium	2.93101	A
cambium	0.61406	A
cambium	1.34673	A
cambium	1.05202	A
cambium	2.55887	A
cambium	3.07098	A
cambium	3.42924	A
cambium	3.0515	A
cambium	4.42704	A
cambium	4.16951	A
cambium	0.876726	A
cambium	1.89069	A
cambium	3.16781	A
cambium	1.59585	A
cambium	2.08747	A
cambium	0.435047	A
cambium	2.58134	A
cambium	2.29806	A
cambium	4.01417	A
cambium	2.35429	A
cambium	1.42787	A
cambium	1.11152	A
cambium	0.673311	A
cambium	0.402434	A
phloem	0.340874	A
phloem	0.092038	A
phloem	0.650031	A
phloem	0.509861	A
phloem	0.371572	A
phloem	0.342328	A
phloem	0.240491	A
phloem	0.137857	A
phloem	0.107234	A
phloem	0.483665	A
phloem	0.873226	A
phloem	0.0685634	A
phloem	0.0843168	A
phloem	0.339402	A
phloem	0.61243	A
phloem	0.116078	A
phloem	0.803906	A
phloem	0.425468	A
phloem	0.590503	A
phloem	0.234848	A
phloem	1.223	A
phloem	0.687833	A
phloem	0.658621	A
phloem	0.316646	A
phloem	1.08694	A
phloem	0.107493	A
phloem	0.583464	A
phloem	0.530969	A
phloem	0.424914	A
phloem	0.636144	A
phloem	0.388971	A
phloem	1.71548	A
phloem	2.6782	A
phloem	3.16636	A
phloem	0.310122	A
phloem	0.377659	A
phloem	0.475392	A
phloem	0.545349	A
phloem	0.419458	A
phloem	0.450821	A
phloem	0.203091	A
phloem	0.251674	A
phloem	0.391101	A
phloem	0.0802724	A
phloem	0.331744	A
phloem	0.676341	A
phloem	1.85194	A
phloem	0.3713	A
phloem	0.417893	A
phloem	0.260039	A
phloem	0.470061	A
phloem	0.473788	A
phloem	0.470519	A
phloem	0.608879	A
phloem	0.531565	A
phloem	0.546409	A
phloem	0.266138	A
phloem	0.48583	A
phloem	0.679393	A
phloem	0.866519	A
phloem	0.378296	A
phloem	3.05839	A
phloem	0.554482	A
phloem	0.444845	A
phloem	0.306566	A
phloem	0.64256	A
phloem	0.472077	A
phloem	0.423904	A
phloem	0.327536	A
phloem	0.345814	A
phloem	3.18913	A
phloem	0.144207	A
phloem	0.376709	A
phloem	0.45235	A
phloem	0.4416	A
phloem	0.381865	A
phloem	0.360203	A
phloem	0.434692	A
phloem	0.549538	A
phloem	0.453365	A
phloem	0.372601	A
phloem	0.389906	A
phloem	0.306816	A
phloem	0.331905	A
phloem	0.334313	A
phloem	0.36908	A
phloem	0.4288	A
phloem	0.277595	A
phloem	0.623345	A
phloem	0.386094	A
phloem	2.75329	A
phloem	0.723273	A
phloem	0.536832	A
phloem	0.390607	A
phloem	0.40963	A
developing vessel	0.418214	A
developing vessel	0.422296	A
developing vessel	1.30763	A
developing vessel	2.31112	A
developing vessel	0.677933	A
developing vessel	1.8365	A
developing vessel	1.77423	A
developing vessel	1.86021	A
developing vessel	1.02562	A
developing vessel	2.85277	A
developing vessel	2.75892	A
developing vessel	2.11726	A
xylem	0.438831	B
xylem	0.210627	B
xylem	0.234461	B
xylem	0.304981	B
xylem	0.243121	B
xylem	0.171388	B
xylem	0.244734	B
xylem	0.199592	B
xylem	0.184957	B
xylem	0.286774	B
xylem	0.153675	B
xylem	0.224755	B
xylem	0.19525	B
xylem	0.210477	B
xylem	0.169997	B
xylem	0.191759	B
xylem	0.179088	B
xylem	0.240748	B
xylem	0.144978	B
xylem	0.192243	B
xylem	0.107488	B
xylem	0.139191	B
xylem	0.129773	B
xylem	0.117035	B
xylem	0.30955	B
xylem	0.0969116	B
xylem	0.174667	B
xylem	0.100881	B
xylem	0.121861	B
xylem	0.186052	B
xylem	0.154071	B
xylem	0.174867	B
xylem	0.141216	B
xylem	0.195626	B
xylem	0.213859	B
xylem	0.155361	B
xylem	0.199347	B
xylem	0.147514	B
xylem	0.156393	B
xylem	0.163364	B
xylem	0.196387	B
xylem	0.209089	B
xylem	0.194347	B
xylem	0.16638	B
xylem	0.220973	B
xylem	0.174731	B
xylem	0.214446	B
xylem	0.179262	B
xylem	0.378294	B
xylem	0.22198	B
xylem	0.187095	B
xylem	0.254274	B
xylem	0.184236	B
xylem	0.426005	B
xylem	0.308851	B
xylem	0.209844	B
xylem	0.305203	B
xylem	0.313537	B
xylem	0.295403	B
xylem	0.2679	B
cambium	0.4169	B
cambium	0.576804	B
cambium	3.36705	B
cambium	0.43676	B
cambium	0.550609	B
cambium	0.432837	B
cambium	0.841331	B
cambium	2.67147	B
cambium	0.687366	B
cambium	0.939347	B
cambium	0.446293	B
cambium	1.25431	B
cambium	2.35014	B
cambium	0.914791	B
cambium	1.87585	B
cambium	3.09101	B
cambium	3.68913	B
cambium	4.65376	B
cambium	3.14688	B
cambium	3.10514	B
cambium	1.78786	B
cambium	3.70268	B
cambium	2.66025	B
cambium	1.98094	B
cambium	3.59	B
cambium	0.891078	B
cambium	4.32144	B
cambium	3.59325	B
cambium	0.271053	B
cambium	4.03902	B
cambium	1.80108	B
cambium	2.13055	B
cambium	0.463895	B
cambium	1.98131	B
cambium	0.385735	B
cambium	1.01988	B
cambium	0.567618	B
cambium	2.03211	B
cambium	3.22373	B
cambium	1.43922	B
cambium	2.36402	B
cambium	0.548386	B
cambium	2.55409	B
cambium	0.510014	B
cambium	1.45476	B
cambium	3.71292	B
cambium	0.456195	B
cambium	0.569148	B
cambium	0.997392	B
cambium	2.21182	B
cambium	1.99042	B
cambium	0.464306	B
cambium	2.45327	B
cambium	1.64688	B
cambium	0.600079	B
cambium	2.48333	B
cambium	2.55664	B
cambium	1.92368	B
cambium	0.355674	B
cambium	2.17617	B
cambium	0.321177	B
cambium	1.60741	B
cambium	2.44517	B
cambium	0.29734	B
cambium	3.74343	B
cambium	3.04328	B
cambium	2.62178	B
cambium	1.31626	B
cambium	0.515183	B
cambium	3.78962	B
cambium	3.35685	B
cambium	1.92553	B
cambium	0.965856	B
cambium	3.23275	B
cambium	0.75721	B
cambium	3.43693	B
cambium	0.34378	B
cambium	3.39678	B
cambium	2.64444	B
cambium	2.05016	B
cambium	2.93574	B
cambium	1.67882	B
cambium	3.93944	B
cambium	1.53711	B
cambium	3.10438	B
cambium	2.89851	B
cambium	3.2123	B
cambium	1.73776	B
cambium	0.67214	B
cambium	0.369116	B
cambium	2.09621	B
cambium	0.556414	B
cambium	0.467001	B
cambium	3.8026	B
cambium	1.27221	B
cambium	2.75946	B
cambium	4.66984	B
cambium	2.38246	B
cambium	0.609425	B
cambium	1.01866	B
cambium	0.646879	B
cambium	0.541453	B
cambium	2.49586	B
cambium	0.479132	B
cambium	0.489028	B
cambium	0.551006	B
cambium	3.74638	B
cambium	2.31067	B
cambium	2.52056	B
cambium	1.82161	B
cambium	0.64295	B
cambium	0.462461	B
cambium	1.71751	B
cambium	1.62253	B
cambium	1.49612	B
cambium	6.7625	B
cambium	1.73215	B
cambium	2.91397	B
cambium	2.3173	B
cambium	4.19567	B
cambium	5.75435	B
cambium	3.49751	B
cambium	4.02079	B
cambium	3.18931	B
cambium	0.517797	B
cambium	0.633507	B
cambium	0.478568	B
cambium	2.6534	B
cambium	1.41153	B
cambium	0.32699	B
cambium	4.38468	B
cambium	3.07943	B
cambium	4.12244	B
cambium	0.558954	B
cambium	1.16763	B
cambium	1.85635	B
cambium	2.90596	B
cambium	2.91527	B
cambium	4.38146	B
cambium	1.97238	B
cambium	2.30204	B
cambium	2.11181	B
cambium	2.51037	B
cambium	3.11817	B
cambium	3.26593	B
cambium	2.82863	B
cambium	0.488876	B
cambium	3.94427	B
cambium	1.64731	B
cambium	2.99788	B
cambium	3.54865	B
cambium	2.39732	B
cambium	4.59044	B
cambium	3.06374	B
cambium	0.421561	B
cambium	2.99607	B
cambium	2.00631	B
cambium	1.4694	B
cambium	3.4761	B
cambium	3.05429	B
cambium	2.81453	B
cambium	3.26624	B
cambium	0.791412	B
cambium	4.20704	B
cambium	1.63157	B
cambium	0.634508	B
cambium	0.344649	B
cambium	0.379161	B
cambium	0.39391	B
cambium	0.642726	B
cambium	3.27225	B
cambium	0.387333	B
cambium	3.2129	B
cambium	1.10927	B
cambium	0.625075	B
cambium	3.04454	B
cambium	1.54181	B
cambium	0.556741	B
cambium	2.75903	B
cambium	1.98199	B
cambium	0.504663	B
phloem	0.452743	B
phloem	0.474811	B
phloem	0.238564	B
phloem	0.312587	B
phloem	0.2248	B
phloem	0.322116	B
phloem	0.267257	B
phloem	0.302151	B
phloem	0.732738	B
phloem	0.212392	B
phloem	0.275332	B
phloem	1.81396	B
phloem	0.45882	B
phloem	0.449433	B
phloem	0.501936	B
phloem	0.221767	B
phloem	0.458709	B
phloem	0.174462	B
phloem	0.182741	B
phloem	0.256707	B
phloem	0.404	B
phloem	0.205612	B
phloem	0.538184	B
phloem	0.482221	B
phloem	0.440007	B
phloem	0.934165	B
phloem	1.7487	B
phloem	5.11232	B
phloem	0.395186	B
phloem	0.474583	B
phloem	0.246782	B
phloem	0.267353	B
phloem	0.508451	B
phloem	0.307412	B
phloem	0.350515	B
phloem	0.452133	B
phloem	0.973748	B
phloem	0.674705	B
phloem	0.350789	B
phloem	0.631455	B
phloem	0.786355	B
phloem	0.49921	B
phloem	0.385868	B
phloem	0.343695	B
phloem	0.304649	B
phloem	0.379344	B
phloem	0.155364	B
phloem	0.423589	B
phloem	0.218397	B
phloem	0.761818	B
phloem	0.224011	B
phloem	0.235998	B
phloem	0.894325	B
phloem	0.361992	B
phloem	0.475858	B
phloem	0.208383	B
phloem	0.541787	B
phloem	0.242821	B
phloem	1.01767	B
phloem	0.683849	B
phloem	0.362118	B
phloem	0.453579	B
phloem	0.558132	B
phloem	0.299883	B
phloem	0.768091	B
phloem	1.15004	B
phloem	0.780034	B
phloem	1.72058	B
phloem	0.570598	B
phloem	0.51831	B
phloem	1.00191	B
developing vessel	1.78749	B
developing vessel	1.01376	B
developing vessel	1.04322	B
developing vessel	1.05236	B
developing vessel	1.29961	B
developing vessel	0.409562	B
developing vessel	1.12416	B
xylem	0.379451	C
xylem	0.229386	C
xylem	0.195284	C
xylem	0.444611	C
xylem	0.410613	C
xylem	0.144857	C
xylem	0.236225	C
xylem	0.296877	C
xylem	0.237426	C
xylem	0.19074	C
xylem	0.212237	C
xylem	0.18626	C
xylem	0.120051	C
xylem	0.199633	C
xylem	0.167941	C
xylem	0.151359	C
xylem	0.225215	C
xylem	0.207783	C
xylem	0.119762	C
xylem	0.177997	C
xylem	0.16302	C
xylem	0.174108	C
xylem	0.173806	C
xylem	0.320607	C
xylem	0.0882193	C
xylem	0.0817045	C
xylem	0.125832	C
xylem	0.162945	C
xylem	0.333597	C
xylem	0.294373	C
xylem	0.309304	C
xylem	0.13156	C
xylem	0.117525	C
xylem	0.285813	C
xylem	1.919	C
xylem	0.0987777	C
xylem	0.138401	C
xylem	0.0832858	C
xylem	0.190759	C
xylem	0.141326	C
xylem	0.331446	C
xylem	0.140707	C
xylem	0.182486	C
xylem	0.140246	C
xylem	0.180005	C
xylem	0.173366	C
xylem	0.11499	C
xylem	0.285422	C
xylem	0.177797	C
xylem	0.154887	C
xylem	0.192299	C
xylem	0.198014	C
xylem	0.200687	C
xylem	0.144699	C
xylem	0.166486	C
xylem	0.442085	C
xylem	0.22421	C
xylem	0.124906	C
xylem	0.285498	C
xylem	1.10218	C
xylem	0.426348	C
xylem	0.132543	C
xylem	0.182892	C
xylem	0.937633	C
xylem	0.163333	C
xylem	0.324176	C
xylem	0.309957	C
xylem	0.182338	C
xylem	0.290089	C
xylem	0.240078	C
xylem	0.47748	C
xylem	0.307375	C
xylem	0.283264	C
xylem	1.91278	C
xylem	0.298913	C
cambium	0.509844	C
cambium	0.957564	C
cambium	0.39433	C
cambium	0.40919	C
cambium	0.499299	C
cambium	0.531484	C
cambium	0.485537	C
cambium	0.572275	C
cambium	0.56147	C
cambium	0.931737	C
cambium	0.586425	C
cambium	0.887276	C
cambium	0.639742	C
cambium	1.37249	C
cambium	0.926157	C
cambium	3.07447	C
cambium	2.22603	C
cambium	1.8131	C
cambium	2.35948	C
cambium	3.03394	C
cambium	0.491444	C
cambium	3.04399	C
cambium	2.95505	C
cambium	3.43021	C
cambium	3.89107	C
cambium	1.30203	C
cambium	0.703301	C
cambium	1.68636	C
cambium	5.29399	C
cambium	0.943902	C
cambium	3.77241	C
cambium	4.91121	C
cambium	2.20494	C
cambium	2.23662	C
cambium	1.70176	C
cambium	2.97538	C
cambium	2.44447	C
cambium	0.459215	C
cambium	0.595439	C
cambium	1.12402	C
cambium	1.68359	C
cambium	2.98914	C
cambium	2.50847	C
cambium	0.387356	C
cambium	1.71355	C
cambium	2.44491	C
cambium	3.22437	C
cambium	1.70852	C
cambium	1.52534	C
cambium	2.32209	C
cambium	0.523186	C
cambium	0.912211	C
cambium	0.461041	C
cambium	1.84404	C
cambium	3.60792	C
cambium	0.528446	C
cambium	3.25142	C
cambium	0.42668	C
cambium	1.61627	C
cambium	0.489493	C
cambium	0.434716	C
cambium	1.86659	C
cambium	1.37728	C
cambium	2.372	C
cambium	0.460604	C
cambium	3.45912	C
cambium	2.33186	C
cambium	1.93216	C
cambium	0.789363	C
cambium	0.355621	C
cambium	1.66418	C
cambium	3.529	C
cambium	0.690435	C
cambium	3.31889	C
cambium	3.28613	C
cambium	2.38807	C
cambium	1.04376	C
cambium	0.650361	C
cambium	1.48297	C
cambium	2.14399	C
cambium	1.85056	C
cambium	2.0874	C
cambium	4.95604	C
cambium	2.17807	C
cambium	1.71881	C
cambium	1.62385	C
cambium	0.559177	C
cambium	0.403429	C
cambium	0.297346	C
cambium	3.82821	C
cambium	0.614882	C
cambium	2.51072	C
cambium	0.91481	C
cambium	3.07011	C
cambium	1.25377	C
cambium	3.75669	C
cambium	0.493786	C
cambium	1.26588	C
cambium	0.463896	C
cambium	3.36842	C
cambium	0.682825	C
cambium	0.543933	C
cambium	0.436956	C
cambium	2.02905	C
cambium	3.25639	C
cambium	1.45037	C
cambium	2.92785	C
cambium	1.54894	C
cambium	3.67134	C
cambium	2.55857	C
cambium	0.397154	C
cambium	3.08807	C
cambium	1.49255	C
cambium	0.502842	C
cambium	2.70664	C
cambium	3.04664	C
cambium	2.70439	C
cambium	2.13662	C
cambium	1.39118	C
cambium	4.49155	C
cambium	0.489102	C
cambium	0.520677	C
cambium	0.573954	C
cambium	2.33411	C
cambium	0.858433	C
cambium	0.432114	C
cambium	0.530119	C
cambium	0.690526	C
cambium	2.35873	C
cambium	2.07488	C
cambium	1.02825	C
cambium	2.12353	C
cambium	1.90755	C
cambium	1.83325	C
cambium	5.12977	C
cambium	3.37116	C
cambium	2.22177	C
cambium	2.86187	C
cambium	1.16661	C
cambium	1.18986	C
cambium	1.46766	C
cambium	4.48794	C
cambium	3.47303	C
cambium	2.61772	C
cambium	3.79609	C
cambium	3.34647	C
cambium	2.96515	C
cambium	2.69786	C
cambium	5.47544	C
cambium	1.994	C
cambium	4.13459	C
cambium	3.50677	C
cambium	2.33402	C
cambium	0.286289	C
cambium	2.71246	C
cambium	3.54142	C
cambium	2.92406	C
cambium	1.64832	C
cambium	4.2394	C
cambium	0.769857	C
cambium	1.56285	C
cambium	3.0613	C
cambium	1.63342	C
cambium	2.36121	C
cambium	4.27431	C
cambium	3.03417	C
cambium	1.1482	C
cambium	4.97444	C
cambium	0.613544	C
cambium	0.419708	C
cambium	2.92489	C
cambium	3.4654	C
cambium	2.03968	C
cambium	2.69477	C
cambium	2.87686	C
cambium	1.18979	C
cambium	3.07916	C
cambium	2.79237	C
cambium	3.37425	C
cambium	5.00663	C
cambium	2.73165	C
cambium	0.830724	C
cambium	0.507439	C
cambium	0.385305	C
cambium	0.585558	C
cambium	1.38709	C
cambium	1.16051	C
cambium	3.27793	C
cambium	0.528207	C
cambium	0.600948	C
cambium	0.420035	C
cambium	0.345775	C
cambium	2.8474	C
cambium	0.406695	C
cambium	1.50602	C
cambium	1.86164	C
cambium	0.389671	C
phloem	0.619719	C
phloem	0.674756	C
phloem	0.489604	C
phloem	0.370639	C
phloem	0.380435	C
phloem	0.241583	C
phloem	0.282252	C
phloem	0.256862	C
phloem	0.280465	C
phloem	0.405127	C
phloem	0.285504	C
phloem	0.256485	C
phloem	0.290547	C
phloem	0.433962	C
phloem	0.115124	C
phloem	0.0993744	C
phloem	0.298674	C
phloem	0.281986	C
phloem	0.422156	C
phloem	0.246727	C
phloem	0.698164	C
phloem	0.405205	C
phloem	0.664003	C
phloem	0.347403	C
phloem	1.52488	C
phloem	0.359464	C
phloem	0.42945	C
phloem	0.347783	C
phloem	0.580094	C
phloem	0.342467	C
phloem	0.865561	C
phloem	0.445855	C
phloem	0.2226	C
phloem	0.313399	C
phloem	0.341289	C
phloem	0.409497	C
phloem	0.39412	C
phloem	0.330918	C
phloem	1.60775	C
phloem	0.25777	C
phloem	0.419151	C
phloem	0.284773	C
phloem	0.315224	C
phloem	0.189737	C
phloem	0.278894	C
phloem	0.154822	C
phloem	0.424876	C
phloem	0.191396	C
phloem	0.381749	C
phloem	0.266849	C
phloem	0.415233	C
phloem	0.515317	C
phloem	0.353633	C
phloem	0.229865	C
phloem	0.499301	C
phloem	0.339937	C
phloem	0.489005	C
phloem	0.526391	C
phloem	0.624714	C
phloem	3.2177	C
phloem	0.511657	C
phloem	0.681932	C
phloem	0.18273	C
phloem	0.210233	C
phloem	0.377444	C
phloem	0.214827	C
phloem	0.242576	C
phloem	0.202819	C
phloem	0.248823	C
phloem	0.173157	C
phloem	0.392284	C
phloem	0.353582	C
developing vessel	0.934301	C
developing vessel	1.76519	C
developing vessel	1.00765	C
developing vessel	0.381754	C
developing vessel	1.25128	C
developing vessel	1.0747	C
developing vessel	3.37781	C
developing vessel	1.84212	C
xylem	0.409038	D
xylem	0.96717	D
xylem	0.271305	D
xylem	0.358453	D
xylem	0.254931	D
xylem	0.523696	D
xylem	0.293456	D
xylem	0.223454	D
xylem	0.214028	D
xylem	0.174627	D
xylem	0.181466	D
xylem	0.175137	D
xylem	0.203601	D
xylem	0.168236	D
xylem	0.493188	D
xylem	0.309449	D
xylem	0.122082	D
xylem	0.172949	D
xylem	0.197992	D
xylem	0.173573	D
xylem	0.133695	D
xylem	0.140336	D
xylem	0.193322	D
xylem	0.21451	D
xylem	0.169012	D
xylem	0.0940476	D
xylem	0.0870309	D
xylem	0.234761	D
xylem	0.163444	D
xylem	0.116325	D
xylem	0.168512	D
xylem	0.134333	D
xylem	0.10011	D
xylem	0.263894	D
xylem	0.142006	D
xylem	0.176037	D
xylem	0.0825575	D
xylem	0.0821168	D
xylem	0.288394	D
xylem	0.241454	D
xylem	0.160017	D
xylem	0.135889	D
xylem	0.120524	D
xylem	1.16158	D
xylem	0.179496	D
xylem	0.13488	D
xylem	0.18162	D
xylem	0.163785	D
xylem	0.125569	D
xylem	0.231796	D
xylem	0.170833	D
xylem	0.189023	D
xylem	0.150051	D
xylem	0.115695	D
xylem	0.39505	D
xylem	0.136411	D
xylem	0.218316	D
xylem	0.223726	D
xylem	0.137928	D
xylem	0.200161	D
xylem	0.187861	D
xylem	0.318823	D
xylem	0.194952	D
xylem	0.169678	D
xylem	0.537776	D
xylem	0.218091	D
xylem	0.430213	D
xylem	0.331836	D
xylem	0.433781	D
xylem	0.406449	D
xylem	0.376947	D
xylem	0.383337	D
xylem	0.375547	D
cambium	0.400831	D
cambium	0.832225	D
cambium	0.448574	D
cambium	3.23292	D
cambium	0.492836	D
cambium	2.13056	D
cambium	0.595777	D
cambium	0.858987	D
cambium	0.621646	D
cambium	1.50123	D
cambium	3.79807	D
cambium	0.326018	D
cambium	0.405999	D
cambium	3.01158	D
cambium	0.456815	D
cambium	0.352098	D
cambium	2.8197	D
cambium	3.98396	D
cambium	0.354528	D
cambium	0.41674	D
cambium	0.350894	D
cambium	4.17665	D
cambium	1.66498	D
cambium	2.41614	D
cambium	0.399066	D
cambium	0.33107	D
cambium	3.25187	D
cambium	2.86696	D
cambium	2.58227	D
cambium	2.70607	D
cambium	0.356238	D
cambium	0.462917	D
cambium	0.813014	D
cambium	2.91082	D
cambium	1.69427	D
cambium	2.08402	D
cambium	2.30587	D
cambium	3.70039	D
cambium	5.16942	D
cambium	0.455964	D
cambium	0.361908	D
cambium	4.96819	D
cambium	0.317393	D
cambium	0.613691	D
cambium	5.02447	D
cambium	0.386746	D
cambium	3.23896	D
cambium	2.82964	D
cambium	0.312643	D
cambium	0.4796	D
cambium	0.972944	D
cambium	2.85496	D
cambium	2.37547	D
cambium	0.338911	D
cambium	0.614769	D
cambium	5.05756	D
cambium	4.89962	D
cambium	4.25131	D
cambium	1.19731	D
cambium	0.92993	D
cambium	0.381866	D
cambium	0.375489	D
cambium	0.378303	D
cambium	0.402802	D
cambium	3.84526	D
cambium	1.98797	D
cambium	0.453413	D
cambium	0.442196	D
cambium	3.17283	D
cambium	2.54774	D
cambium	1.63383	D
cambium	3.5589	D
cambium	0.437816	D
cambium	0.321906	D
cambium	0.368765	D
cambium	0.22125	D
cambium	0.615385	D
cambium	1.98328	D
cambium	0.263855	D
cambium	0.376208	D
cambium	2.98896	D
cambium	0.196399	D
cambium	0.200289	D
cambium	1.18045	D
cambium	0.260518	D
cambium	0.666953	D
cambium	0.29499	D
cambium	1.59927	D
cambium	1.67304	D
cambium	0.162363	D
cambium	0.370041	D
cambium	0.406058	D
cambium	0.324203	D
cambium	0.392367	D
cambium	3.55566	D
cambium	0.365493	D
cambium	0.341143	D
cambium	0.251614	D
cambium	0.428155	D
cambium	0.823529	D
cambium	0.407771	D
cambium	1.07761	D
cambium	0.297029	D
cambium	0.349996	D
cambium	0.266528	D
cambium	0.799195	D
cambium	4.85851	D
cambium	6.20237	D
cambium	0.378905	D
cambium	5.89515	D
cambium	1.40938	D
cambium	2.8094	D
cambium	2.77112	D
cambium	2.23393	D
cambium	2.73176	D
cambium	0.792115	D
cambium	0.383299	D
cambium	0.209753	D
cambium	3.28434	D
cambium	0.493739	D
cambium	2.9435	D
cambium	2.04945	D
cambium	2.17809	D
cambium	0.596703	D
cambium	1.84999	D
cambium	1.97178	D
cambium	2.0224	D
cambium	1.86811	D
cambium	0.624995	D
cambium	0.441561	D
cambium	3.11738	D
cambium	0.326954	D
cambium	2.17164	D
cambium	1.63376	D
cambium	3.67019	D
cambium	1.66488	D
cambium	2.2	D
cambium	0.347479	D
cambium	4.85684	D
cambium	5.51671	D
cambium	0.983655	D
cambium	1.93822	D
cambium	0.547862	D
cambium	1.78355	D
cambium	0.331122	D
cambium	1.66077	D
cambium	2.20455	D
cambium	1.72171	D
cambium	0.550173	D
cambium	0.550071	D
cambium	2.02906	D
cambium	1.7931	D
cambium	0.340591	D
cambium	0.129223	D
cambium	1.58028	D
cambium	0.239492	D
cambium	0.261177	D
cambium	0.393797	D
phloem	0.425002	D
phloem	0.161458	D
phloem	0.416575	D
phloem	0.278699	D
phloem	0.285733	D
phloem	0.364467	D
phloem	0.366593	D
phloem	0.418671	D
phloem	0.115021	D
phloem	0.313374	D
phloem	0.153684	D
phloem	0.33013	D
phloem	0.649227	D
phloem	0.434658	D
phloem	0.25231	D
phloem	0.362256	D
phloem	0.147546	D
phloem	0.468547	D
phloem	0.303499	D
phloem	0.225681	D
phloem	0.395305	D
phloem	0.145472	D
phloem	0.704477	D
phloem	0.509713	D
phloem	0.294871	D
phloem	0.465993	D
phloem	0.354368	D
phloem	0.339744	D
phloem	0.236037	D
phloem	0.295027	D
phloem	0.462235	D
phloem	0.39935	D
phloem	0.360299	D
phloem	0.121125	D
phloem	0.270158	D
phloem	0.317403	D
phloem	0.271701	D
phloem	0.469321	D
phloem	0.266805	D
phloem	0.236176	D
phloem	0.278706	D
phloem	0.492387	D
phloem	0.194095	D
phloem	0.278098	D
phloem	0.342219	D
phloem	0.271947	D
phloem	0.145731	D
phloem	0.300069	D
phloem	0.386596	D
phloem	0.340093	D
phloem	0.684135	D
phloem	2.48192	D
phloem	0.256437	D
phloem	0.342707	D
phloem	0.684664	D
phloem	0.314075	D
phloem	0.20545	D
phloem	0.759044	D
phloem	0.484064	D
phloem	0.287175	D
phloem	0.457053	D
phloem	0.260868	D
phloem	0.282021	D
phloem	0.506862	D
phloem	0.240712	D
phloem	0.226092	D
phloem	0.143767	D
phloem	0.498913	D
phloem	0.249393	D
phloem	0.383902	D
phloem	0.319705	D
phloem	0.451598	D
phloem	0.444579	D
phloem	0.269353	D
phloem	0.245122	D
phloem	0.474894	D
phloem	0.586023	D
phloem	0.165819	D
phloem	0.290602	D
phloem	0.533602	D
phloem	0.218737	D
phloem	0.250878	D
phloem	0.351423	D
phloem	0.26516	D
phloem	0.290721	D
phloem	8.4865	D
phloem	7.85968	D
phloem	0.131639	D
phloem	0.369061	D
phloem	0.695299	D
phloem	0.374403	D
phloem	0.270608	D
phloem	0.0439571	D
phloem	0.808322	D
phloem	0.306085	D
phloem	0.348834	D
phloem	0.195686	D
phloem	0.230377	D
phloem	0.415871	D
phloem	0.347475	D
phloem	0.31735	D
phloem	0.146009	D
phloem	0.480724	D
phloem	0.397292	D
phloem	0.164951	D
phloem	0.690254	D
phloem	0.895443	D
phloem	0.230652	D
phloem	0.192856	D
phloem	0.0575088	D
phloem	0.244465	D
phloem	0.339808	D
phloem	0.492478	D
phloem	0.271823	D
phloem	0.175579	D
phloem	0.459602	D
phloem	0.481281	D
phloem	1.60732	D
phloem	0.309806	D
phloem	0.400491	D
phloem	0.320089	D
phloem	0.269811	D
phloem	1.09736	D
phloem	0.897592	D
phloem	0.543581	D
phloem	0.521549	D
developing vessel	1.42245	D
developing vessel	1.54745	D
developing vessel	0.58137	D
developing vessel	0.364044	D
developing vessel	0.152012	D
developing vessel	1.42331	D
xylem	0.299903	E
xylem	0.172848	E
xylem	0.255439	E
xylem	0.148241	E
xylem	0.18725	E
xylem	0.115278	E
xylem	0.200423	E
xylem	0.224815	E
xylem	0.186422	E
xylem	0.144518	E
xylem	1.82482	E
xylem	0.225663	E
xylem	0.182425	E
xylem	0.158601	E
xylem	0.241361	E
xylem	0.142877	E
xylem	0.186643	E
xylem	0.132439	E
xylem	0.194718	E
xylem	0.141671	E
xylem	0.128331	E
xylem	0.123205	E
xylem	0.176471	E
xylem	0.0551139	E
xylem	0.206549	E
xylem	0.135968	E
xylem	0.402525	E
xylem	0.181297	E
xylem	0.238358	E
xylem	0.12986	E
xylem	0.0599668	E
xylem	0.150641	E
xylem	0.0604959	E
xylem	0.191768	E
xylem	0.115926	E
xylem	0.124163	E
xylem	0.207237	E
xylem	0.102099	E
xylem	0.0952965	E
xylem	0.110095	E
xylem	0.249162	E
xylem	0.190199	E
xylem	0.0887508	E
xylem	0.255207	E
xylem	0.150453	E
xylem	0.226238	E
xylem	0.246431	E
xylem	0.194411	E
xylem	0.28117	E
xylem	0.281875	E
xylem	0.38049	E
xylem	0.179961	E
cambium	0.912801	E
cambium	2.19635	E
cambium	2.59643	E
cambium	3.62985	E
cambium	2.90122	E
cambium	2.68278	E
cambium	2.39351	E
cambium	3.30096	E
cambium	1.73583	E
cambium	4.52622	E
cambium	2.85242	E
cambium	0.265403	E
cambium	4.67309	E
cambium	2.42947	E
cambium	3.15773	E
cambium	3.0636	E
cambium	2.68955	E
cambium	2.06175	E
cambium	2.16512	E
cambium	3.12712	E
cambium	2.67589	E
cambium	5.92923	E
cambium	0.406562	E
cambium	0.312522	E
cambium	2.51165	E
cambium	1.06967	E
cambium	1.93843	E
cambium	2.39674	E
cambium	2.3903	E
cambium	0.443552	E
cambium	1.05356	E
cambium	1.58407	E
cambium	0.398503	E
cambium	0.439669	E
cambium	3.32326	E
cambium	0.534598	E
cambium	0.317239	E
cambium	0.721701	E
cambium	2.87939	E
cambium	3.15646	E
cambium	1.29506	E
cambium	3.77223	E
cambium	0.521799	E
cambium	0.453722	E
cambium	3.42206	E
cambium	0.345612	E
cambium	3.33442	E
cambium	1.67883	E
cambium	3.46679	E
cambium	0.859535	E
cambium	2.86704	E
cambium	0.381278	E
cambium	0.642753	E
cambium	3.01903	E
cambium	3.5579	E
cambium	3.08093	E
cambium	2.31921	E
cambium	3.66439	E
cambium	6.05259	E
cambium	1.60189	E
cambium	2.53185	E
cambium	0.414247	E
cambium	2.45817	E
cambium	1.45241	E
cambium	2.61563	E
cambium	0.44841	E
cambium	0.568794	E
cambium	1.05787	E
cambium	4.96723	E
cambium	0.70227	E
cambium	3.19234	E
cambium	0.40859	E
cambium	0.572385	E
cambium	4.51462	E
cambium	2.11477	E
cambium	3.08145	E
cambium	0.555779	E
cambium	0.540254	E
cambium	4.00718	E
cambium	2.31772	E
cambium	0.484864	E
cambium	1.11539	E
cambium	2.95013	E
cambium	2.25354	E
cambium	2.12197	E
cambium	0.49343	E
cambium	0.912311	E
cambium	2.63359	E
cambium	1.90763	E
cambium	2.30102	E
cambium	1.87658	E
cambium	3.94476	E
cambium	2.60946	E
cambium	0.500615	E
cambium	4.01612	E
cambium	2.40944	E
cambium	0.470867	E
cambium	0.34792	E
cambium	0.945062	E
cambium	2.36174	E
cambium	0.675027	E
cambium	3.06068	E
cambium	3.18241	E
cambium	0.503613	E
cambium	2.51162	E
cambium	4.18575	E
cambium	1.85265	E
cambium	2.58457	E
cambium	1.64928	E
phloem	0.378968	E
phloem	0.213697	E
phloem	0.766321	E
phloem	0.100293	E
phloem	0.0656831	E
phloem	0.0631056	E
phloem	0.156761	E
phloem	0.191507	E
phloem	5.03817	E
phloem	1.13009	E
phloem	2.30532	E
phloem	3.77516	E
phloem	0.512287	E
phloem	0.420587	E
phloem	0.204356	E
phloem	0.684441	E
phloem	0.420217	E
phloem	0.211135	E
phloem	0.351549	E
phloem	0.173959	E
phloem	0.276101	E
phloem	0.438735	E
phloem	0.262777	E
phloem	0.168224	E
phloem	0.197687	E
phloem	0.261336	E
phloem	0.269621	E
phloem	0.254902	E
phloem	0.40435	E
phloem	0.724782	E
phloem	0.243419	E
phloem	0.372845	E
phloem	0.356962	E
phloem	0.434211	E
phloem	3.51513	E
phloem	0.473194	E
phloem	2.85996	E
phloem	0.274374	E
phloem	0.182032	E
phloem	0.122213	E
phloem	3.71278	E
phloem	0.427141	E
phloem	0.375034	E
phloem	4.67966	E
phloem	0.366108	E
phloem	0.187056	E
phloem	0.446922	E
developing vessel	2.68632	E
developing vessel	0.233415	E
developing vessel	0.339312	E
developing vessel	0.226032	E
developing vessel	2.60284	E
developing vessel	0.518569	E
developing vessel	0.508576	E
developing vessel	1.76866	E
developing vessel	1.19277	E

## Sheet: Figure 2h
cluster	dex_induced	dex_suppressed
VASA_XPa	0.193488	-0.0843661
VASA_XPa	0.0830725	-0.038245
VASA_XPa	0.0409229	-0.0683816
VASA_XPa	0.0999998	-0.067692
VASA_XPa	0.00530639	-0.0371668
VASA_XPa	-0.0213278	-0.0224854
VASA_XPa	0.0950537	-0.043153
VASA_XPa	0.00641935	-0.0351446
VASA_XPa	0.117562	-0.0117749
VASA_XPa	0.0770674	-0.019181
VASA_XPa	0.0241712	-0.0486138
VASA_XPa	0.0471815	-0.039649
VASA_XPa	0.0610219	-0.0538682
VASA_XPa	0.0931354	-0.0396623
VASA_XPa	0.081607	-0.0537015
VASA_XPa	0.0665579	-0.0547665
VASA_XPa	-0.000787566	-0.0310477
VASA_XPa	0.0914802	-0.0479
VASA_XPa	0.0248486	-0.015408
VASA_XPa	0.0181728	-0.0404047
VASA_XPa	0.0170195	-0.0578782
VASA_XPa	0.054958	-0.0395216
VASA_XPa	-0.00190226	-0.0408213
VASA_XPa	0.0596892	-0.0295843
VASA_XPa	-0.00364366	-0.0497239
VASA_XPa	-0.00758499	-0.0252345
VASA_XPa	-0.010469	-0.00948896
VASA_XPa	0.155907	-0.0633928
VASA_XPa	0.00381692	-0.042067
VASA_XPa	0.00390277	-0.0560511
VASA_XPa	-0.0189962	-0.0406751
VASA_XPa	-0.011759	-0.0701527
VASA_XPa	0.0522405	-0.0238149
VASA_XPa	0.0122913	-0.0766773
VASA_XPa	0.0712766	-0.0460417
VASA_XPa	-0.0123723	-0.0258149
VASA_XPa	0.039224	-0.0471245
VASA_XPBc	0.0122178	0.00736083
VASA_XPBc	0.0421897	-0.0645158
VASA_XPBc	-0.0163812	-0.00776489
VASA_XPBc	0.0691451	-0.0205245
VASA_XPBc	-0.0216863	-0.0031467
VASA_XPBc	-0.00321298	0.00767369
VASA_XPBc	0.0726	-0.0443669
VASA_XPBc	0.0837706	-0.0251151
VASA_XPBc	7.84883e-05	-0.0122994
VASA_XPBc	0.0360533	-0.0424797
VASA_XPBc	0.00727372	0.0145332
VASA_XPBc	0.0360383	0.000937571
VASA_XPBc	0.074863	-0.037355
VASA_XPBc	-0.00823433	-0.0231881
VASA_XPBc	0.048732	-0.0216927
VASA_XPBc	0.0443074	0.0168581
VASA_XPBc	0.0826804	-0.00768247
VASA_XPBc	0.00772296	-0.0562879
VASA_XPBc	0.186193	-0.0296316
VASA_XPBc	-0.036903	-9.33135e-05
VASA_XPBc	-0.0143753	-0.0328211
VASA_XPBc	0.0536065	-0.0487953
VASA_XPBc	0.0641524	0.0142113
VASA_XPBc	-0.0453063	0.00588346
VASA_XPBc	-0.032032	-0.027378
VASA_XPBc	0.0695349	0.0658047
VASA_XPBc	0.0136938	0.0050749
VASA_XPBc	-0.01609	0.0147987
VASA_XPBc	0.00932406	0.00653495
VASA_XPBc	-0.00676521	0.00741125
VASA_XPBc	0.0465393	-0.0226557
VASA_XPBc	0.026728	-0.0241658
VASA_XPBc	-0.0249881	0.00394487
VASA_XPBc	-0.0429878	0.0259956
VASA_XPBc	0.102413	-0.0139299
VASA_XPBc	0.0726323	-0.0208541
VASA_XPBc	-0.00132485	-0.0108789
VASA_XPBc	0.101268	-0.0140361
VASA_XPBc	0.0511145	-0.0447415
VASA_XPBc	0.0499538	-0.0220395
VASA_XPBc	0.150302	-0.0490487
VASA_XPBc	0.0158713	-0.0199021
VASA_XPBc	-0.00528138	-0.0490071
VASA_XPBc	-0.029679	-0.0274723
VASA_XPBc	-0.00721436	-0.00244472
VASA_XPBc	-0.025057	-0.0528331
VASA_XPBc	-0.0326808	-0.0369225
VASA_XPBc	0.0625023	-0.0253696
VASA_XPBc	0.168254	-0.0504969
VASA_XPBc	-0.00837359	-0.0444894
VASA_XPBc	0.0265692	-0.0356906
VASA_XPBc	-0.0330012	-0.0405951
VASA_XPBc	0.00375563	-0.0164731
VASA_XPBc	-0.0183114	-0.0533114
VASA_XPBc	0.0180655	-0.0506583
VASA_XPBc	0.0302648	-0.0214764
VASA_XPBc	-0.00305723	0.0165808
VASA_XPBc	0.0194991	-0.0546035
VASA_XPBc	0.0360746	0.00640744
VASA_XPBc	-0.00895661	0.0242207
VASA_XPBc	-0.0263417	0.00648286
VASA_XPBc	-0.033728	-0.00703144
VASA_XPBc	0.095856	-0.0470662
VASA_XPBc	0.00031948	0.00756685
VASA_XPBc	0.158192	-0.0623233
VASA_XPBc	-0.0313999	-0.0237172
VASA_XPBc	0.00967094	0.00327168
VASA_XPBc	-0.0198255	0.00571
VASA_XPBc	0.102384	-0.0226204
VASA_XPBc	-0.0159873	-0.0143469
VASA_XPBc	-0.0372136	0.0375263
VASA_XPBc	-0.0318378	-0.019953
VASA_XPBc	-0.00946753	-0.0408092
VASA_XPBc	0.00422276	0.0181596
VASA_XPBc	-0.000750062	-0.0470833
VASA_XPBc	0.0413416	-0.0168097
VASA_XPBc	0.211387	-0.0605383
VASA_XPBc	0.0721295	-0.0716114
VASA_XPBc	0.167837	-0.0278801
VASA_XPBc	0.0180891	-0.0248713
VASA_XPBc	0.0162583	-0.0148858
VASA_XPBc	0.188653	-0.0259951
VASA_XPBc	0.168999	-0.0190068
VASA_XPBc	0.0370182	-0.00141855
VASA_XPBc	-0.0371082	-0.0603312
VASA_XPBc	-0.00744963	-0.0391219
VASA_XPBc	0.00943664	-0.00761512
VASA_XPBc	-0.0116962	0.00459164
VASA_XPBc	-0.00260829	0.0114404
VASA_CSC	-0.025263	-0.0453735
VASA_CSC	0.0038457	-0.0422921
VASA_CSC	0.0542084	-0.0372234
VASA_CSC	0.191831	-0.0132379
VASA_CSC	0.00957027	-0.0490004
VASA_CSC	0.122442	-0.0315142
VASA_CSC	0.0384052	-0.0504044
VASA_CSC	-0.00153105	-0.0053423
VASA_CSC	0.111011	-0.0244128
VASA_CSC	0.145959	-0.092841
VASA_CSC	0.0251781	-0.011785
VASA_CSC	0.0743449	-0.0672394
VASA_CSC	0.0268072	-0.0469619
VASA_CSC	-0.0328568	-0.0564363
VASA_CSC	0.0770156	-0.0654982
VASA_CSC	-0.0347911	0.00192943
VASA_CSC	0.00127152	-0.0258959
VASA_CSC	0.135158	-0.00654071
VASA_CSC	-0.0053108	-0.0435078
VASA_CSC	0.010369	-0.0294561
VASA_CSC	-0.00798245	-0.020879
VASA_CSC	-0.0119127	-0.0325871
VASA_CSC	-0.0124464	-0.0378248
VASA_CSC	0.163431	0.00182944
VASA_CSC	0.0823478	-0.0380279
VASA_CSC	0.0547458	-0.0130032
VASA_CSC	0.142069	-0.0475736
VASA_CSC	0.133004	-0.0082138
VASA_CSC	0.0409474	-0.0510986
VASA_CSC	0.067097	-0.027168
VASA_CSC	0.0548901	-0.0250981
VASA_CSC	0.0375195	-0.0234458
VASA_CSC	0.0766308	-0.0562988
VASA_CSC	-0.00978569	-0.0208141
VASA_CSC	0.016505	-0.0215118
VASA_CSC	0.0764472	-0.0107037
VASA_CSC	0.0162456	-0.0257328
VASA_CSC	0.0864765	-0.0538566
VASA_CSC	-0.0148905	-0.00386494
VASA_CSC	0.0380888	-0.0325409
VASA_CSC	-0.0198339	-0.0246097
VASA_CSC	0.00786611	-0.030248
VASA_CSC	0.0461459	-0.047826
VASA_CSC	0.0160354	-0.0142267
VASA_CSC	0.00623944	-0.033503
VASA_CSC	0.0950869	-0.0249244
VASA_CSC	0.0192356	-0.0509252
VASA_CSC	-0.0300327	-0.0406735
VASA_CSC	0.0164004	-0.0149012
VASA_CSC	0.0673215	-0.0472862
VASA_CSC	0.0924363	-0.0401589
VASA_CSC	0.0463675	-0.0330122
VASA_CSC	0.143522	-0.0663672
VASA_CSC	0.00156892	-0.0356217
VASA_CSC	-0.00394656	0.0144469
VASA_CSC	0.0659621	-0.0376151
VASA_CSC	0.0179552	-0.0518513
VASA_CSC	-0.0161333	-0.0276457
VASA_CSC	-0.0200715	-0.0172932
VASA_CSC	0.00949727	-0.0628504
VASA_CSC	0.201791	-0.0659316
VASA_CSC	0.113853	0.00070962
VASA_CSC	0.0867577	-0.021529
VASA_CSC	0.154992	-0.0579691
VASA_CSC	0.111627	-0.0567977
VASA_CSC	0.164425	-0.0559943
VASA_CSC	-0.0113105	-0.0239969
VASA_CSC	0.0725417	-0.0372503
VASA_CSC	0.207266	-0.0515615
VASA_CSC	0.0829532	-0.0304702
VASA_CSC	-0.0314079	-0.0274397
VASA_CSC	-0.0127056	-0.00616179
VASA_CSC	-0.0244531	-0.0228885
VASA_CSC	-0.0297137	-0.0187993
VASA_CSC	0.0778165	-0.0484735
VASA_CSC	0.0571163	-0.0309156
VASA_CSC	0.137409	-0.0518387
VASA_CSC	0.157462	-0.0548018
VASA_CSC	-0.0391159	-0.0364836
VASA_CSC	0.0805771	-0.0573838
VASA_CSC	-0.0227363	-0.0283241
VASA_CSC	0.0521526	-0.0582113
VASA_CSC	0.253151	-0.0625417
VASA_CSC	0.0309603	-0.0553702
VASA_CSC	-0.0545674	-0.0564105
VASA_CSC	0.104025	-0.0304872
VASA_CSC	0.141318	-0.0643256
VASA_CSC	-0.0272799	-0.0229648
VASA_CSC	0.135357	-0.0328556
VASA_CSC	0.00594083	-0.026067
VASA_CSC	0.048228	-0.0660759
VASA_CSC	-0.0315827	-0.0253716
VASA_CSC	-0.0241982	-0.0349306
VASA_CSC	-0.0201353	-0.0436428
VASA_dividing cell	-0.0450786	-0.0563382
VASA_dividing cell	0.0061615	-0.0557864
VASA_dividing cell	-0.016431	-0.0467063
VASA_dividing cell	-0.0343834	-0.0354667
VASA_dividing cell	-0.00351014	-0.046547
VASA_dividing cell	-0.0119843	-0.0446015
VASA_dividing cell	-0.00990149	-0.0454739
VASA_dividing cell	0.0408822	-0.0233036
VASA_dividing cell	0.0655938	-0.0321667
VASA_dividing cell	0.0617144	-0.0827967
VASA_dividing cell	0.00848263	-0.0475964
VASA_dividing cell	-0.0315717	-0.0390059
VASA_dividing cell	-0.026712	-0.0929578
VASA_dividing cell	-0.00380135	-0.0651597
VASA_dividing cell	-0.030216	-0.0554333
VASA_dividing cell	0.169997	-0.0882416
VASA_dividing cell	-0.0148564	-0.0422767
VASA_dividing cell	-0.0263867	-0.0643408
VASA_dividing cell	-0.0266926	-0.0752591
VASA_dividing cell	-0.026946	-0.0342651
VASA_dividing cell	0.130257	-0.0457014
VASA_dividing cell	0.0277048	-0.0617402
VASA_dividing cell	-0.0419023	-0.0515952
VASA_dividing cell	0.00104348	-0.0345867
VASA_dividing cell	-0.0190608	-0.00896459
VASA_dividing cell	-0.041168	-0.0602181
VASA_dividing cell	0.0893638	-0.0470705
VASA_dividing cell	0.0436561	0.0152959
VASA_dividing cell	0.0900357	-0.0497665
VASA_dividing cell	-0.0368288	-0.0686568
VASA_dividing cell	-0.00701764	-0.0327787
VASA_dividing cell	0.00754796	-0.0756003
VASA_dividing cell	0.0716127	-0.0531468
VASA_dividing cell	0.0913904	-0.0994731
VASA_dividing cell	-0.0171131	-0.0731559
VASA_dividing cell	-0.0152549	-0.0482872
VASA_dividing cell	-0.0163479	-0.0391322
VASA_dividing cell	0.015965	-0.0731526
VASA_dividing cell	-0.0107636	-0.0391048
VASA_dividing cell	-0.0250869	-0.0665515
VASA_dividing cell	-0.0373685	-0.0429806
VASA_dividing cell	-0.00504148	-0.0584522
VASA_dividing cell	-0.0510055	-0.0516548
VASA_dividing cell	0.0275538	-0.0243723
VASA_dividing cell	0.0531181	-0.0695387
VASA_dividing cell	-0.00578707	-0.0425375
VASA_dividing cell	0.00347144	-0.0688837
VASA_dividing cell	0.0204378	-0.0286615
VASA_dividing cell	0.0897068	-0.0433881
VASA_dividing cell	-0.0228263	-0.0538544
VASA_dividing cell	-0.0511456	-0.072872
VASA_dividing cell	-0.0478337	-0.040731
VASA_dividing cell	0.00832486	-0.0785778
VASA_dividing cell	-0.0604885	-0.050169
VASA_dividing cell	0.0348866	-0.0502504
VASA_dividing cell	-0.0279365	-0.0506773
VASA_dividing cell	0.213641	-0.0658696
VASA_dividing cell	-0.0366147	-0.0819384
VASA_dividing cell	-0.0288506	-0.0569755
VASA_dividing cell	-0.0418974	-0.0760219
VASA_dividing cell	-0.00173808	-0.0460023
VASA_dividing cell	0.07549	-0.0812195
VASA_dividing cell	0.0229082	-0.0152705
VASA_dividing cell	0.0367882	-0.0273207
VASA_dividing cell	-0.0256459	-0.0331525
VASA_dividing cell	0.000612283	-0.027678
VASA_devPa	0.0354151	-0.00148699
VASA_devPa	0.00442882	-0.0209485
VASA_devPa	0.0690464	-0.0523889
VASA_devPa	0.0544213	0.00593318
VASA_devPa	-0.0150761	0.00257564
VASA_devPa	-0.0168056	0.00103618
VASA_devPa	-0.016219	-0.0329529
VASA_devPa	0.0171807	-0.0319593
VASA_devPa	0.0300148	-0.0359407
VASA_devPa	0.155015	-0.0542763
VASA_devPa	0.0143892	-0.0503057
VASA_devPa	-0.0202764	-0.0316369
VASA_devPa	0.00635797	-0.0218483
VASA_devPa	0.127449	-0.0497844
VASA_devPa	0.0123468	-0.000331031
VASA_devPa	0.0542635	-0.031881
VASA_devPa	-0.000492543	-0.00612778
VASA_devPa	-0.0161856	-0.0237899
VASA_devPa	0.0846601	0.011409
VASA_devPa	0.0961092	-0.038255
VASA_devPa	0.0164521	-0.0185018
VASA_devPa	0.084219	-0.0370949
VASA_devPa	0.00126362	-0.0393701
VASA_devPa	0.0413667	-0.0090806
VASA_devPa	0.0438771	-0.0175743
VASA_devPa	0.0949426	-0.0585034
VASA_devPa	-0.00733931	-0.0429516
VASA_devPa	-0.0409696	-0.0112873
VASA_devPa	0.0893796	-0.0258673
VASA_devPa	-0.0377253	-0.0496792
VASA_devPa	-0.0492865	-0.0398672
VASA_devPa	0.0584659	-0.0444737
VASA_devPa	-0.0200489	-0.0397846
VASA_devPa	-0.00927966	-0.0462521
VASA_devPa	-0.0151006	-0.0243454
VASA_devPa	-0.00494407	-0.0228288
VASA_devPa	0.10424	-0.0500225
VASA_devPa	0.00970474	-0.0331325
VASA_devPa	0.016443	-0.0230937
VASA_devPa	0.0110273	-0.0207443
VASA_devPa	0.0758791	-0.02001
VASA_devPa	-0.0662018	-0.0344331
VASA_devPa	0.0142389	-0.00513887
VASA_devPa	-0.0280842	-0.0161647
VASA_devPa	-0.00174476	-0.0161897
VASA_devPa	0.0200535	-0.0552389
VASA_devPa	0.0448313	-0.0320555
VASA_devPa	-0.045938	-0.0338746
VASA_devPa	-0.0111322	0.00969437
VASA_devPa	0.00852512	-0.0361685
VASA_devPa	0.0234159	-0.0325177
VASA_devPa	0.0522666	-0.0210839
VASA_devPa	0.0159742	-0.0148748
VASA_devPa	0.00016331	-0.0164352
VASA_devPa	0.0292828	-0.0217414
VASA_devPa	0.0611725	-0.0324034
VASA_devPa	-0.0264761	-0.0287614
VASA_devPa	0.0524006	-0.0629486
VASA_devPa	0.00596433	-0.00916672
VASA_devPa	-0.00416171	0.0112355
VASA_devPa	-0.0269459	-0.0259279
VASA_devPa	-0.0388058	-0.0228186
VASA_devPa	0.0528233	-0.0518182
VASA_devPa	-0.0300774	-0.0347
VASA_devPa	0.104824	-0.0311026
VASA_devPa	-0.0109121	-0.0428212
VASA_devPa	0.0910441	-0.0370482
VASA_devPa	0.032263	-0.0565034
VASA_devPa	0.0753898	-0.047081
VASA_devPa	0.124786	-0.0216234
VASA_devPa	-0.0299155	-0.0182626
VASA_devPa	-0.0216476	-0.0406932
VASA_devPa	0.0432139	-0.0344127
VASA_devPa	0.013235	-0.0362194
VASA_devPa	0.113107	-0.031919
VASA_devPb	0.0479671	-0.0383882
VASA_devPb	-0.0158531	-0.0524055
VASA_devPb	-0.0273155	-0.0159128
VASA_devPb	-0.0183678	-0.000520916
VASA_devPb	0.0570859	-0.0214561
VASA_devPb	-0.0600342	0.00613888
VASA_devPb	0.0961887	-0.0105118
VASA_devPb	0.0504205	0.00311948
VASA_devPb	-0.0171825	-0.00832828
VASA_devPb	-0.0229845	-0.0410678
VASA_devPb	-0.0178977	-0.0274083
VASA_devPb	0.0790273	-0.0145567
VASA_devPb	-0.0275303	0.0103206
VASA_devPb	0.044098	0.0390609
VASA_devPb	0.0051275	0.00131765
VASA_devPb	-0.00143572	0.0554324
VASA_devPb	-0.0285178	-0.0385296
VASA_devPb	0.058396	-0.00449727
VASA_devPb	-0.0249729	-0.0204967
VASA_devPb	-0.0268554	0.0160411
VASA_devPb	0.0978194	0.00840814
VASA_devPb	0.0134681	-0.0278145
VASA_devPb	0.0096895	-0.032572
VASA_devPb	0.0337605	-0.0126714
VASA_devPb	-0.0164738	-0.0363802
VASA_devPb	-0.0200062	-0.027307
VASA_devPb	0.0302645	-0.023826
VASA_devPb	-0.0446035	0.0282888
VASA_devPb	-0.0169194	-0.0186919
VASA_devPb	0.0676017	-0.0146854
VASA_devPb	-0.0201442	-0.016593
VASA_devPb	-0.0343767	-0.0519585
VASA_devPb	0.0449015	-0.00417637
VASA_devPb	-0.0100349	-0.012316
VASA_devPb	0.0932452	-0.0389111
VASA_devPb	0.066905	-0.0193692
VASA_devPb	0.0247538	0.0131933
VASA_devPb	0.120647	-0.0381953
VASA_devPb	0.065455	-0.0409021
VASA_devPb	-0.00187632	-0.0341568
VASA_devPb	0.155828	-0.033008
VASA_devPb	-0.000523882	-0.0133587
VASA_devPb	0.104765	-0.0619222
VASA_devPb	0.153358	-0.0448612
VASA_devPb	0.157384	-0.0118356
VASA_devPb	0.104487	-0.0355823
VASA_devPb	0.0832892	-0.0358516
VASA_devPb	0.0140763	0.032667
VASA_devPb	0.0860894	-0.0442812
VASA_devPb	-0.0453651	-0.0138284
VASA_devPb	-0.0335907	0.00891284
VASA_devPb	0.0588679	-0.050858
VASA_devPb	-0.00237588	0.029394
VASA_devPb	-0.0140508	-0.0317863
VASA_devPb	0.038127	-0.00921905
VASA_devPb	-0.0263549	-0.0445826
VASA_devPb	-0.0187424	-0.0529425
VASA_devPb	0.0146325	-0.0293477
VASA_devPb	-0.0357533	-0.0377866
VASA_devPb	-0.0275473	-0.0090577
VASA_devPb	0.00614744	0.00985615
VASA_devPb	0.0600347	-0.0446276
VASA_devPb	-0.0184597	-0.0305847
VASA_devPb	0.110841	-0.0179077
VASA_devPb	0.045691	-0.0160806
VASA_devPb	-0.0417373	-0.0389145
VASA_devPb	0.0319372	-0.0275471
VASA_devPb	-0.0054245	-0.0230142
VASA_devPb	-0.00980201	-0.0214367
VASA_devPb	0.0444149	-0.0365458
VASA_devPb	0.0408222	-0.053305
VASA_devPb	0.00559691	-0.0334497
VASA_devPb	-0.0159286	-0.0278548
VASA_devPb	0.0564735	-0.0115214
VASA_devPb	-0.0116716	-0.0172317
VASA_devPb	-0.0210427	-0.0161096
VASA_devPb	-0.0139143	0.0234392
VASA_devPb	0.202828	-0.0273332
VASA_devPb	-0.034786	-0.0461803
VASA_devPb	-0.0200358	-0.0441532
VASA_devPb	0.0635738	-0.015707
VASA_devPb	-0.00801901	-0.00883852
VASA_devPb	-0.0354274	-0.0294544

## Sheet: Figure 3b
cluster	nuclei abundance proportion changes (d14/WT)
0	1.31058
1	0.646376
2	0.74401
3	0.626535
4	1.38686
5	0.665693
6	3.02588
7	1.14911
8	1.20438
9	1.12155
10	1.47932
11	1.16496
12	0.990615
13	0.832117
14	1.21035

## Sheet: Figure 3d
relative expression	genotype	gene
0.6	WT	VND6
1.09	WT	VND6
1.53	WT	VND6
3.32	d14	VND6
1.82	d14	VND6
1.8	d14	VND6
1	WT	VND7
0.83	WT	VND7
1.22	WT	VND7
4.48	d14	VND7
6	d14	VND7
6.32	d14	VND7
0.86	WT	IRX3
0.91	WT	IRX3
1.29	WT	IRX3
3.33	d14	IRX3
2	d14	IRX3
1.71	d14	IRX3

## Sheet: Figure 3f-i
ID	vessel element number (f)	mean vessel element area (g)	vessel area (h)	vessel area/ xylem area ratio (i)	genotype	replication
1	737	111.457	82143.6	0.202288	d14	1
2	540	108.752	58726.3	0.293761	d14	2
3	628	107.62	67585.4	0.276184	d14	3
4	1143	122.841	140407	0.274001	d14	4
5	793	135.389	107363	0.259196	d14	5
6	526	115.218	60604.6	0.385781	d14	6
7	900	74.2577	66831.9	0.278216	d14	7
8	558	96.9129	54077.4	0.330793	d14	8
9	868	104.752	90924.5	0.310265	d14	9
10	551	95.5108	52626.5	0.329419	d14	10
11	562	87.415	49127.2	0.277647	d14	11
12	487	98.2936	47869	0.297732	d14	12
13	816	88.9575	72589.4	0.223622	d14	13
14	837	94.1917	78838.4	0.264874	max2	1
15	611	111.714	68257	0.267396	max2	2
16	548	108.003	59185.7	0.265662	max2	3
17	524	99.181	51970.9	0.268365	max2	4
18	664	141.784	94144.8	0.301526	max2	5
19	548	121.449	66553.9	0.287418	max2	6
20	567	118.026	66920.8	0.312928	max2	7
21	536	121.454	65099.3	0.324416	max2	8
22	666	106.664	71038.3	0.282974	max2	9
23	612	118.318	72410.4	0.26208	max2	10
24	696	110.13	76650.2	0.271011	max2	11
25	622	101.634	63216.4	0.258446	max2	12
26	623	110.673	68949.2	0.263158	max2	13
27	189	83.7394	15826.7	0.163238	s678	1
28	223	78.1927	17437	0.164473	s678	2
29	255	72.1344	18394.3	0.153424	s678	3
30	311	71.3979	22204.7	0.201567	s678	4
31	275	73.9065	20324.3	0.150582	s678	5
32	232	49.4019	11461.2	0.134591	s678	6
33	142	56.809	8066.88	0.19532	s678	7
34	134	59.0919	7918.31	0.180275	s678	8
35	110	74.6857	8215.43	0.169462	s678	9
36	189	61.9107	11701.1	0.108302	s678	10
37	197	69.1771	13627.9	0.14537	d14s678	1
38	240	68.3501	16404	0.150238	d14s678	2
39	215	56.1908	12081	0.161493	d14s678	3
40	216	61.7401	13335.9	0.17088	d14s678	4
41	325	51.9812	16893.9	0.191887	d14s678	5
42	193	65.9793	12734	0.207007	d14s678	6
43	238	60.1624	14318.7	0.190793	d14s678	7
44	243	49.8613	12116.3	0.154964	d14s678	8
45	199	67.0862	13350.2	0.173318	d14s678	9
46	179	61.6604	11037.2	0.175251	d14s678	10
47	157	71.5477	11233	0.266198	d14s678	11
48	176	73.6367	12960.1	0.203451	d14s678	12
49	169	58.4332	9875.21	0.187596	d14s678	13
50	199	71.6266	14253.7	0.173014	d14s678	14
51	598	84.7419	50675.7	0.172036	WT	1
52	543	80.5836	43756.9	0.181095	WT	2
53	512	68.5366	35090.7	0.149863	WT	3
54	501	69.6932	34916.3	0.121789	WT	4
55	642	71.8007	46096	0.153705	WT	5
56	356	88.0061	31330.2	0.138033	WT	6
57	247	98.5271	24336.2	0.108142	WT	7
58	301	95.7491	28820.5	0.156173	WT	8
59	380	85.4292	32463.1	0.119988	WT	9
60	542	109.712	59464	0.189289	WT	10
61	500	93.1671	46583.6	0.184069	WT	11
62	362	102.528	37115.1	0.183138	WT	12
63	228	102.188	23298.9	0.190438	WT	13
64	271	67.6342	18328.9	0.132379	WT	14
65	328	75.2137	24670.1	0.142429	WT	15
66	677	95.1118	64390.7	0.249789	d14	14
67	1019	112.453	114589	0.277861	d14	15

## Sheet: Figure 3j
Cluster	genotype	DEX-induced	DEX-suppressed
WTd14_devV	d14	0.085666	-0.04875
WTd14_devV	d14	0.147883	-0.02937
WTd14_devV	d14	0.09364	-0.07126
WTd14_devV	d14	0.193566	-0.0385
WTd14_devV	d14	0.057601	-0.0555
WTd14_devV	d14	0.211395	-0.04538
WTd14_devV	d14	0.046878	-0.06609
WTd14_devV	d14	0.070275	-0.06693
WTd14_devV	d14	0.260753	-0.07426
WTd14_devV	d14	0.030736	-0.07865
WTd14_devV	d14	0.014186	-0.07273
WTd14_devV	d14	0.010332	-0.05395
WTd14_devV	d14	0.101049	-0.05339
WTd14_devV	d14	-0.01527	-0.06323
WTd14_devV	d14	-0.01681	-0.0534
WTd14_devV	d14	0.081517	-0.05193
WTd14_devV	d14	0.258185	-0.07182
WTd14_devV	d14	-0.00063	-0.06571
WTd14_devV	d14	0.051207	-0.05259
WTd14_devV	d14	0.010359	-0.07054
WTd14_devV	d14	0.195063	-0.06255
WTd14_devV	d14	0.14691	-0.00901
WTd14_devV	d14	0.058665	-0.07035
WTd14_devV	d14	0.039274	-0.07353
WTd14_devV	d14	-0.00076	-0.04483
WTd14_devV	d14	0.215484	-0.03019
WTd14_devV	d14	0.053311	-0.04064
WTd14_devV	d14	0.142279	-0.05875
WTd14_devV	d14	0.192209	-0.04713
WTd14_devV	d14	0.091426	-0.02902
WTd14_devV	d14	0.218645	-0.02722
WTd14_devV	d14	0.047561	-0.0441
WTd14_devV	d14	0.152484	-0.05437
WTd14_devV	d14	0.009365	-0.06922
WTd14_devV	d14	0.183332	-0.03794
WTd14_devV	d14	0.144073	-0.05773
WTd14_devV	d14	0.15298	-0.06672
WTd14_devV	d14	-0.00664	-0.00871
WTd14_devV	d14	0.047111	-0.04174
WTd14_devV	d14	0.014498	-0.01311
WTd14_devV	d14	0.146011	-0.06147
WTd14_devV	d14	0.120595	-0.04224
WTd14_devV	d14	0.028659	-0.05386
WTd14_devV	d14	-0.02075	-0.06521
WTd14_devV	d14	0.020784	-0.06759
WTd14_devV	d14	0.124443	-0.06428
WTd14_devV	d14	0.05592	-0.03404
WTd14_devV	d14	-0.02929	-0.05459
WTd14_devV	d14	0.112819	-0.05045
WTd14_devV	d14	0.079042	-0.06118
WTd14_devV	d14	0.151764	-0.02423
WTd14_devV	d14	-0.01078	0.000603
WTd14_devV	d14	0.142258	-0.04565
WTd14_devV	d14	0.200782	-0.0624
WTd14_devV	d14	0.055377	-0.02999
WTd14_devV	d14	0.063901	-0.05733
WTd14_devV	d14	0.008272	-0.03987
WTd14_devV	d14	0.091195	-0.04509
WTd14_devV	d14	0.224885	-0.03805
WTd14_devV	d14	-0.01297	-0.04139
WTd14_devV	d14	0.036851	-0.06135
WTd14_devV	d14	0.160979	-0.04919
WTd14_devV	d14	0.189947	-0.05279
WTd14_devV	d14	0.138631	-0.05497
WTd14_devV	d14	0.028685	-0.02178
WTd14_devV	d14	0.178329	-0.02692
WTd14_devV	d14	0.060073	-0.07573
WTd14_devV	d14	0.151477	-0.06476
WTd14_devV	d14	0.119103	-0.05803
WTd14_devV	d14	0.055149	-0.04393
WTd14_devV	d14	0.107714	-0.06758
WTd14_devV	d14	0.137895	-0.04463
WTd14_devV	d14	-0.01445	-0.05213
WTd14_devV	d14	0.017673	-0.01468
WTd14_devV	d14	0.027001	-0.05775
WTd14_devV	d14	0.035613	-0.04559
WTd14_devV	d14	0.099853	-0.04986
WTd14_devV	d14	0.069621	-0.06206
WTd14_devV	d14	0.011514	-0.05264
WTd14_devV	d14	0.099689	-0.07539
WTd14_devV	WT	0.025613	-0.02554
WTd14_devV	WT	0.014083	-0.02245
WTd14_devV	WT	0.129834	-0.03306
WTd14_devV	WT	0.164367	-0.02921
WTd14_devV	WT	0.174827	-0.06018
WTd14_devV	WT	0.078453	-0.0434
WTd14_devV	WT	0.334758	-0.05874
WTd14_devV	WT	0.073592	0.019231
WTd14_devV	WT	0.113523	-0.02466
WTd14_devV	WT	0.162935	-0.06395
WTd14_devV	WT	-0.03673	-0.03727
WTd14_devV	WT	0.094695	-0.07472
WTd14_devV	WT	0.190953	-0.06294
WTd14_devV	WT	0.132427	-0.0255
WTd14_devV	WT	0.131711	-0.02513
WTd14_devV	WT	-0.01851	-0.07305
WTd14_devV	WT	0.103459	-0.02826
WTd14_devV	WT	0.222544	-0.02999
WTd14_devV	WT	0.039716	-0.03633
WTd14_devV	WT	0.011235	-0.05586
WTd14_devV	WT	0.005602	-0.03368
WTd14_devV	WT	0.010105	-0.0662
WTd14_XP	d14	0.03647	-0.00315
WTd14_XP	d14	0.064571	-0.03647
WTd14_XP	d14	0.122123	0.006884
WTd14_XP	d14	0.135838	-0.05606
WTd14_XP	d14	0.057409	-0.0394
WTd14_XP	d14	0.068519	-0.03103
WTd14_XP	d14	0.041111	-0.02973
WTd14_XP	d14	0.127103	-0.01809
WTd14_XP	d14	-0.00198	-0.03197
WTd14_XP	d14	0.038677	-0.00715
WTd14_XP	d14	0.11123	-0.01655
WTd14_XP	d14	0.167758	0.010508
WTd14_XP	d14	0.113214	-0.03315
WTd14_XP	d14	0.136692	-0.03126
WTd14_XP	d14	0.110824	-0.04182
WTd14_XP	d14	-0.01974	0.007387
WTd14_XP	d14	0.165365	-0.04034
WTd14_XP	d14	0.024793	-0.01802
WTd14_XP	d14	0.157835	-0.04737
WTd14_XP	d14	0.182396	-0.04611
WTd14_XP	d14	0.036237	-0.03097
WTd14_XP	d14	0.067774	-0.05008
WTd14_XP	d14	0.078445	-0.03716
WTd14_XP	d14	0.14162	-0.03315
WTd14_XP	d14	0.051733	-0.0047
WTd14_XP	d14	0.045275	-0.02481
WTd14_XP	d14	-0.00062	-0.04071
WTd14_XP	d14	0.010983	-0.01938
WTd14_XP	d14	0.262806	-0.04151
WTd14_XP	d14	-0.04253	0.01435
WTd14_XP	d14	0.100658	0.029807
WTd14_XP	d14	0.046999	-0.02914
WTd14_XP	WT	0.112386	-0.05454
WTd14_XP	WT	0.13802	0.024622
WTd14_XP	WT	0.114596	-0.0176
WTd14_XP	WT	0.023991	-0.003
WTd14_XP	WT	0.068472	-0.02895
WTd14_XP	WT	0.15211	-0.00339
WTd14_XP	WT	0.164268	-0.04554
WTd14_XP	WT	0.236328	-0.01897
WTd14_XP	WT	0.251196	-0.00674
WTd14_XP	WT	0.004003	0.008892
WTd14_XP	WT	0.088649	-0.02748
WTd14_XP	WT	0.092032	0.052234
WTd14_XP	WT	0.014801	0.042452
WTd14_XP	WT	0.022595	-0.02936
WTd14_XP	WT	0.093903	0.034304
WTd14_XP	WT	-0.0131	-0.01083
WTd14_XP	WT	0.094927	-0.01314
WTd14_XP	WT	0.074936	-0.04015
WTd14_CSC/X	d14	0.159267	-0.03719
WTd14_CSC/X	d14	0.043495	-0.04648
WTd14_CSC/X	d14	0.167539	-0.02947
WTd14_CSC/X	d14	0.018754	-0.0454
WTd14_CSC/X	d14	0.112653	-0.02564
WTd14_CSC/X	d14	0.064538	-0.0373
WTd14_CSC/X	d14	0.117724	-0.03966
WTd14_CSC/X	d14	0.057422	-0.0396
WTd14_CSC/X	d14	0.103229	-0.03819
WTd14_CSC/X	d14	0.182602	-0.07098
WTd14_CSC/X	d14	0.199872	-0.03616
WTd14_CSC/X	d14	0.089854	-0.01647
WTd14_CSC/X	d14	0.0198	-0.02653
WTd14_CSC/X	d14	0.037234	-0.04737
WTd14_CSC/X	d14	0.095998	-0.04177
WTd14_CSC/X	d14	0.142522	-0.02233
WTd14_CSC/X	d14	0.108642	-0.0646
WTd14_CSC/X	d14	0.026836	-0.04278
WTd14_CSC/X	d14	0.217254	-0.06701
WTd14_CSC/X	d14	0.100217	-0.06056
WTd14_CSC/X	d14	0.068604	-0.03803
WTd14_CSC/X	d14	-0.00272	0.021598
WTd14_CSC/X	d14	0.066321	-0.04492
WTd14_CSC/X	d14	0.086041	-0.03633
WTd14_CSC/X	d14	0.087173	-0.05475
WTd14_CSC/X	d14	0.04143	-0.02942
WTd14_CSC/X	d14	0.154961	-0.03517
WTd14_CSC/X	d14	-0.01219	-0.0407
WTd14_CSC/X	d14	0.032845	-0.04586
WTd14_CSC/X	d14	0.242958	-0.00772
WTd14_CSC/X	d14	0.006528	-0.01556
WTd14_CSC/X	d14	0.157729	-0.04111
WTd14_CSC/X	d14	0.144395	0.022654
WTd14_CSC/X	d14	0.104827	-0.0325
WTd14_CSC/X	d14	0.011688	-0.02802
WTd14_CSC/X	d14	0.185116	-0.05367
WTd14_CSC/X	d14	-0.00023	0.017798
WTd14_CSC/X	d14	0.085406	0.007178
WTd14_CSC/X	d14	0.108128	-0.04948
WTd14_CSC/X	d14	0.187742	-0.04768
WTd14_CSC/X	d14	0.125011	-0.04541
WTd14_CSC/X	d14	-0.0417	-0.05254
WTd14_CSC/X	d14	0.108708	-0.00896
WTd14_CSC/X	d14	0.0082	-0.01864
WTd14_CSC/X	d14	0.129093	-0.0421
WTd14_CSC/X	d14	0.122055	-0.04089
WTd14_CSC/X	d14	0.132833	-0.02373
WTd14_CSC/X	d14	0.108531	-0.03065
WTd14_CSC/X	d14	0.119782	-0.0468
WTd14_CSC/X	d14	0.073865	-0.04102
WTd14_CSC/X	d14	0.10271	-0.02667
WTd14_CSC/X	d14	0.079208	-0.0335
WTd14_CSC/X	d14	0.199663	-0.04923
WTd14_CSC/X	d14	-0.00891	-0.03059
WTd14_CSC/X	d14	0.137348	-0.02739
WTd14_CSC/X	WT	0.156121	-0.00286
WTd14_CSC/X	WT	0.010149	-0.02356
WTd14_CSC/X	WT	0.004089	0.007049
WTd14_CSC/X	WT	0.076044	-0.04661
WTd14_CSC/X	WT	0.04499	-0.00612
WTd14_CSC/X	WT	0.001462	0.040171
WTd14_CSC/X	WT	0.06609	0.036825
WTd14_CSC/X	WT	0.050468	0.005331
WTd14_CSC/X	WT	0.150229	-0.02741
WTd14_CSC/X	WT	0.169483	0.014171
WTd14_CSC/X	WT	0.019973	-0.00811
WTd14_CSC/X	WT	0.070198	-0.04123
WTd14_CSC/X	WT	0.10115	0.008575
WTd14_CSC/X	WT	0.001368	-0.02259
WTd14_CSC/X	WT	0.186589	-0.01021
WTd14_CSC/X	WT	0.081528	-0.0221
WTd14_CSC/X	WT	0.139336	0.05108
WTd14_CSC/X	WT	-0.00599	0.012715
WTd14_CSC/X	WT	0.016013	-0.03183
WTd14_CSC/X	WT	-0.01579	-0.03763
WTd14_CSC/X	WT	0.048142	-0.03306
WTd14_CSC/X	WT	0.065793	-0.03082
WTd14_CSC/X	WT	-0.03511	0.003127
WTd14_CSC/X	WT	0.096979	-0.02006
WTd14_CSC/X	WT	0.175057	0.030949
WTd14_CSC/X	WT	0.024876	0.014864
WTd14_CSC/X	WT	0.007326	-0.02313
WTd14_CSC/X	WT	0.040807	-0.00189
WTd14_CSC/X	WT	0.106701	0.020976
WTd14_CSC/X	WT	0.021612	-0.04252
WTd14_CSC/X	WT	0.031684	-0.04268
WTd14_CSC/X	WT	-0.00359	0.00344
WTd14_CSC/X	WT	0.001847	-0.01514
WTd14_CSC/X	WT	0.026753	0.028257
WTd14_CSC/X	WT	0.02535	-0.00386
WTd14_CSC/X	WT	-0.0138	-0.0171
WTd14_CSC/X	WT	0.002304	-0.03126
WTd14_CSC/X	WT	0.037185	-0.00436
WTd14_dividing cell	d14	-0.03808	-0.0544
WTd14_dividing cell	d14	-0.02388	-0.02189
WTd14_dividing cell	d14	-0.0132	-0.03103
WTd14_dividing cell	d14	0.236967	-0.0661
WTd14_dividing cell	d14	0.086336	-0.04816
WTd14_dividing cell	d14	-0.03059	-0.04778
WTd14_dividing cell	d14	0.013927	-0.04685
WTd14_dividing cell	d14	0.138689	-0.0469
WTd14_dividing cell	d14	-0.01181	-0.04631
WTd14_dividing cell	d14	-0.01044	-0.04014
WTd14_dividing cell	d14	0.022434	-0.04035
WTd14_dividing cell	d14	0.066523	-0.03277
WTd14_dividing cell	d14	-0.02487	-0.03764
WTd14_dividing cell	d14	-0.03539	-0.01348
WTd14_dividing cell	d14	0.111036	-0.03651
WTd14_dividing cell	d14	0.040959	-0.0326
WTd14_dividing cell	d14	0.031471	-0.02433
WTd14_dividing cell	d14	-0.03738	-0.01428
WTd14_dividing cell	d14	0.114063	-0.05544
WTd14_dividing cell	d14	0.102081	-0.04976
WTd14_dividing cell	d14	0.008695	-0.05784
WTd14_dividing cell	d14	0.102668	-0.06921
WTd14_dividing cell	d14	0.02391	-0.03965
WTd14_dividing cell	d14	0.077509	-0.04984
WTd14_dividing cell	d14	0.005802	-0.05405
WTd14_dividing cell	WT	0.044984	-0.00601
WTd14_dividing cell	WT	0.203268	-0.03381
WTd14_dividing cell	WT	-0.03129	-0.04102
WTd14_dividing cell	WT	0.054883	-0.02848
WTd14_dividing cell	WT	0.065769	-0.01584
WTd14_dividing cell	WT	-0.04559	-0.03882
WTd14_dividing cell	WT	0.008055	-0.02926
WTd14_dividing cell	WT	-0.01473	0.005803
WTd14_dividing cell	WT	-0.0039	-0.04373
WTd14_dividing cell	WT	0.079187	-0.03761
WTd14_dividing cell	WT	-0.05215	-0.04397
WTd14_dividing cell	WT	0.035383	-0.05114
WTd14_dividing cell	WT	-0.0312	-0.00319
WTd14_dividing cell	WT	0.065241	-0.02051
WTd14_dividing cell	WT	0.000948	0.001562
WTd14_dividing cell	WT	0.004565	-0.01087
WTd14_dividing cell	WT	0.053087	-0.03512
WTd14_dividing cell	WT	-0.03176	-0.02082
WTd14_dividing cell	WT	0.001292	-0.02382
WTd14_dividing cell	WT	-0.04671	-0.05051
WTd14_dividing cell	WT	0.056036	-0.02212
WTd14_CSC/P	d14	-0.02105	0.027325
WTd14_CSC/P	d14	-0.02509	-0.04065
WTd14_CSC/P	d14	0.076725	-0.04935
WTd14_CSC/P	d14	0.114568	-0.03099
WTd14_CSC/P	d14	0.031075	-0.04228
WTd14_CSC/P	d14	0.12182	-0.03719
WTd14_CSC/P	d14	-0.02051	0.01981
WTd14_CSC/P	d14	0.039893	-0.04841
WTd14_CSC/P	d14	0.202413	-0.05034
WTd14_CSC/P	d14	-0.01309	-0.02626
WTd14_CSC/P	d14	0.047224	0.033702
WTd14_CSC/P	d14	0.040013	-0.0366
WTd14_CSC/P	d14	0.202138	-0.05544
WTd14_CSC/P	d14	-0.02808	-0.04447
WTd14_CSC/P	d14	-0.01817	-0.01928
WTd14_CSC/P	d14	0.005904	-0.00329
WTd14_CSC/P	d14	0.138165	-0.05339
WTd14_CSC/P	d14	0.10955	-0.01886
WTd14_CSC/P	d14	0.11183	-0.06368
WTd14_CSC/P	d14	0.086882	-0.01328
WTd14_CSC/P	d14	0.086963	-0.03389
WTd14_CSC/P	d14	-0.00074	-0.02212
WTd14_CSC/P	d14	0.003671	-0.02127
WTd14_CSC/P	d14	0.012099	-0.04642
WTd14_CSC/P	d14	-0.05303	-0.03156
WTd14_CSC/P	d14	-0.04252	-0.05881
WTd14_CSC/P	d14	0.042632	0.011869
WTd14_CSC/P	d14	-0.04407	-0.03726
WTd14_CSC/P	d14	0.044841	-0.03836
WTd14_CSC/P	d14	0.044732	-0.04844
WTd14_CSC/P	d14	0.094777	-0.02435
WTd14_CSC/P	d14	0.092155	-0.03923
WTd14_CSC/P	d14	0.14805	-0.01836
WTd14_CSC/P	d14	0.009046	-0.05552
WTd14_CSC/P	d14	0.004359	-0.04635
WTd14_CSC/P	d14	0.090306	-0.00163
WTd14_CSC/P	d14	0.192618	-0.03608
WTd14_CSC/P	d14	0.102544	-0.04653
WTd14_CSC/P	d14	0.005198	-0.01762
WTd14_CSC/P	d14	0.002272	-0.00429
WTd14_CSC/P	d14	-0.011	-0.03621
WTd14_CSC/P	d14	0.072512	-0.01481
WTd14_CSC/P	d14	0.057467	-0.05295
WTd14_CSC/P	d14	-0.01989	-0.01105
WTd14_CSC/P	d14	0.029341	0.02345
WTd14_CSC/P	d14	0.055893	-0.0227
WTd14_CSC/P	d14	0.01205	-0.05415
WTd14_CSC/P	d14	-0.00072	-0.02366
WTd14_CSC/P	d14	-0.01777	-0.00203
WTd14_CSC/P	d14	0.054144	-0.01817
WTd14_CSC/P	d14	-0.04246	-0.05238
WTd14_CSC/P	d14	-0.01503	0.010555
WTd14_CSC/P	d14	0.006188	-0.01602
WTd14_CSC/P	d14	0.109324	-0.07162
WTd14_CSC/P	d14	-0.00222	-0.0301
WTd14_CSC/P	d14	-0.03555	-0.0391
WTd14_CSC/P	d14	0.00127	-0.02361
WTd14_CSC/P	d14	-0.05951	-0.05663
WTd14_CSC/P	d14	0.013055	-0.05465
WTd14_CSC/P	d14	-0.02308	-0.0041
WTd14_CSC/P	d14	-0.00935	-0.01012
WTd14_CSC/P	d14	-0.02383	-0.04504
WTd14_CSC/P	d14	0.116865	-0.03803
WTd14_CSC/P	d14	0.159324	-0.06025
WTd14_CSC/P	d14	0.105947	-0.01982
WTd14_CSC/P	d14	-0.03833	0.015071
WTd14_CSC/P	d14	0.111782	-0.03922
WTd14_CSC/P	d14	-0.0158	0.007102
WTd14_CSC/P	d14	0.093137	-0.02955
WTd14_CSC/P	d14	0.02258	-0.02471
WTd14_CSC/P	d14	0.146689	-0.04388
WTd14_CSC/P	d14	0.010341	0.039537
WTd14_CSC/P	d14	0.104958	-0.0656
WTd14_CSC/P	d14	0.027871	-0.03256
WTd14_CSC/P	d14	-0.01092	-0.0287
WTd14_CSC/P	WT	-0.00357	-0.02381
WTd14_CSC/P	WT	0.041205	-0.0291
WTd14_CSC/P	WT	0.083	0.016138
WTd14_CSC/P	WT	-0.00092	-0.0085
WTd14_CSC/P	WT	0.164585	-0.0367
WTd14_CSC/P	WT	0.141829	0.028032
WTd14_CSC/P	WT	0.128395	-0.02464
WTd14_CSC/P	WT	0.007811	-0.03031
WTd14_CSC/P	WT	0.03247	-0.03727
WTd14_CSC/P	WT	0.027939	-0.02104
WTd14_CSC/P	WT	0.178324	-0.02766
WTd14_CSC/P	WT	0.024128	-0.03975
WTd14_CSC/P	WT	0.068364	-0.00998
WTd14_CSC/P	WT	-0.02803	0.021557
WTd14_CSC/P	WT	0.029965	-0.04279
WTd14_CSC/P	WT	0.117682	-0.00324
WTd14_CSC/P	WT	0.067871	-0.02249
WTd14_CSC/P	WT	0.144759	-0.05173
WTd14_CSC/P	WT	0.045963	-0.04038
WTd14_CSC/P	WT	0.010796	-0.03213
WTd14_CSC/P	WT	0.179357	-0.00438
WTd14_CSC/P	WT	0.063305	-0.03907
WTd14_CSC/P	WT	-0.01449	0.043292
WTd14_CSC/P	WT	-0.04292	-0.05603
WTd14_CSC/P	WT	-0.03016	-0.01577
WTd14_CSC/P	WT	0.136265	-0.02287
WTd14_CSC/P	WT	-0.02424	-0.01627
WTd14_CSC/P	WT	0.0308	-0.01502
WTd14_CSC/P	WT	0.088472	-0.01092
WTd14_CSC/P	WT	-0.01508	0.012829
WTd14_CSC/P	WT	0.070474	-0.03605
WTd14_CSC/P	WT	0.0845	-0.0466
WTd14_CSC/P	WT	-0.00724	-0.01838
WTd14_CSC/P	WT	0.083617	-0.06423
WTd14_CSC/P	WT	-0.04501	-0.01676
WTd14_CSC/P	WT	0.034545	-0.04305
WTd14_CSC/P	WT	0.086115	0.031075
WTd14_CSC/P	WT	0.100949	-0.00514
WTd14_CSC/P	WT	0.149099	-0.00851
WTd14_CSC/P	WT	0.009131	-0.03767
WTd14_CSC/P	WT	0.156482	-0.02023
WTd14_CSC/P	WT	-0.01963	0.091845
WTd14_CSC/P	WT	0.08507	-0.04675
WTd14_CSC/P	WT	0.156564	-0.03954
WTd14_CSC/P	WT	0.032708	-0.02688
WTd14_devP	d14	0.10192	0.020981
WTd14_devP	d14	0.036043	0.048771
WTd14_devP	d14	0.137865	-0.02899
WTd14_devP	d14	0.090747	-0.02101
WTd14_devP	d14	-0.04687	-0.0148
WTd14_devP	d14	0.028614	-0.03578
WTd14_devP	d14	0.006392	0.006415
WTd14_devP	d14	0.009852	0.008071
WTd14_devP	d14	0.019696	0.02054
WTd14_devP	d14	0.1237	-0.00335
WTd14_devP	d14	-0.02345	-0.05288
WTd14_devP	d14	0.116104	0.042826
WTd14_devP	d14	0.048226	-0.01468
WTd14_devP	d14	0.151919	-0.04265
WTd14_devP	d14	0.045654	-0.00607
WTd14_devP	d14	0.04829	0.004427
WTd14_devP	d14	0.095552	-0.03015
WTd14_devP	d14	0.149564	-0.01591
WTd14_devP	d14	0.175861	-0.01908
WTd14_devP	d14	0.119654	-0.03835
WTd14_devP	d14	0.041667	-0.00794
WTd14_devP	d14	0.034074	-0.01972
WTd14_devP	d14	0.028248	-0.00117
WTd14_devP	d14	0.038549	0.020072
WTd14_devP	d14	0.111086	0.014024
WTd14_devP	d14	0.169265	-0.05752
WTd14_devP	d14	-0.04931	-0.01538
WTd14_devP	d14	0.00415	0.075012
WTd14_devP	d14	0.125754	-0.03706
WTd14_devP	d14	-0.00932	-0.00217
WTd14_devP	d14	0.042503	0.003221
WTd14_devP	d14	0.139567	-0.0061
WTd14_devP	d14	0.092277	-0.01198
WTd14_devP	d14	0.149468	-0.03045
WTd14_devP	d14	0.021701	0.051096
WTd14_devP	d14	0.006894	-0.01919
WTd14_devP	d14	0.158669	-0.00254
WTd14_devP	d14	0.034864	-0.00592
WTd14_devP	d14	0.118094	-0.03813
WTd14_devP	d14	0.086573	0.009169
WTd14_devP	d14	0.091713	-0.03885
WTd14_devP	d14	0.115905	-0.04264
WTd14_devP	d14	0.067818	-0.00635
WTd14_devP	d14	0.041261	-0.00773
WTd14_devP	d14	0.108656	-0.00351
WTd14_devP	d14	0.105041	-0.0145
WTd14_devP	d14	-0.01841	-0.02574
WTd14_devP	d14	0.100459	-0.01728
WTd14_devP	d14	0.064128	-0.00467
WTd14_devP	d14	0.112338	-0.03372
WTd14_devP	d14	0.131574	-0.02497
WTd14_devP	d14	0.053087	0.018976
WTd14_devP	d14	0.170306	-0.02507
WTd14_devP	d14	0.220239	-0.00721
WTd14_devP	d14	0.020697	-0.02862
WTd14_devP	d14	0.103269	-0.01903
WTd14_devP	d14	0.070669	-0.01064
WTd14_devP	d14	0.09162	-0.03102
WTd14_devP	d14	0.091564	-0.05367
WTd14_devP	d14	0.138457	-0.00548
WTd14_devP	d14	0.112739	-0.01982
WTd14_devP	d14	0.020545	-0.054
WTd14_devP	d14	0.169597	-0.04514
WTd14_devP	d14	0.082299	-0.00535
WTd14_devP	d14	0.032605	-0.01318
WTd14_devP	d14	0.130766	-0.01423
WTd14_devP	d14	0.135088	-0.02413
WTd14_devP	d14	0.185292	-0.0291
WTd14_devP	d14	0.015937	0.040902
WTd14_devP	d14	0.016985	0.000849
WTd14_devP	d14	0.13936	-0.05446
WTd14_devP	d14	0.1021	0.00146
WTd14_devP	d14	0.109624	-0.04534
WTd14_devP	d14	-0.02294	-0.01024
WTd14_devP	d14	0.060631	0.02169
WTd14_devP	d14	0.090867	-0.04193
WTd14_devP	d14	0.0535	-0.03716
WTd14_devP	d14	0.133169	-0.03836
WTd14_devP	d14	-0.02212	0.022651
WTd14_devP	d14	-0.03189	-0.04793
WTd14_devP	d14	-0.01145	0.012266
WTd14_devP	d14	-0.01675	0.022057
WTd14_devP	d14	0.064617	0.011644
WTd14_devP	d14	0.007557	-0.03305
WTd14_devP	d14	0.09375	0.030997
WTd14_devP	d14	0.1795	-0.03745
WTd14_devP	d14	0.069521	0.000449
WTd14_devP	WT	0.183588	-0.01032
WTd14_devP	WT	0.07568	0.136586
WTd14_devP	WT	-0.02753	0.006752
WTd14_devP	WT	0.02113	0.054621
WTd14_devP	WT	0.029168	0.013054
WTd14_devP	WT	0.005991	-0.01158
WTd14_devP	WT	0.05476	0.022379
WTd14_devP	WT	0.085321	0.028855
WTd14_devP	WT	0.009036	-0.00789
WTd14_devP	WT	0.000358	0.003284
WTd14_devP	WT	0.060498	0.031211
WTd14_devP	WT	0.164993	0.032143
WTd14_devP	WT	0.017455	0.040894
WTd14_devP	WT	-0.02947	0.036933
WTd14_devP	WT	0.079438	-0.01771
WTd14_devP	WT	0.125241	-0.00605
WTd14_devP	WT	0.121511	0.038739
WTd14_devP	WT	0.022478	0.002603
WTd14_devP	WT	0.043342	-0.0321
WTd14_devP	WT	0.02995	0.038607
WTd14_devP	WT	0.125368	-0.02697
WTd14_devP	WT	0.072354	-0.01577
WTd14_devP	WT	-0.03142	0.063746
WTd14_devP	WT	0.007291	0.037618
WTd14_devP	WT	0.047878	-0.03227
WTd14_devP	WT	0.052974	-0.02746
WTd14_devP	WT	0.063619	0.03756
WTd14_devP	WT	0.056156	-0.03157
WTd14_devP	WT	0.173347	-0.00507
WTd14_devP	WT	-0.01133	-0.01265
WTd14_devP	WT	0.128993	-0.0444
WTd14_devP	WT	0.103917	-0.02685
WTd14_devP	WT	0.054077	0.017094
WTd14_devP	WT	0.059866	0.032436
WTd14_devP	WT	-0.02741	0.026238
WTd14_devP	WT	0.109563	0.009909
WTd14_devP	WT	0.086639	0.002777
WTd14_devP	WT	0.100899	-0.03407
WTd14_devP	WT	0.024712	0.07455
WTd14_devP	WT	0.126906	-0.02837
WTd14_devP	WT	-0.00943	-0.00015
WTd14_devP	WT	-0.03285	0.084757
WTd14_devP	WT	0.066173	-0.02108
WTd14_devP	WT	0.028935	0.111225
WTd14_devP	WT	0.049815	-0.05206
WTd14_devP	WT	-0.02257	-0.01909
WTd14_devP	WT	0.020757	0.001875
WTd14_devP	WT	-0.00807	0.001641
WTd14_devP	WT	0.030402	0.007315
WTd14_devP	WT	0.16681	0.016567
WTd14_devP	WT	0.032177	0.006935
WTd14_devP	WT	0.132989	0.017081
WTd14_devP	WT	-0.02165	-0.00156
WTd14_devP	WT	0.00242	0.031722
WTd14_devP	WT	0.06133	-0.02215
WTd14_devP	WT	0.164662	-0.02911
WTd14_devP	WT	0.131923	0.004529
WTd14_devP	WT	0.077045	0.016604
WTd14_devP	WT	0.166628	-0.04104
WTd14_devP	WT	0.053022	-0.05447
WTd14_devP	WT	0.01419	-0.0139
WTd14_devP	WT	0.211501	0.035815
WTd14_devP	WT	-0.01383	0.01777
WTd14_devP	WT	0.022866	0.001403
WTd14_devP	WT	0.106899	-0.05126
WTd14_devP	WT	0.044742	0.032389
WTd14_devP	WT	0.070838	-0.01681
WTd14_devP	WT	-0.01882	-0.00464
WTd14_devP	WT	-0.00882	0.042837
WTd14_devP	WT	-0.04895	0.044209
WTd14_devP	WT	0.037029	0.011089
WTd14_devP	WT	0.035431	0.042436
WTd14_devP	WT	-0.01846	0.033017
WTd14_devP	WT	-0.00861	0.024507
WTd14_devP	WT	-0.01387	0.043815
WTd14_devP	WT	-0.0052	0.059815
WTd14_devP	WT	0.063271	0.016119
WTd14_devP	WT	-0.01471	0.047324
WTd14_devP	WT	0.064129	0.104556
WTd14_devP	WT	0.152559	0.044124
WTd14_devP	WT	0.015181	0.008367
WTd14_devP	WT	0.191766	0.042147
WTd14_devP	WT	0.038586	0.028785
WTd14_devP	WT	-0.05716	-0.03296
WTd14_devP	WT	0.108372	0.020278
WTd14_devP	WT	0.095744	-0.03087
WTd14_devP	WT	0.158706	0.008694
WTd14_devP	WT	0.150568	0.068163
WTd14_devP	WT	0.079537	0.042925
WTd14_devP	WT	0.113004	0.01106
WTd14_devP	WT	0.021542	0.027596
WTd14_devP	WT	0.000819	0.016158
WTd14_devP	WT	0.053165	0.061462
WTd14_devP	WT	0.056212	-0.0016
WTd14_devP	WT	0.068456	-0.03097
WTd14_devP	WT	0.002165	-0.04387
WTd14_devP	WT	0.084604	-0.03858
WTd14_devP	WT	0.10292	0.013469
WTd14_devP	WT	-0.00551	0.024735
WTd14_devP	WT	0.095465	-0.0322
WTd14_devP	WT	0.092903	0.032075
WTd14_devP	WT	0.141416	0.005626
WTd14_devP	WT	0.206939	0.026703
WTd14_devP	WT	0.039606	-0.00399
WTd14_devP	WT	0.161271	-0.00124
WTd14_devP	WT	0.05163	-0.0066
WTd14_devP	WT	-0.00732	0.05833
WTd14_devP	WT	-0.02154	-0.01147
WTd14_devP	WT	0.009987	0.020019
WTd14_devP	WT	0.009898	-0.00464
WTd14_devP	WT	0.005483	0.033065
WTd14_devP	WT	0.05566	0.000522
WTd14_PP	d14	0.000146	-0.00573
WTd14_PP	d14	0.058321	0.013717
WTd14_PP	d14	-0.00454	-0.02898
WTd14_PP	d14	-0.00814	-0.01696
WTd14_PP	d14	-0.02987	0.015552
WTd14_PP	d14	-0.00507	-0.0288
WTd14_PP	d14	-0.04711	-0.0514
WTd14_PP	d14	-0.03021	0.05509
WTd14_PP	d14	0.00899	-0.00066
WTd14_PP	d14	-0.02059	0.009199
WTd14_PP	d14	0.046979	-0.02469
WTd14_PP	d14	0.093763	0.013692
WTd14_PP	d14	0.11798	-0.02346
WTd14_PP	d14	-0.04715	0.01647
WTd14_PP	d14	0.02588	-0.02436
WTd14_PP	d14	0.150968	-0.02935
WTd14_PP	d14	0.134875	-0.02475
WTd14_PP	d14	0.063001	0.021391
WTd14_PP	d14	-0.02141	0.027328
WTd14_PP	d14	0.012067	0.092685
WTd14_PP	d14	-0.02453	-0.00287
WTd14_PP	d14	0.100108	0.046498
WTd14_PP	d14	0.052325	0.014965
WTd14_PP	d14	0.093107	-0.00427
WTd14_PP	d14	0.014165	-0.02295
WTd14_PP	d14	-0.03228	-0.01134
WTd14_PP	d14	0.110666	-0.02799
WTd14_PP	d14	0.149598	-0.04658
WTd14_PP	d14	0.017148	0.026833
WTd14_PP	d14	0.050653	-0.01248
WTd14_PP	d14	0.030179	-0.00266
WTd14_PP	d14	-0.0212	-0.0143
WTd14_PP	d14	-0.0393	-0.00207
WTd14_PP	d14	0.061122	0.039521
WTd14_PP	d14	0.301614	-0.03679
WTd14_PP	d14	0.110526	-0.00221
WTd14_PP	d14	0.09497	-0.02049
WTd14_PP	d14	0.049897	0.018338
WTd14_PP	d14	0.010017	-0.0011
WTd14_PP	d14	-0.01648	-0.01005
WTd14_PP	d14	0.192791	-0.02895
WTd14_PP	d14	0.155053	-0.04548
WTd14_PP	d14	0.001553	-0.02859
WTd14_PP	d14	0.086563	-0.01074
WTd14_PP	d14	-0.03615	0.002269
WTd14_PP	d14	0.025713	-0.00204
WTd14_PP	d14	0.241965	-0.04812
WTd14_PP	d14	-0.00352	-0.02521
WTd14_PP	d14	0.057309	-0.01649
WTd14_PP	d14	0.091088	0.028501
WTd14_PP	d14	0.093728	0.00417
WTd14_PP	d14	0.030607	-0.00926
WTd14_PP	WT	0.052576	0.00685
WTd14_PP	WT	-0.02176	-0.01367
WTd14_PP	WT	0.097951	0.006912
WTd14_PP	WT	0.152553	-0.03362
WTd14_PP	WT	0.021959	-0.02896
WTd14_PP	WT	0.082876	0.058776
WTd14_PP	WT	0.176782	-0.01493
WTd14_PP	WT	0.046996	-0.00107
WTd14_PP	WT	0.017131	-0.02578
WTd14_PP	WT	-0.03444	0.063008
WTd14_PP	WT	-0.04399	-0.00786
WTd14_PP	WT	-0.02679	0.012775
WTd14_PP	WT	0.005452	0.026543
WTd14_PP	WT	-0.03543	0.015169
WTd14_PP	WT	-0.01475	0.008381
WTd14_PP	WT	0.004294	-0.00741
WTd14_PP	WT	0.132061	-0.00105
WTd14_PP	WT	0.275152	-0.0273
WTd14_PP	WT	0.069064	-0.02521
WTd14_PP	WT	0.02735	0.023138
WTd14_PP	WT	0.059609	0.094457
WTd14_PP	WT	-0.01582	0.03783
WTd14_PP	WT	-0.05897	0.044578
WTd14_PP	WT	-0.01393	-0.00737
WTd14_PP	WT	0.051096	-0.02769
WTd14_PP	WT	0.143797	-0.05459
WTd14_PP	WT	0.157935	-0.0315
WTd14_PP	WT	0.122772	0.062492
WTd14_PP	WT	-0.03955	-0.0297
WTd14_PP	WT	-0.02739	-0.02987
WTd14_PP	WT	-0.00106	0.062154
WTd14_PP	WT	0.145324	-0.01331
WTd14_PP	WT	0.029181	0.020517
WTd14_PP	WT	0.110091	0.010391
WTd14_PP	WT	0.08692	-0.02722
WTd14_PP	WT	0.088645	-0.05154
WTd14_PP	WT	0.047891	0.028769
WTd14_PP	WT	0.146718	-0.04055
WTd14_PP	WT	0.025671	0.001573
WTd14_PP	WT	0.050478	-0.00736
WTd14_PP	WT	-0.02298	0.058932
WTd14_PP	WT	-0.00357	0.009223
WTd14_PP	WT	0.110527	0.009352
WTd14_PP	WT	0.156667	-0.01218
WTd14_PP	WT	0.072435	-0.00329
WTd14_PP	WT	0.065742	0.00556
WTd14_PP	WT	0.066364	0.012809
WTd14_PP	WT	0.072345	-0.00506
WTd14_PP	WT	-0.01841	0.020324
WTd14_PP	WT	0.139552	-0.05841
WTd14_PP	WT	0.186398	-0.00107
WTd14_PP	WT	0.001963	-0.02284
WTd14_PP	WT	0.093835	-0.01636
WTd14_PP	WT	0.047009	0.001091
WTd14_PP	WT	0.124417	0.00033
WTd14_PP	WT	0.027568	-0.01012
WTd14_PP	WT	0.108127	0.023373
WTd14_PP	WT	-0.05297	-0.00825
WTd14_PP	WT	0.133578	-0.00264
WTd14_PP	WT	0.067699	-0.00213
WTd14_PP	WT	0.085405	-0.00513
WTd14_PP	WT	0.061943	0.02973
WTd14_PP	WT	0.150757	-0.03077
WTd14_PP	WT	-0.07315	-0.0265
WTd14_PP	WT	0.021467	-0.02794

## Sheet: Figure 3j stats
Comparison between WT and d14
dex-induced genes
cluster	p (Steel-Dwass test)
WTd14_devV	0.782067
WTd14_XP	0.627626
WTd14_CSC/X	0.001549
WTd14_dividing cell	0.284819
WTd14_CSC/P	0.147043
WTd14_devP	0.022434
WTd14_PP	0.389142
dex-suppressed genes
cluster	p
WTd14_devV	0.041136
WTd14_XP	0.030571
WTd14_CSC/X	4.27e-07
WTd14_dividing cell	0.002427
WTd14_CSC/P	0.063366
WTd14_devP	5.44e-07
WTd14_PP	0.407522

[truncated: 31 more sheets: Figure 3k, Figure 4e, f, Figure 4i, j, Figure 5b, c, Figure 5d, Figure 5f, Figure 5h, Figure 4p, q, Sup Figure 4b, Sup Figure 4c, Sup Figure 5c, Sup Fig 7, Sup Figure 8, Sup Figure 11c, Sup Figure 12c, Sup Figure 12f, Sup Figure 12i, Sup Figure 12k, Sup Figure 13 c, d, e, Sup Figure 13 c, d, e stat …]
